# Supplementary material for: A CCL2+DPP4+ subset of mesenchymal stem cells expedites aberrant formation of creeping fat in humans
Source: Nat Commun. 2023 Sep 20;14:5830. doi: 10.1038/s41467-023-41418-z (PMC10511504; doi:10.1038/s41467-023-41418-z)
Supplement: Supplementary file 4 — Supplementary Data 1-22 [file 41467_2023_41418_MOESM4_ESM.xlsx]

## Sheet: Supplementary Data 1
Supplementary Data 1. Clinical information for all subjects in our study including 60 patients with Crohn's disease and 27 non-IBD control subjects.
Patient ID	Type (Heal:Non-IBD, CD:Crohn's Disease)	Sex	Age (y)	scRNA	Lipidomics	Age at diagnosis (A1 [<16 y], A2 [17-40 y], A3 [>40 y])	Location (L1 [ileal], L2 [colonic], L3 [ileocolonic], L4 [isolated upper disease- mouth to duodenum])	Behavior (B1 [non-stricturing/non-penetrating], B2 [stricturing], B3 [penetrating])	Creeping fat	Number of intestinal stricture	Co-occurrence of CF and intestinal stricture	BMI (kg/m^2)	CDAI	WBC (10^9/L)	CRP (mg/L)	ProCT (ug/L)	ESR (mm/H)	ALB (g/L)	HGB (g/L)	PLT (10^9/L)	TX_antidiarrheal (lomotil, imodium, DTO)	TX_5_ASA (mesalamine, balasalizide, azulfidine, olsalazine)	TX_biologics (infliximab, adalimumab, certalizumab, natalizumab, golimumab, vedolizaumab ustekinumab, tofacitinib)	TX_steroid (prednisone, budesonide, medrol, IV steroid, [cortenemas, cortifoam, proctofoam]))	TX_Immunomodulators (azathioprine, methotrexate, mercaptopurine)	TX_antibiotic (flaygl, cipro, xifaxin, levaquin)	Site (TI: Terminal Ileum, SB: Small Bowel, CO: Colon, SC: Sigmoid Colon, RC: Right Colon, LC: Left Colon, CE: Cecum, TC:Transverse Colon)	Smoking (Never, Current, Former)
NF2	CD	M	14	no	no	1	1	2	Y	1	1	12.1	634.3	3.3	26.53	0.055	2	26.9	100	228	no	no	no	no	yes	no	TI	NA
NO1	CD	F	34	no	no	2	3	3	Y	1	1	18.9	374.82	3.4	1.27	0.26	31	34.52	112	211	no	yes	no	no	yes	no	TI	Never
NO2	CD	M	28	no	no	2	3	3	Y	2	2	17.3	546.43	10.22	163.66	NA	66	23.33	99	379	no	no	no	no	no	no	TI	Never
NO3	CD	F	64	no	no	3	3	2	Y	4	3	19.3	383.53	4.17	2.09	0.23	47	22.24	112	229	no	no	no	no	no	no	SB+RC	Never
20-1	CD	F	28	no	yes	2	1	2	Y	1	1	20.4	306.97	2.88	0.66	NA	13	39.2	103	150	no	no	no	no	no	no	SB+RC	Never
20-2	CD	F	34	no	yes	2	3	2	Y	2	2	18.9036	373.18	4.79	<0.50	NA	20	43.4	92	208	no	no	no	no	no	no	Anastomosis	Never
20-3	CD	M	57	no	yes	3	1	2	Y	4	3	17.3134	494.87	4.14	1.56	NA	28	44.6	119	162	no	no	no	no	yes	no	Anastomosis	Never
20-4	CD	M	39	no	yes	2	1	2	Y	1	1	17.9982	366.02	4.02	29.12	＜0.10	28	31.48	152	207	no	no	no	no	no	yes	Anastomosis	Never
20-5	CD	M	44	no	yes	3	1	2	Y	1	1	17.8	512.33	4.46	0.38	0.037	9.38	37.7	121	218	no	no	no	no	no	no	SB	Former
20-6	CD	M	47	no	no	3	1	2	Y	5	4	17.4	348.78	4.99	NA	0.36	10	27.09	114	216	no	no	no	no	no	no	TI	Never
20-7	CD	M	32	no	yes	2	1	2	Y	2	2	20.1	385.57	6.68	4.82	0.041	17	39.4	120	207	no	no	no	no	no	no	SB	Foemer
20-8	CD	M	31	yes	yes	2	3	3	Y	3	2	18.4	833.94	4.2	8.59	<0.10	40	35.4	127	405	no	no	no	no	yes	yes	TI	Never
20-9	CD	F	53	no	no	3	1	3	Y	3	2	17.4044	472.34	2.87	＜0.5	NA	39	45.64	114	161	no	no	no	no	no	no	Anastomosis	Never
20-10	CD	M	26	no	yes	2	3	2	Y	1	1	24.4	389.38	6.6	49.5	0.037	38	36.4	116	274	no	no	no	no	no	no	TI+RC	Never
20-11	CD	M	51	no	yes	3	3	3	Y	4	4	21.7	348.78	4.21	2.07	NA	10	32.46	99	248	no	no	no	no	no	no	SB	Never
20-12	CD	M	18	no	yes	2	3	3	Y	3	2	21.1	458.72	12.36	2.8	4.3	18	34.97	131	327	no	no	no	no	no	no	Anastomosis	Never
20-13	CD	M	26	no	yes	2	1	3	Y	1	1	17.6177	405.22	4.6	1.46	NA	4	43.3	151	245	no	no	no	no	yes	yes	SB+RC	Never
20-14	CD	M	33	no	yes	2	1	2	Y	2	2	19.8177	515.64	4.79	111.95	0.089	13	41.08	98	342	no	no	no	no	no	no	SB	Never
20-15	CD	F	57	yes	yes	3	1	2	Y	1	1	18.4911	315.75	4.05	0.21	0.024	1	41.3	87	295	no	no	no	no	no	no	SB	Never
20-16	CD	M	24	yes	yes	2	3	2	Y	6	5	19.1	747.66	15.62	78.37	NA	24	30.17	63	370	no	no	no	no	no	no	SB	Never
20-17	CD	M	34	yes	yes	2	1	2	Y	5	5	18.6	506.31	6.98	138.98	0.073	30	33	124	323	no	no	yes (infliximab)	no	yes	no	SB	Former
20-18	CD	M	28	yes	yes	2	3	3	Y	2	2	16.5289	894.94	5.33	3.24	0.059	20	34.6	120	358	no	no	yes (infliximab)	no	yes	yes	SB+RC	Never
20-19	CD	M	28	no	yes	2	3	2	Y	2	2	17.6	510.04	10.22	63.2	0.09	24	29.9	108	419	no	yes	yes (adalimumab)	no	no	yes	SB+RC	Never
20-20	CD	M	52	yes	yes	3	1	2	Y	1	1	15.9439	664.82	4.42	7.05	0.046	20	39.8	128	397	no	no	no	no	no	no	TI	Former
21-1	CD	M	26	no	no	2	3	2	N	2	0	15.7	587.55	10.4	63.2	0.09	24	39.8	128	399	no	yes	yes (adalimumab)	no	no	yes	TI+RC	never
21-2	CD	F	35	no	yes	2	3	3	Y	1	1	16.2	536	9.7	1.34	0.263	NA	29.8	87	208	no	no	yes (ustekinumab)	no	no	no	SC	Never
21-3	CD	M	41	no	no	3	1	2	Y	3	3	18.6	407.82	3.42	8.14	0.101	22	30.5	92	211	no	no	yes (infliximab)	no	no	no	TI	Current
21-4	CD	M	25	no	no	2	3	2	Y	1	1	16.1415	565.4	11.01	6.8	0.173	4	35.8	93	167	no	no	yes (infliximab)	no	no	no	TI	Never
21-5	CD	M	37	no	yes	2	3	2	Y	1	1	19.5	437.96	3.3	56.97	0.288	13	37.4	114	318	no	no	no	no	no	no	Anastomosis	Never
21-6	CD	F	22	no	yes	2	3	2	Y	1	1	17.6	465.74	7.2	13.52	0.033	32	32.5	84	224	no	no	yes (adalimumab)	no	no	no	TI+RC	Never
21-7	CD	F	18	no	yes	2	3	3	Y	0	0	13.9	364.31	10.78	14.11	0.063	41	32.2	111	194	no	no	no	no	no	no	SB+RC	Never
s-1	CD	M	65	no	no	3	2	2	Y	1	1	22.3	391.57	7.57	10.62	0.046	40	34	122	240	no	yes	no	no	no	no	TI+RC	Former
21-8	CD	M	23	no	no	2	3	2	Y	0	0	20.2812	530.5	4.84	85.89	0.18	NA	40.2	115	194	no	no	no	yes	yes	no	TI+CO	Never
21-9	CD	M	29	no	no	2	1	3	Y	3	3	21.4533	688.21	12.19	101.46	0.084	51	33.6	111	520	no	yes	no	no	no	no	TI+RC	Former
21-10	CD	M	27	no	no	2	1	2	Y	2	2	16.2982	396.47	5.2	34.5	0.044	25	27.1	93	378	no	no	yes (infliximab)	no	no	no	SB+RC	Never
21-11	CD	M	56	no	no	3	1	2	Y	3	3	21.875	607.41	6.53	147.6	0.295	64	35.5	126	253	no	no	yes (infliximab)	no	no	no	SB+RC	Never
21-12	CD	M	26	no	no	2	1	2	Y	1	1	14	622.87	3.71	26.6	NA	NA	36.4	111	231	no	no	yes (vedolizaumab)	no	no	no	Anastomosis	Never
21-13	CD	M	19	no	no	2	3	2	Y	1	1	16.8061	651.43	5.71	26.05	0.075	26	35.9	115	384	no	yes	no	no	no	no	SB+RC	Never
21-14	CD	F	43	no	no	3	1	2	Y	8	6	17.1	398.84	4.64	16.17	NA	NA	20.1	92	448	no	no	no	no	no	no	SB	Never
21-15	CD	F	36	no	no	2	2	2	Y	1	1	12.8	645.76	11.67	25.44	0.449	40	35.1	86	313	no	no	yes (adalimumab)	no	no	no	SC	Never
21-16	CD	M	48	no	no	3	1	2	Y	1	1	16.4237	505.99	9.92	185.21	0.601	NA	36.2	113	338	no	no	no	no	no	no	TI+RC	Current
21-18	CD	F	47	no	no	3	1	2	Y	2	2	13.3	409.38	3.88	44.98	0.057	7	34.9	86	312	no	no		no	no	no	SB	Never
21-19	CD	F	21	no	no	3	3	2	Y	2	2	19.1467	370.48	26.58	5.61	0.027	10	37	91	301	no	no	no	no	no	no	SB+RC	Never
21-22	CD	M	25	no	no	2	3	2	Y	3	2	19.4	465.72	16.19	3.68	0.14	NA	34.8	140	245	no	no	yes (vedolizaumab)	yes	no	no	SB	Never
21-23	CD	M	75	no	no	3	1	2	Y	4	4	19.1	466.04	7.44	26.86	0.532	NA	34.7	130	225	no	no	no	no	no	no	Anastomosis	Never
21-25	CD	F	43	no	no	3	1	2	Y	3	3	23.1	352.16	1.53	0.87	<0.020	7	37.8	106	98	no	yes	no	no	no	no	TI	Never
21-26	CD	M	48	no	no	3	1	2	Y	1	1	16.7	480.82	3.47	9	0.048	8	40.8	127	245	no	yes	no	no	no	no	TI	Never
22-1	CD	M	32	no	no	2	1	2	Y	2	2	16.6	582.5	14.92	146.79	0.375	75	26.5	106	617	no	no	yes (adalimumab)	no	no	no	SB	Never
22-2	CD	M	40	no	no	2	1	1	Y	1	1	19	475.17	5.33	20.22	0.113	NA	35	120	284	no	no	yes (ustekinumab)	no	no	no	SB	Former
22-3	CD	M	31	no	no	2	3	2	Y	1	1	18.8	371.9	15.25	1.53	0.036	4	36	121	245	no	no	yes (adalimumab)	no	no	no	TI+RC	Never
22-9	CD	F	39	no	no	2	1	2	N	1	0	19.5359	324.37	8.23	2.18	0.307	NA	31	111	278	no	no	no	no	no	no	SB	Never
22-10	CD	M	28	no	no	2	3	3	Y	1	1	21.5	529.22	4.12	2.08	0.043	6	39.5	125	152	no	no	no	no	no	no	SB	Never
22-11	CD	M	21	no	no	2	3	3	Y	1	1	17.3	323.38	6.74	1.92	0.045	6	43.4	138	185	no	no	yes (infliximab)	no	no	no	SB	Never
22-12	CD	M	19	no	no	2	3	2	Y	8	8	18.1	374.43	8.34	41.28	0.072	9	33.2	89	416	no	no	no	no	no	no	TI	Never
22-13	CD	M	21	no	no	2	3	1	Y	2	2	14.5	399.13	3.95	37.37	9.8	NA	27.1	115	230	no	no	no	no	no	no	SB	Never
22-14	CD	M	28	no	no	2	3	2	Y	6	6	17.5	430.95	22.09	7.55	0.243	6	28.7	92	334	no	no	no	no	no	no	SB	Never
22-16	CD	F	18	no	no	2	3	2	Y	3	2	17.5	356.76	7.86	0.66	0.053	7	32.7	104	187	no	yes	yes (adalimumab)	no	no	no	SB	Never
22-17	CD	M	31	no	no	2	1	3	Y	1	1	15.6	389.06	4.68	0.69	0.035	3	36.2	96	264	no	no	no	no	no	yes	SB	Never
22-18	CD	M	51	no	no	3	1	2	Y	1	0	16.9	329.11	3.88	11.51	0.033	15	34.6	125	228	no	no	no	no	no	no	SB	Current
22-19	CD	M	24	no	no	2	3	2	Y	2	2	16.9	425.33	8.44	31.94	0.045	8	36.9	137	225	no	no	yes (ustekinumab)	no	no	no	SB	Never
H-MAT-2	Heal	F	45	no	yes	NA	NA	NA	NA	NA	NA	21.1	NA	5.54	NA	NA	NA	37.4	111	258	NA	NA	NA	NA	NA	NA	RC	Never
N-2	Heal	M	63	no	yes	NA	NA	NA	NA	NA	NA	28	NA	4.35	25.72	NA	NA	37	110	235	NA	NA	NA	NA	NA	NA	SC	Never
N-3	Heal	M	51	no	yes	NA	NA	NA	NA	NA	NA	19.9	NA	13.18	144.22	1.33	NA	33.3	71	171	NA	NA	NA	NA	NA	NA	SB	NA
2011301	Heal	M	61	no	yes	NA	NA	NA	NA	NA	NA	25.4	NA	3.67	17.03	＜0.020	8	35.3	105	185	NA	NA	NA	NA	NA	NA	CO	Never
2011302	Heal	F	65	no	yes	NA	NA	NA	NA	NA	NA	23.4	NA	5.67	36.05	0.087	NA	38.8	115	234	NA	NA	NA	NA	NA	NA	SC	Never
2011303	Heal	M	61	no	yes	NA	NA	NA	NA	NA	NA	19.5	NA	7.39	32.4	NA	NA	37.7	123	224	NA	NA	NA	NA	NA	NA	SC	Never
N-7	Heal	F	56	no	yes	NA	NA	NA	NA	NA	NA	17.7	NA	4.7	18.63	0.16	NA	35.7	119	125	NA	NA	NA	NA	NA	NA	RC	Never
N-8	Heal	F	54	no	yes	NA	NA	NA	NA	NA	NA	17.2	NA	5.16	1.14	0.388	NA	43.9	124	282	NA	NA	NA	NA	NA	NA	RC	Never
N-9	Heal	F	61	no	yes	NA	NA	NA	NA	NA	NA	21.6	NA	4.53	5.91	0.176	NA	35	125	381	NA	NA	NA	NA	NA	NA	SC	Never
N-10	Heal	F	44	no	yes	NA	NA	NA	NA	NA	NA	23.4	NA	5.26	3.06	0.021	NA	37.8	119	318	NA	NA	NA	NA	NA	NA	SC	Never
N-11	Heal	F	57	no	yes	NA	NA	NA	NA	NA	NA	18.1	NA	3.13	15.83	0.258	NA	41.2	63	282	NA	NA	NA	NA	NA	NA	RC	Never
N-12	Heal	F	79	no	yes	NA	NA	NA	NA	NA	NA	26.4	NA	9.85	3.89	0.037	NA	33.6	114	251	NA	NA	NA	NA	NA	NA	SC	Never
N-13	Heal	F	66	no	yes	NA	NA	NA	NA	NA	NA	17.3	NA	4.07	5.65	0.359	NA	30.7	89	311	NA	NA	NA	NA	NA	NA	SC	Never
N-14	Heal	M	76	no	yes	NA	NA	NA	NA	NA	NA	22	NA	8.28	83.08	0.993	NA	37.4	111	187	NA	NA	NA	NA	NA	NA	TC	Never
N-15	Heal	F	35	no	yes	NA	NA	NA	NA	NA	NA	18.2	NA	6.04	42.79	1.99	NA	30.6	118	162	NA	NA	NA	NA	NA	NA	SC+CO	Never
H1	Heal	F	75	yes	no	NA	NA	NA	NA	NA	NA	24.9	NA	10.45	74.09	1.36	NA	32.6	116	227	NA	NA	NA	NA	NA	NA	RC	Never
H2	Heal	F	45	yes	no	NA	NA	NA	NA	NA	NA	31.2	NA	4.74	NA	0.101	NA	35.2	115	330	NA	NA	NA	NA	NA	NA	RC	Never
H11	Heal	F	28	no	no	NA	NA	NA	NA	NA	NA	19.6	NA	4.67	4.5	0.049	NA	35.6	73	210	NA	NA	NA	NA	NA	NA	SB	Never
M1	Heal	M	39	no	no	NA	NA	NA	NA	NA	NA	21.7	NA	12.9	28.69	0.376	NA	34.3	133	199	NA	NA	NA	NA	NA	NA	SB	Never
H22	Heal	M	33	no	no	NA	NA	NA	NA	NA	NA	25.6	NA	9.34	4.93	0.117	NA	39	145	233	NA	NA	NA	NA	NA	NA	SB	Current
H10	Heal	M	36	no	no	NA	NA	NA	NA	NA	NA	23.9	NA	14	34.72	0.512	NA	38.4	109	279	NA	NA	NA	NA	NA	NA	RC+TI	Current
M2	Heal	F	59	no	no	NA	NA	NA	NA	NA	NA	24.4	NA	17.87	93.24	9.87	NA	35.4	131	180	NA	NA	NA	NA	NA	NA	RC	Never
H8	Heal	M	20	no	no	NA	NA	NA	NA	NA	NA	18.5	NA	13.94	66.56	0.247	NA	36.9	141	303	NA	NA	NA	NA	NA	NA	CO	Current
H9	Heal	M	32	no	no	NA	NA	NA	NA	NA	NA	27.3	NA	8.08	40.48	0.083	NA	38.5	97	298	NA	NA	NA	NA	NA	NA	RC	Never
H13	Heal	M	43	no	no	NA	NA	NA	NA	NA	NA	26.1	NA	7.34	2.16	0.061	NA	NA	149	264	NA	NA	NA	NA	NA	NA	SB	Current
H19	Heal	M	25	no	no	NA	NA	NA	NA	NA	NA	19.2	NA	8.89	6.48	0.052	NA	50.7	166	246	NA	NA	NA	NA	NA	NA	SB	Never
H23	Heal	F	55	no	no	NA	NA	NA	NA	NA	NA	28	NA	7.68	NA	NA	NA	36.4	101	272	NA	NA	NA	NA	NA	NA	RC	Never

## Sheet: Supplementary Data 2
Supplementary Data 2. Lipidomics information.
Sample.ID	Patient ID	Type (H-MAT: Healthy MAT, CD-MAT: adjacent MAT, CF: Creeping fat)	Section (Involved, Uninvolved)	Site (IL:ileum, CO: Colon)	BMI	Age	CDAI
H-MAT-2	H-MAT-2	H-MAT	Uninvolved	IL	21.1	45	NA
N-2	N-2	H-MAT	Uninvolved	CO	28	63	NA
N-3	N-3	H-MAT	Uninvolved	IL	19.9	51	NA
2011301	2011301	H-MAT	Uninvolved	CO	25.4	61	NA
2011302	2011302	H-MAT	Uninvolved	CO	23.4	65	NA
2011303	2011303	H-MAT	Uninvolved	CO	19.5	61	NA
N-7	N-7	H-MAT	Uninvolved	IL	17.7	56	NA
N-8	N-8	H-MAT	Uninvolved	IL	17.2	54	NA
N-9	N-9	H-MAT	Uninvolved	CO	21.6	61	NA
N-10	N-10	H-MAT	Uninvolved	CO	23.4	44	NA
N-11	N-11	H-MAT	Uninvolved	IL	18.1	57	NA
N-12	N-12	H-MAT	Uninvolved	CO	26.4	79	NA
N-13	N-13	H-MAT	Uninvolved	CO	17.3	66	NA
N-14	N-14	H-MAT	Uninvolved	IL	22	76	NA
N-15	N-15	H-MAT	Uninvolved	CO	18.2	35	NA
20-2-MAT	20-2	CD-MAT	Uninvolved	IL	18.9036	34	373.18
20-4-MAT	20-4	CD-MAT	Uninvolved	IL	17.9982	39	366.02
20-5-MAT	20-5	CD-MAT	Uninvolved	IL	17.8	44	512.33
20-7-MAT	20-7	CD-MAT	Uninvolved	IL	20.1	32	385.57
20-8-MAT	20-8	CD-MAT	Uninvolved	IL	18.4	31	833.94
20-10-MAT	20-10	CD-MAT	Uninvolved	IL	24.4	26	389.38
20-12-MAT	20-12	CD-MAT	Uninvolved	IL	21.1	18	458.72
20-13-MAT	20-13	CD-MAT	Uninvolved	IL	17.6177	26	405.22
20-15-MAT	20-15	CD-MAT	Uninvolved	IL	18.4911	57	315.75
20-16-MAT	20-16	CD-MAT	Uninvolved	IL	19.1	24	747.66
20-17-MAT	20-17	CD-MAT	Uninvolved	IL	18.6	34	506.31
20-18-MAT	20-18	CD-MAT	Uninvolved	IL	16.5289	28	894.94
20-19-MAT	20-19	CD-MAT	Uninvolved	IL	17.6	28	510.04
20-20-MAT	20-20	CD-MAT	Uninvolved	IL	15.9439	52	664.82
21-2-MAT	21-2	CD-MAT	Uninvolved	IL	16.2	35	536
21-5-MAT	21-5	CD-MAT	Uninvolved	IL	19.5	37	437.96
21-6-MAT	21-6	CD-MAT	Uninvolved	IL	17.6	22	465.74
21-7-MAT	21-7	CD-MAT	Uninvolved	IL	13.9	18	364.31
20-1-CF	20-1	CF	Involved	IL	20.4	27	306.97
20-2-CF	20-2	CF	Involved	IL (Anastomosis)	18.9036	31	373.18
20-3-CF	20-3	CF	Involved	IL (Anastomosis)	17.3134	51	494.87
20-4-CF	20-4	CF	Involved	IL (Anastomosis)	17.9982	36	366.02
20-5-CF	20-5	CF	Involved	IL	17.8	44	512.33
20-7-CF	20-7	CF	Involved	IL	20.1	32	385.57
20-8-CF	20-8	CF	Involved	IL	18.4	28	833.94
20-10-CF	20-10	CF	Involved	IL	24.4	20	389.38
20-11-CF	20-11	CF	Involved	IL	21.7	42	348.78
20-12-CF	20-12	CF	Involved	IL (Anastomosis)	21.1	18	458.72
20-13-CF	20-13	CF	Involved	IL	17.6177	25	405.22
20-14-CF	20-14	CF	Involved	IL	19.8177	33	515.64
20-15-CF	20-15	CF	Involved	IL	18.4911	57	315.75
20-16-CF	20-16	CF	Involved	IL	19.1	13	747.66
20-17-CF	20-17	CF	Involved	IL	18.6	34	506.31
20-18-CF	20-18	CF	Involved	IL	16.5289	27	894.94
20-19-CF	20-19	CF	Involved	IL	17.6	27	510.04
20-20-CF	20-20	CF	Involved	IL	15.9439	46	664.82
21-2-CF	21-2	CF	Involved	IL	16.2	34	536
21-7-CF	21-7	CF	Involved	IL	13.9	18	364.31

## Sheet: Supplementary Data 3
Supplementary Data 3. Table of differences in lipid metabolites between H-MAT and CF. Descriptive statistics are provided. The variable importance in projection (VIP) was calculated based on the orthogonal partial least squares discriminant analysis (OPLS-DA), and the P-value and fold change (FC) of the nonparametric test were used in combination to screen the differential lipid metabolites. Then…
Index	Formula	Compounds	Class I	Class II	lipidmaps ID	VIP	Pvalue	Fold_Change	Log2FC	Type
Lipid-Q-P-0296	C22H46NO7P	LPC(14:0/0:0)	GP	LPC	LMGP01050012	1.02025	0.0220884	2.6428	1.4021	up
Lipid-Q-P-0334	C30H54NO7P	LPC(22:4/0:0)	GP	LPC	LMGP01050124	1.01527	0.0040558	2.1639	1.1136	up
Lipid-Q-P-0361	C21H42NO7P	LPE(16:1/0:0)	GP	LPE	LMGP02050037	1.0363	0.00838189	3.0224	1.5957	up
Lipid-Q-P-0388	C27H56NO6P	LPE(P-22:0)	GP	LPE-P	-	1.23043	0.0670409	4.8019	2.2636	up
Lipid-Q-P-0579	C45H90NO7P	PE(P-40:0)	GP	PE-P	LMGP02030081	1.66354	7.036945296755226e-4	3.6333	1.8613	up
Lipid-Q-P-0585	C45H88NO7P	PE(P-40:1)	GP	PE-P	LMGP02030059	1.83051	0.00158281	28.3087	4.8232	up
Lipid-Q-P-0717	C41H78O6	TG(38:0)_8:0	GL	TG	-	1.77781	0.0286141	9.323	3.2208	up
Lipid-Q-P-0719	C43H82O6	TG(40:0)_16:0	GL	TG	-	1.50301	0.0979323	2.3086	1.207	up
Lipid-Q-P-0722	C44H84O6	TG(41:0)_16:0	GL	TG	-	1.2572	0.0364853	2.193	1.1329	up
Lipid-Q-P-0764	C41H76O6	TG(38:1)_10:0	GL	TG	-	1.88206	4.2835556131881234e-4	15.322	3.9375	up
Lipid-Q-P-0765	C43H80O6	TG(40:1)_16:0	GL	TG	-	1.43431	0.037363	2.4389	1.2862	up
Lipid-Q-P-0766	C43H80O6	TG(40:1)_14:0	GL	TG	-	1.6073	0.0166773	4.5472	2.185	up
Lipid-Q-P-0767	C43H80O6	TG(40:1)_10:0	GL	TG	-	1.42902	0.0373565	2.7415	1.455	up
Lipid-Q-P-0769	C45H84O6	TG(42:1)_14:0	GL	TG	LMGL03013212	1.25559	0.0401454	2.093	1.0656	up
Lipid-Q-P-0770	C45H84O6	TG(42:1)_10:0	GL	TG	-	1.69903	0.00438957	4.5409	2.183	up
Lipid-Q-P-0773	C47H88O6	TG(44:1)_10:0	GL	TG	-	1.78095	7.064377405900904e-4	3.3582	1.7477	up
Lipid-Q-P-0817	C43H78O6	TG(40:2)_16:1	GL	TG	-	1.36815	0.0307786	2.9158	1.5439	up
Lipid-Q-P-0818	C43H78O6	TG(40:2)_14:0	GL	TG	-	1.73011	0.018022	12.9267	3.6923	up
Lipid-Q-P-0820	C43H78O6	TG(40:2)_10:0	GL	TG	-	1.49702	0.0329471	3.6332	1.8612	up
Lipid-Q-P-0823	C45H82O6	TG(42:2)_18:2	GL	TG	-	1.48497	0.0513707	2.1638	1.1136	up
Lipid-Q-P-0824	C46H84O6	TG(43:2)_15:0	GL	TG	LMGL03012813	1.41713	0.00965196	4.1236	2.0439	up
Lipid-Q-P-0827	C47H86O6	TG(44:2)_16:0	GL	TG	-	1.66568	8.243133408862306e-4	2.8083	1.4897	up
Lipid-Q-P-0892	C45H80O6	TG(42:3)_16:1	GL	TG	-	1.71523	0.0104428	11.0075	3.4604	up
Lipid-Q-P-0893	C45H80O6	TG(42:3)_14:0	GL	TG	-	1.64373	0.0166	10.1252	3.3399	up
Lipid-Q-P-0894	C45H80O6	TG(42:3)_16:0	GL	TG	-	1.73868	0.0140028	12.6667	3.663	up
Lipid-Q-P-0895	C47H84O6	TG(44:3)_16:1	GL	TG	LMGL03012816	1.54714	0.00502916	4.315	2.1094	up
Lipid-Q-P-0896	C47H84O6	TG(44:3)_18:2	GL	TG	-	1.62304	0.00227633	4.0563	2.0202	up
Lipid-Q-P-0897	C47H84O6	TG(44:3)_16:0	GL	TG	-	1.6137	0.00735549	4.4387	2.1501	up
Lipid-Q-P-0902	C49H88O6	TG(46:3)_18:1	GL	TG	-	1.49861	5.982776701443829e-4	2.6203	1.3897	up
Lipid-Q-P-0962	C47H82O6	TG(44:4)_18:2	GL	TG	-	1.77674	0.00171826	9.9886	3.3203	up
Lipid-Q-P-0964	C49H86O6	TG(46:4)_18:1	GL	TG	-	1.49302	0.00550771	4.013	2.0047	up
Lipid-Q-N-0063	C20H34O6	TXB2	FA	Eicosanoid	-	1.09901	0.0767864	3.4679	1.7941	up
Lipid-Q-N-0106	C25H49O12P	LPI(16:0)	GP	LPI	LMGP06050002	1.10982	0.0316469	2.2145	1.147	up
Lipid-Q-N-0121	C30H60NO9P	LPS(24:0)	GP	LPS	-	1.2751	0.0283545	2.5959	1.3762	up
Lipid-Q-P-0101	C40H77NO3	Cer(d18:1/22:1)	SL	Cer	-	1.76702	0.00184969	0.1251	-2.9988	down
Lipid-Q-P-0103	C44H85NO3	Cer(d18:1/26:1)	SL	Cer	LMSP02010010	1.18882	0.00175677	0.3161	-1.6615	down
Lipid-Q-P-0178	C39H74O5	DG(16:0_20:1)	GL	DG	LMGL02010048	1.08332	0.0401874	0.4728	-1.0807	down
Lipid-Q-P-0197	C41H76O5	DG(18:1_20:1)	GL	DG	LMGL02010090	1.41016	0.0173829	0.4721	-1.0828	down
Lipid-Q-P-0239	C41H68O5	DG(16:0_22:6)	GL	DG	LMGL02010162	1.27738	0.0708647	0.3788	-1.4005	down
Lipid-Q-P-0240	C41H68O5	DG(16:1_22:5)	GL	DG	-	1.15234	0.145168	0.4551	-1.1357	down
Lipid-Q-P-0243	C43H72O5	DG(18:1_22:5)	GL	DG	LMGL02010215	1.22549	0.130018	0.4691	-1.092	down
Lipid-Q-P-0244	C43H72O5	DG(18:0_22:6)	GL	DG	LMGL02010216	1.26897	0.127421	0.4829	-1.0502	down
Lipid-Q-P-0246	C41H66O5	DG(16:1_22:6)	GL	DG	LMGL02010174	1.18152	0.0542196	0.2509	-1.9948	down
Lipid-Q-P-0247	C43H70O5	DG(18:1_22:6)	GL	DG	-	1.43664	0.046837	0.3473	-1.5257	down
Lipid-Q-P-0249	C43H68O5	DG(18:2_22:6)	GL	DG	LMGL02010234	1.01042	0.0667912	0.3661	-1.4497	down
Lipid-Q-P-0259	C42H81NO8	HexCer(d18:1/18:0)	SL	HexCer	LMSP0501AA05	1.71964	0.00204085	0.2405	-2.0559	down
Lipid-Q-P-0261	C44H85NO8	HexCer(d18:1/20:0)	SL	HexCer	LMSP0501AA06	1.78871	0.00181837	0.3807	-1.3933	down
Lipid-Q-P-0264	C48H93NO8	HexCer(d18:1/24:0)	SL	HexCer	LMSP0501AA09	1.08776	0.025167	0.4822	-1.0523	down
Lipid-Q-P-0265	C49H95NO8	HexCer(d18:1/25:0)	SL	HexCer	-	1.38136	0.00552667	0.4515	-1.1472	down
Lipid-Q-P-0266	C50H97NO8	HexCer(d18:1/26:0)	SL	HexCer	LMSP0501AA11	1.30782	0.0191961	0.3139	-1.6716	down
Lipid-Q-P-0268	C42H79NO8	HexCer(d18:1/18:1)	SL	HexCer	LMSP0501AA27	1.35628	0.00254333	0.1865	-2.4228	down
Lipid-Q-P-0269	C44H83NO8	HexCer(d18:1/20:1)	SL	HexCer	-	1.70857	0.00149644	0.0961	-3.3793	down
Lipid-Q-P-0270	C46H87NO8	HexCer(d18:1/22:1)	SL	HexCer	-	1.98527	0.00209925	0.0719	-3.7979	down
Lipid-Q-P-0271	C48H91NO8	HexCer(d18:1/24:1)	SL	HexCer	LMSP0501AA08	1.92864	0.00242291	0.0728	-3.7799	down
Lipid-Q-P-0278	C48H89NO8	HexCer(d18:2/24:1)	SL	HexCer	-	1.34308	0.00460671	0.1723	-2.537	down
Lipid-Q-P-0365	C25H50NO7P	LPE(0:0/20:1)	GP	LPE	LMGP02050046	1.51347	3.221929897378449e-4	0.3268	-1.6135	down
Lipid-Q-P-0380	C25H42NO7P	LPE(20:5/0:0)	GP	LPE	LMGP02050053	1.04007	0.0308653	0.3705	-1.4325	down
Lipid-Q-P-0383	C27H44NO7P	LPE(22:6/0:0)	GP	LPE	LMGP02050060	1.64528	1.7065847209444756e-4	0.2623	-1.9307	down
Lipid-Q-P-0437	C43H82NO8P	PC(35:2)	GP	PC	LMGP01011532	1.15745	0.0432679	0.4474	-1.1604	down
Lipid-Q-P-0441	C48H92NO8P	PC(40:2)	GP	PC	LMGP01012158	1.53999	0.0268455	0.4372	-1.1936	down
Lipid-Q-P-0442	C50H96NO8P	PC(42:2)	GP	PC	LMGP01012162	1.67958	0.0032688	0.1815	-2.462	down
Lipid-Q-P-0567	C45H78NO8P	PE(40:6)	GP	PE	LMGP02011142	1.71149	0.0041484	0.3361	-1.573	down
Lipid-Q-P-0578	C43H86NO7P	PE(P-38:0)	GP	PE-P	LMGP02030052	1.45658	0.00433307	0.3403	-1.5551	down
Lipid-Q-P-0589	C43H82NO7P	PE(P-38:2)	GP	PE-P	LMGP02030054	1.77156	4.0755091024455204e-5	0.2175	-2.2009	down
Lipid-Q-P-0736	C52H100O6	TG(49:0)_16:0	GL	TG	LMGL03010019	1.01867	0.00708205	0.4527	-1.1434	down
Lipid-Q-P-0742	C54H104O6	TG(51:0)_18:0	GL	TG	LMGL03010041	1.24367	0.0103632	0.4784	-1.0637	down
Lipid-Q-P-0747	C56H108O6	TG(53:0)_18:0	GL	TG	LMGL03015132	1.49684	0.00692581	0.3945	-1.3419	down
Lipid-Q-P-0748	C56H108O6	TG(53:0)_17:0	GL	TG	LMGL03010098	1.4724	0.00299606	0.417	-1.2619	down
Lipid-Q-P-0753	C58H112O6	TG(55:0)_16:0	GL	TG	-	1.07175	0.0108282	0.2762	-1.8562	down
Lipid-Q-P-0755	C59H114O6	TG(56:0)_18:0	GL	TG	LMGL03010459	1.06717	0.0433172	0.3132	-1.6748	down
Lipid-Q-P-0761	C63H122O6	TG(60:0)_20:0	GL	TG	LMGL03010003	1.16389	0.0377666	0.211	-2.2447	down
Lipid-Q-P-0799	C58H110O6	TG(55:1)_18:1	GL	TG	LMGL03010455	1.31554	0.00333754	0.4593	-1.1225	down
Lipid-Q-P-0800	C59H112O6	TG(56:1)_20:0	GL	TG	LMGL03010382	1.18912	0.0258766	0.4457	-1.1659	down
Lipid-Q-P-0814	C63H120O6	TG(60:1)_18:1	GL	TG	-	1.01237	0.0517681	0.4089	-1.2902	down
Lipid-Q-P-0853	C54H100O6	TG(51:2)_15:0	GL	TG	-	1.6955	2.505054852497008e-4	0.4903	-1.0283	down
Lipid-Q-P-0868	C58H108O6	TG(55:2)_18:1	GL	TG	-	1.56831	3.95599131258738e-4	0.4757	-1.0719	down
Lipid-Q-P-0869	C58H108O6	TG(55:2)_20:1	GL	TG	-	1.49665	0.00482156	0.4942	-1.0168	down
Lipid-Q-P-0873	C59H110O6	TG(56:2)_20:1	GL	TG	LMGL03010434	1.57562	2.9709956340948394e-4	0.4942	-1.0168	down
Lipid-Q-P-0874	C59H110O6	TG(56:2)_20:0	GL	TG	LMGL03010427	1.45936	0.00193919	0.4697	-1.0902	down
Lipid-Q-P-0877	C60H112O6	TG(57:2)_18:1	GL	TG	-	1.31354	0.00582573	0.4372	-1.1936	down
Lipid-Q-P-0878	C60H112O6	TG(57:2)_20:1	GL	TG	-	1.62812	9.967681362003985e-4	0.4057	-1.3015	down
Lipid-Q-P-0879	C61H114O6	TG(58:2)_22:0	GL	TG	-	1.2422	0.0339033	0.3969	-1.3332	down
Lipid-Q-P-0884	C62H116O6	TG(59:2)_18:1	GL	TG	-	1.24013	0.0120099	0.4218	-1.2454	down
Lipid-Q-P-0885	C63H118O6	TG(60:2)_24:0	GL	TG	-	1.27817	0.0216582	0.3988	-1.3263	down
Lipid-Q-P-0889	C65H122O6	TG(62:2)_18:1	GL	TG	-	1.32331	0.0219804	0.3572	-1.4852	down
Lipid-Q-P-0909	C52H94O6	TG(49:3)_16:1	GL	TG	-	1.34832	0.00739832	0.4892	-1.0315	down
Lipid-Q-P-0917	C54H98O6	TG(51:3)_15:0	GL	TG	-	1.76297	2.860548195411886e-4	0.4762	-1.0704	down
Lipid-Q-P-0923	C56H102O6	TG(53:3)_18:1	GL	TG	-	1.76149	1.526581438140343e-5	0.4845	-1.0454	down
Lipid-Q-P-0932	C58H106O6	TG(55:3)_20:1	GL	TG	-	1.90342	2.5785795987468844e-5	0.3897	-1.3596	down
Lipid-Q-P-0933	C58H106O6	TG(55:3)_18:1	GL	TG	-	1.83393	3.754496149622643e-4	0.4047	-1.3051	down
Lipid-Q-P-0938	C59H108O6	TG(56:3)_20:1	GL	TG	LMGL03010484	1.76351	1.7827268317696172e-4	0.4695	-1.0908	down
Lipid-Q-P-0940	C59H108O6	TG(56:3)_18:0	GL	TG	-	1.78162	3.966145638001856e-5	0.4213	-1.2471	down
Lipid-Q-P-0942	C60H110O6	TG(57:3)_18:2	GL	TG	-	1.18237	0.0214921	0.4538	-1.1399	down
Lipid-Q-P-0943	C60H110O6	TG(57:3)_16:1	GL	TG	-	1.29248	0.0685649	0.4644	-1.1066	down
Lipid-Q-P-0946	C61H112O6	TG(58:3)_22:1	GL	TG	LMGL03010976	1.36616	0.162494	0.4398	-1.1851	down
Lipid-Q-P-0947	C61H112O6	TG(58:3)_18:2	GL	TG	LMGL03010969	1.15667	0.0500305	0.3988	-1.3263	down
Lipid-Q-P-0948	C61H112O6	TG(58:3)_20:1	GL	TG	LMGL03010787	1.75484	0.00194934	0.3188	-1.6493	down
Lipid-Q-P-0950	C62H114O6	TG(59:3)_24:1	GL	TG	-	1.50949	0.0353112	0.4637	-1.1087	down
Lipid-Q-P-0951	C62H114O6	TG(59:3)_18:2	GL	TG	-	1.11165	0.0156953	0.4375	-1.1926	down
Lipid-Q-P-0956	C63H116O6	TG(60:3)_24:0	GL	TG	-	1.17139	0.0307279	0.3799	-1.3963	down
Lipid-Q-P-0957	C63H116O6	TG(60:3)_20:2	GL	TG	LMGL03011338	1.44918	0.0139334	0.3403	-1.5551	down
Lipid-Q-P-0970	C52H92O6	TG(49:4)_16:2	GL	TG	-	1.37192	0.00754783	0.4147	-1.2699	down
Lipid-Q-P-0979	C54H96O6	TG(51:4)_16:1	GL	TG	-	1.31027	0.00501924	0.4986	-1.004	down
Lipid-Q-P-0985	C56H100O6	TG(53:4)_18:1	GL	TG	-	1.65828	1.402689948768731e-4	0.4988	-1.0035	down
Lipid-Q-P-0993	C58H104O6	TG(55:4)_18:1	GL	TG	-	1.83312	1.5716524643983432e-5	0.438	-1.191	down
Lipid-Q-P-0994	C58H104O6	TG(55:4)_19:2	GL	TG	-	1.84833	6.405219197246963e-6	0.4162	-1.2647	down
Lipid-Q-P-0996	C59H106O6	TG(56:4)_18:1	GL	TG	LMGL03010636	1.82396	6.0798532656305636e-5	0.4529	-1.1427	down
Lipid-Q-P-0998	C59H106O6	TG(56:4)_18:0	GL	TG	LMGL03010551	1.89986	2.9264470823956003e-6	0.4194	-1.2536	down
Lipid-Q-P-1001	C59H106O6	TG(56:4)_18:2	GL	TG	LMGL03010538	1.64453	0.00180878	0.4528	-1.1431	down
Lipid-Q-P-1002	C60H108O6	TG(57:4)_18:1	GL	TG	-	1.90697	6.760706083186626e-5	0.3796	-1.3974	down
Lipid-Q-P-1003	C60H108O6	TG(57:4)_21:1	GL	TG	-	1.69511	0.0105165	0.4507	-1.1498	down
Lipid-Q-P-1006	C61H110O6	TG(58:4)_22:3	GL	TG	-	1.85409	1.4088696771499941e-5	0.4132	-1.2751	down
Lipid-Q-P-1009	C62H112O6	TG(59:4)_18:1	GL	TG	-	1.41418	0.0109892	0.4578	-1.1272	down
Lipid-Q-P-1010	C62H112O6	TG(59:4)_20:1	GL	TG	-	1.81048	0.0237081	0.3397	-1.5577	down
Lipid-Q-P-1027	C54H94O6	TG(51:5)_20:4	GL	TG	LMGL03015046	1.60202	0.0150776	0.3798	-1.3967	down
Lipid-Q-P-1028	C54H94O6	TG(51:5)_18:3	GL	TG	-	1.02474	0.0191	0.4525	-1.144	down
Lipid-Q-P-1034	C56H98O6	TG(53:5)_16:0	GL	TG	-	1.54242	0.0248029	0.3315	-1.5929	down
Lipid-Q-P-1036	C56H98O6	TG(53:5)_20:4	GL	TG	LMGL03015156	1.51458	0.0199139	0.466	-1.1016	down
Lipid-Q-P-1041	C58H102O6	TG(55:5)_16:0	GL	TG	LMGL03010584	1.5542	0.00490707	0.4676	-1.0967	down
Lipid-Q-P-1042	C58H102O6	TG(55:5)_20:4	GL	TG	LMGL03010448	1.67772	0.00329395	0.4942	-1.0168	down
Lipid-Q-P-1045	C59H104O6	TG(56:5)_18:2	GL	TG	LMGL03010602	1.81798	2.0449359572203504e-5	0.4315	-1.2126	down
Lipid-Q-P-1047	C59H104O6	TG(56:5)_20:2	GL	TG	LMGL03010601	1.96028	5.97211682642765e-7	0.4442	-1.1707	down
Lipid-Q-P-1048	C59H104O6	TG(56:5)_22:4	GL	TG	LMGL03010775	1.6638	0.00201776	0.499	-1.0029	down
Lipid-Q-P-1051	C59H104O6	TG(56:5)_20:1	GL	TG	LMGL03010596	1.62723	2.4361619623680124e-4	0.4595	-1.1219	down
Lipid-Q-P-1052	C60H106O6	TG(57:5)_22:3	GL	TG	-	2.0473	2.1445296978777364e-4	0.353	-1.5023	down
Lipid-Q-P-1053	C60H106O6	TG(57:5)_16:1	GL	TG	-	1.52139	0.0131507	0.3551	-1.4937	down
Lipid-Q-P-1054	C60H106O6	TG(57:5)_17:0	GL	TG	LMGL03010923	1.80816	0.0146769	0.37	-1.4344	down
Lipid-Q-P-1058	C61H108O6	TG(58:5)_22:4	GL	TG	LMGL03011144	1.91539	3.402489712062729e-5	0.3782	-1.4028	down
Lipid-Q-P-1063	C53H90O6	TG(50:6)_14:0	GL	TG	LMGL03014263	1.46395	0.0119494	0.295	-1.7612	down
Lipid-Q-P-1064	C53H90O6	TG(50:6)_22:6	GL	TG	LMGL03013346	1.19552	0.0272033	0.4482	-1.1578	down
Lipid-Q-P-1065	C54H92O6	TG(51:6)_20:5	GL	TG	LMGL03015047	1.11433	0.0185938	0.2349	-2.0899	down
Lipid-Q-P-1076	C57H98O6	TG(54:6)_16:1	GL	TG	LMGL03010525	1.52656	0.00445857	0.4517	-1.1466	down
Lipid-Q-P-1077	C57H98O6	TG(54:6)_22:6	GL	TG	LMGL03010526	1.61051	0.0113422	0.4168	-1.2626	down
Lipid-Q-P-1078	C58H100O6	TG(55:6)_18:1	GL	TG	-	1.63896	0.0106893	0.2321	-2.1072	down
Lipid-Q-P-1079	C58H100O6	TG(55:6)_16:0	GL	TG	LMGL03010648	1.7653	0.00314024	0.2879	-1.7964	down
Lipid-Q-P-1080	C59H102O6	TG(56:6)_22:5	GL	TG	LMGL03010849	1.80614	2.7437970272618545e-4	0.388	-1.3659	down
Lipid-Q-P-1082	C59H102O6	TG(56:6)_22:6	GL	TG	LMGL03010853	1.93489	6.457492316268159e-4	0.3093	-1.6929	down
Lipid-Q-P-1084	C60H104O6	TG(57:6)_19:2	GL	TG	-	1.59263	1.3909363847822986e-4	0.4449	-1.1684	down
Lipid-Q-P-1085	C60H104O6	TG(57:6)_18:1	GL	TG	-	1.79498	0.00346411	0.2797	-1.838	down
Lipid-Q-P-1086	C61H106O6	TG(58:6)_22:4	GL	TG	LMGL03011221	1.97366	2.1134350173320347e-4	0.3397	-1.5577	down
Lipid-Q-P-1087	C61H106O6	TG(58:6)_22:6	GL	TG	-	1.97779	0.00166954	0.2429	-2.0416	down
Lipid-Q-P-1088	C61H106O6	TG(58:6)_18:0	GL	TG	-	1.95291	1.4910401767751656e-5	0.3662	-1.4493	down
Lipid-Q-P-1090	C63H110O6	TG(60:6)_22:5	GL	TG	-	2.02956	1.489529586689926e-4	0.2231	-2.1642	down
Lipid-Q-P-1091	C63H110O6	TG(60:6)_18:1	GL	TG	-	1.9267	8.882307533771223e-4	0.369	-1.4383	down
Lipid-Q-P-1092	C63H110O6	TG(60:6)_20:1	GL	TG	-	2.06294	0.00239775	0.23	-2.1203	down
Lipid-Q-P-1098	C56H94O6	TG(53:7)_22:6	GL	TG	LMGL03015055	1.91869	0.00645377	0.1595	-2.6484	down
Lipid-Q-P-1100	C57H96O6	TG(54:7)_20:5	GL	TG	-	1.06373	0.0268001	0.4137	-1.2733	down
Lipid-Q-P-1101	C57H96O6	TG(54:7)_22:6	GL	TG	LMGL03010586	1.73897	0.00472144	0.2829	-1.8216	down
Lipid-Q-P-1104	C58H98O6	TG(55:7)_22:6	GL	TG	-	1.95174	0.00390765	0.1983	-2.3342	down
Lipid-Q-P-1105	C58H98O6	TG(55:7)_20:5	GL	TG	-	1.3104	0.0130366	0.3244	-1.6242	down
Lipid-Q-P-1107	C59H100O6	TG(56:7)_22:6	GL	TG	LMGL03010925	1.92747	5.154930104223017e-4	0.3338	-1.5829	down
Lipid-Q-P-1109	C59H100O6	TG(56:7)_16:1	GL	TG	-	1.93284	7.286602161323435e-4	0.3165	-1.6597	down
Lipid-Q-P-1110	C60H102O6	TG(57:7)_22:6	GL	TG	-	1.98354	0.00259067	0.2239	-2.1591	down
Lipid-Q-P-1111	C61H104O6	TG(58:7)_22:6	GL	TG	LMGL03011311	2.01302	5.197478192717974e-4	0.2297	-2.1222	down
Lipid-Q-P-1112	C61H104O6	TG(58:7)_22:5	GL	TG	-	1.74993	0.00170674	0.3264	-1.6153	down
Lipid-Q-P-1113	C61H104O6	TG(58:7)_22:4	GL	TG	-	2.01187	3.0123725292977824e-4	0.3458	-1.532	down
Lipid-Q-P-1114	C61H104O6	TG(58:7)_16:0	GL	TG	-	1.78853	6.043963367127661e-4	0.4127	-1.2768	down
Lipid-Q-P-1116	C62H106O6	TG(59:7)_22:6	GL	TG	-	1.79322	0.00144276	0.1423	-2.813	down
Lipid-Q-P-1117	C63H108O6	TG(60:7)_20:1	GL	TG	-	2.14506	9.065355851044263e-5	0.2126	-2.2338	down
Lipid-Q-P-1118	C63H108O6	TG(60:7)_24:6	GL	TG	-	1.42828	0.0107906	0.4836	-1.0481	down
Lipid-Q-P-1119	C63H108O6	TG(60:7)_18:0	GL	TG	LMGL03011692	1.77227	6.34128667622518e-4	0.3344	-1.5804	down
Lipid-Q-P-1121	C65H112O6	TG(62:7)_22:1	GL	TG	-	1.71383	0.274867	0.4582	-1.126	down
Lipid-Q-P-1126	C57H94O6	TG(54:8)_22:6	GL	TG	LMGL03010649	1.7873	0.00693597	0.2217	-2.1733	down
Lipid-Q-P-1129	C59H98O6	TG(56:8)_22:6	GL	TG	-	1.99741	6.218923991956085e-4	0.299	-1.7418	down
Lipid-Q-P-1130	C59H98O6	TG(56:8)_16:1	GL	TG	-	1.83385	0.00568036	0.2048	-2.2877	down
Lipid-Q-P-1131	C59H98O6	TG(56:8)_24:6	GL	TG	-	1.92658	0.00105247	0.3083	-1.6976	down
Lipid-Q-P-1132	C60H100O6	TG(57:8)_22:6	GL	TG	-	1.99927	0.00204212	0.1927	-2.3756	down
Lipid-Q-P-1133	C61H102O6	TG(58:8)_22:5	GL	TG	-	1.91468	0.00388508	0.3025	-1.725	down
Lipid-Q-P-1134	C61H102O6	TG(58:8)_18:1	GL	TG	LMGL03011389	2.02141	2.9855077228114276e-4	0.2321	-2.1072	down
Lipid-Q-P-1135	C61H102O6	TG(58:8)_22:6	GL	TG	-	2.05767	4.0517808330476675e-4	0.2299	-2.1209	down
Lipid-Q-P-1136	C61H102O6	TG(58:8)_22:4	GL	TG	LMGL03011375	1.76998	1.7916803248167656e-4	0.3997	-1.323	down
Lipid-Q-P-1137	C61H102O6	TG(58:8)_24:6	GL	TG	-	1.5942	0.00376697	0.4585	-1.125	down
Lipid-Q-P-1138	C63H106O6	TG(60:8)_22:6	GL	TG	-	2.11072	2.676612495023081e-4	0.1641	-2.6074	down
Lipid-Q-P-1139	C63H106O6	TG(60:8)_18:1	GL	TG	-	2.06708	1.5933989147159952e-4	0.1944	-2.3629	down
Lipid-Q-P-1140	C65H110O6	TG(62:8)_22:6	GL	TG	-	1.8594	0.00501877	0.225	-2.152	down
Lipid-Q-P-1143	C57H92O6	TG(54:9)_22:6	GL	TG	-	1.36558	0.023796	0.2045	-2.2898	down
Lipid-Q-P-1144	C59H96O6	TG(56:9)_22:6	GL	TG	-	1.74689	0.00727129	0.2144	-2.2216	down
Lipid-Q-P-1146	C61H100O6	TG(58:9)_22:6	GL	TG	-	2.04705	2.777002918947186e-4	0.2368	-2.0783	down
Lipid-Q-P-1148	C61H100O6	TG(58:9)_22:5	GL	TG	-	2.0614	6.801243748045129e-5	0.2843	-1.8145	down
Lipid-Q-P-1149	C63H104O6	TG(60:9)_22:6	GL	TG	-	2.15428	0.000216772	0.1764	-2.5031	down
Lipid-Q-P-1150	C63H104O6	TG(60:9)_18:0	GL	TG	-	1.45359	0.00174063	0.3599	-1.4743	down
Lipid-Q-P-1151	C65H108O6	TG(62:9)_22:6	GL	TG	-	1.84367	0.00428342	0.2497	-2.0017	down
Lipid-Q-P-1154	C61H98O6	TG(58:10)_22:6	GL	TG	LMGL03011544	1.88381	0.00159013	0.2294	-2.1241	down
Lipid-Q-P-1155	C61H98O6	TG(58:10)_18:2	GL	TG	LMGL03011316	1.86988	0.00187427	0.2438	-2.0362	down
Lipid-Q-P-1157	C63H102O6	TG(60:10)_22:6	GL	TG	LMGL03011904	2.07924	8.18022449984631e-4	0.2049	-2.287	down
Lipid-Q-P-1158	C63H102O6	TG(60:10)_18:1	GL	TG	-	1.84846	0.00197568	0.3195	-1.6461	down
Lipid-Q-P-1159	C59H92O6	TG(56:11)_22:6	GL	TG	LMGL03014543	1.31553	0.0401831	0.2596	-1.9456	down
Lipid-Q-P-1160	C61H96O6	TG(58:11)_22:6	GL	TG	-	1.54399	0.0151948	0.2015	-2.3111	down
Lipid-Q-P-1161	C61H96O6	TG(58:11)_20:5	GL	TG	-	1.05233	0.0551325	0.3433	-1.5425	down
Lipid-Q-P-1162	C63H100O6	TG(60:11)_22:5	GL	TG	-	1.97231	0.00888704	0.2521	-1.9879	down
Lipid-Q-P-1163	C63H100O6	TG(60:11)_20:4	GL	TG	-	1.83589	0.0111394	0.2608	-1.939	down
Lipid-Q-P-1164	C65H104O6	TG(62:11)_22:5	GL	TG	-	2.08977	0.00427736	0.1468	-2.7681	down
Lipid-Q-P-1166	C61H94O6	TG(58:12)_22:6	GL	TG	LMGL03012812	1.73564	0.0269783	0.115	-3.1203	down
Lipid-Q-P-1167	C63H98O6	TG(60:12)_22:6	GL	TG	LMGL03012142	1.85856	0.0245429	0.1356	-2.8826	down
Lipid-Q-P-1168	C65H102O6	TG(62:12)_22:5	GL	TG	-	1.98013	0.00624684	0.1406	-2.8303	down
Lipid-Q-P-1169	C63H96O6	TG(60:13)_22:6	GL	TG	-	1.54574	0.0274133	0.1257	-2.9919	down
Lipid-Q-P-1170	C65H100O6	TG(62:13)_22:6	GL	TG	-	1.9662	0.017407	0.0912	-3.4548	down
Lipid-Q-N-0132	C28H44NO9P	LPS(22:6)	GP	LPS	LMGP03050013	1.49587	0.00321032	0.4029	-1.3115	down

## Sheet: Supplementary Data 4
Supplementary Data 4. Characterization for 8 subjects used in scRNA survey.
Sample ID	Patient ID	Type (H-MAT: Healthy MAT, CD-MAT: adjacent MAT, CF: Creeping fat)	Section (Involved, Uninvolved)	Site (IL:ileum, CO: Colon)	Sex	Age	Age at diagnosis (means ± s.d.)	Duration of disease (means ± s.d.)	BMI (kg/m^2)	CDAI	SES-CD (inactive=0-2; mild=3-6; mod=7-15; severe≥16)
H1	H1	H-MAT	Uninvolved	IL	F	75	NA	NA	24.9	NA	NA
H2	H2	H-MAT	Uninvolved	IL	F	45	NA	NA	31.2	NA	NA
20-8-MAT	20-8	CD-MAT	Uninvolved	IL	M	31	29	2	18.4	833.94	16
20-17-MAT	20-17	CD-MAT	Uninvolved	IL	M	34	34	3	18.6	506.31	7
20-18-MAT	20-18	CD-MAT	Uninvolved	IL	M	28	27	1	16.5289	894.94	14
20-8-CF	20-8	CF	Involved	IL	M	31	29	2	18.4	833.94	16
20-15-CF	20-15	CF	Involved	IL	F	57	57	1	18.4911	315.75	5
20-16-CF	20-16	CF	Involved	IL	M	24	16	8	19.1	747.66	13
20-17-CF	20-17	CF	Involved	IL	M	34	34	3	18.6	506.31	7
20-18-CF	20-18	CF	Involved	IL	M	28	27	1	16.5289	894.94	14
20-20-CF	20-20	CF	Involved	IL	M	52	46	6	15.9439	664.82	6
		Crohn's disease (n=6)	Healthy（n=2）
Sex	Male	5	0
Age (means ± s.d.)		37.7 ± 12.36	60.0 ± 15.00
Age at diagnosis (means ± s.d.)		34.8 ± 13.33	NA
Duration of disease (means ± s.d.)		4.2 ± 3.48	NA
BMI (kg/m^2) (means ± s.d.)		17.8 ± 1.19	28.05 ± 3.15
CDAI (means ± s.d.)		660.6 ± 198.03	NA
SES-CD (inactive=0-2; mild=3-6; mod=7-15; severe≥16)		10.2 ± 4.71	NA
Montreal classification			NA
	A1	1
	A2	3
	A3	2
	L1	3
	L2	0
	L3	3
	B1	0
	B2	4
	B3	2
	History of perianal disease	2
CDAI: Crohn's Disease Activity Index NA: not available
Montreal Classification:	A1 - below 16 y
	A2 - between 17 and 40 y
	A3 - above 40 y
	L1- ileal
	L2- colonic
	L3- ileocolonic
	B1- non-stricturing, non-penetrating
	B2- stricturing
	B3- penetrating
	p- perianal disease modifier

## Sheet: Supplementary Data 5
Supplementary Data 5. Table of the cluster marker genes for each cell type identified. Descriptive statistics are provided. Data were analysed using two-sided Wilcoxon rank sum test.
p_val	avg_log2FC	pct.1	pct.2	p_val_adj	cluster	gene
0	6.29431	0.983	0.133	0	MSC	CFD
0	6.22833	0.997	0.062	0	MSC	DCN
0	5.23747	0.996	0.187	0	MSC	MGP
0	4.88719	0.955	0.093	0	MSC	IGFBP6
0	4.42222	0.656	0.074	0	MSC	PTGDS
0	4.3761	0.75	0.061	0	MSC	APOD
0	4.34693	0.831	0.024	0	MSC	MFAP5
0	4.34444	0.983	0.038	0	MSC	FBLN1
0	4.30996	0.977	0.032	0	MSC	LUM
0	4.25918	0.993	0.067	0	MSC	COL1A2
0	4.21967	0.955	0.059	0	MSC	FBN1
0	4.07901	0.997	0.327	0	MSC	GSN
0	4.02464	0.978	0.09	0	MSC	CCDC80
0	4.02056	0.958	0.053	0	MSC	C3
0	3.83456	0.783	0.015	0	MSC	SFRP2
0	3.76821	0.993	0.072	0	MSC	C1R
0	3.74125	0.995	0.172	0	MSC	COL6A2
0	3.72283	0.991	0.067	0	MSC	C1S
0	3.71334	0.98	0.091	0	MSC	MFAP4
0	3.59931	0.925	0.066	0	MSC	COL3A1
0	3.52583	0.979	0.087	0	MSC	FSTL1
0	3.49027	0.85	0.028	0	MSC	ADH1B
0	3.48238	0.976	0.071	0	MSC	SERPINF1
0	3.46531	0.943	0.063	0	MSC	COL1A1
0	3.45334	0.957	0.065	0	MSC	TNXB
0	3.39021	0.456	0.01	0	MSC	PLA2G2A
0	3.23346	0.969	0.145	0	MSC	PLAC9
0	3.21087	0.451	0.01	0	MSC	CXCL14
0	3.15648	0.82	0.014	0	MSC	SFRP1
0	3.13031	0.986	0.122	0	MSC	COL6A1
0	3.12645	0.945	0.042	0	MSC	COL6A3
0	3.0184	0.957	0.037	0	MSC	MMP2
0	3.00877	0.949	0.18	0	MSC	GPX3
0	2.96483	0.948	0.15	0	MSC	IGFBP5
0	2.9278	0.961	0.146	0	MSC	LTBP4
0	2.91476	0.957	0.03	0	MSC	EFEMP1
0	2.89452	0.68	0.02	0	MSC	PI16
0	2.88736	0.798	0.021	0	MSC	DPT
0	2.87366	0.922	0.021	0	MSC	ABCA8
0	2.8653	0.959	0.064	0	MSC	FBLN2
0	2.8542	0.748	0.013	0	MSC	GPC3
0	2.82841	0.938	0.039	0	MSC	MGST1
0	2.75886	0.945	0.058	0	MSC	GPNMB
0	2.69269	0.987	0.205	0	MSC	SERPING1
0	2.65318	0.951	0.05	0	MSC	FBLN5
0	2.64702	0.796	0.096	0	MSC	FN1
0	2.59745	0.971	0.148	0	MSC	S100A13
0	2.58058	0.846	0.018	0	MSC	MEG3
0	2.56544	0.472	0.028	0	MSC	C7
0	2.51852	0.984	0.246	0	MSC	TIMP2
0	2.50348	0.933	0.046	0	MSC	PCOLCE
0	2.46736	0.878	0.217	0	MSC	CLU
0	2.45246	0.788	0.028	0	MSC	OGN
0	2.42863	0.441	0.011	0	MSC	SFRP4
0	2.42249	0.761	0.048	0	MSC	SRPX
0	2.41045	0.723	0.077	0	MSC	ACKR3
0	2.39704	0.973	0.124	0	MSC	LRP1
0	2.35791	0.783	0.016	0	MSC	SVEP1
0	2.34975	0.899	0.012	0	MSC	PDGFRA
0	2.34562	0.577	0.01	0	MSC	SLPI
0	2.31921	0.937	0.149	0	MSC	NUPR1
0	2.2776	0.678	0.015	0	MSC	CCN5
0	2.25286	0.907	0.139	0	MSC	LHFPL6
0	2.23847	0.862	0.156	0	MSC	CXCL12
0	2.22908	0.877	0.02	0	MSC	PODN
0	2.22533	0.987	0.239	0	MSC	TIMP3
0	2.22414	0.703	0.071	0	MSC	CLEC3B
0	2.22073	0.724	0.008	0	MSC	SCARA5
0	2.1966	0.72	0.058	0	MSC	IGF1
0	2.19374	0.916	0.11	0	MSC	CPE
0	2.1913	0.936	0.119	0	MSC	LGALS3BP
0	2.18791	0.819	0.086	0	MSC	RARRES2
0	2.17882	0.997	0.642	0	MSC	CD63
0	2.15184	0.822	0.017	0	MSC	NOVA1
0	2.14414	0.806	0.036	0	MSC	F10
0	2.12501	0.756	0.033	0	MSC	MEDAG
0	2.11212	0.998	0.35	0	MSC	CST3
0	2.1106	0.998	0.839	0	MSC	S100A6
0	2.09909	0.863	0.105	0	MSC	LAMC1
0	2.09094	0.832	0.015	0	MSC	PDGFRL
0	2.08621	0.73	0.029	0	MSC	CD248
0	2.08363	0.934	0.111	0	MSC	CYBRD1
0	2.08038	0.887	0.183	0	MSC	PLPP3
0	2.06447	0.44	0.029	0	MSC	TNFAIP6
0	2.0638	0.806	0.018	0	MSC	LAMA2
0	2.06079	0.878	0.044	0	MSC	PRELP
0	2.02076	0.775	0.011	0	MSC	CILP
0	2.01546	0.878	0.041	0	MSC	MXRA8
0	2.01116	0.935	0.122	0	MSC	PMP22
0	2.00634	0.498	0.016	0	MSC	SEMA3C
0	2.00114	0.538	0.007	0	MSC	PCOLCE2
0	1.98987	0.929	0.131	0	MSC	TSHZ2
0	1.98665	0.677	0.063	0	MSC	COL14A1
0	1.9727	0.87	0.023	0	MSC	OLFML3
0	1.9592	0.857	0.103	0	MSC	RHOBTB3
0	1.9408	0.634	0.04	0	MSC	PROCR
0	1.93086	0.82	0.034	0	MSC	ABI3BP
0	1.92758	0.415	0.006	0	MSC	MYOC
0	1.90623	0.979	0.535	0	MSC	ANXA2
0	1.90176	0.947	0.362	0	MSC	CEBPD
0	1.90151	0.583	0.023	0	MSC	PTN
0	1.89951	0.989	0.671	0	MSC	CD81
0	1.89922	0.412	0.062	0	MSC	PLAU
0	1.87707	0.87	0.094	0	MSC	AEBP1
0	1.87602	0.933	0.244	0	MSC	IGFBP4
0	1.87502	0.983	0.521	0	MSC	LAPTM4A
0	1.85449	0.975	0.723	0	MSC	S100A10
0	1.83149	0.551	0.035	0	MSC	C17orf58
0	1.8252	0.829	0.071	0	MSC	LAMA4
0	1.80746	0.592	0.133	0	MSC	RASD1
0	1.80573	0.811	0.022	0	MSC	CHRDL1
0	1.80544	0.899	0.181	0	MSC	NNMT
0	1.79357	0.853	0.08	0	MSC	SSPN
0	1.79071	0.315	0.072	0	MSC	APOE
0	1.78621	0.967	0.375	0	MSC	TIMP1
0	1.77735	0.639	0.012	0	MSC	HTRA3
0	1.76462	0.741	0.024	0	MSC	CTSK
0	1.76013	0.852	0.104	0	MSC	TMEM176B
0	1.75296	0.548	0.076	0	MSC	IGFBP3
0	1.75105	0.643	0.018	0	MSC	ALDH1A3
0	1.75056	0.796	0.084	0	MSC	TMEM176A
0	1.74932	0.957	0.271	0	MSC	NFIA
0	1.74694	0.891	0.155	0	MSC	FGFR1
0	1.7466	0.728	0.026	0	MSC	ABCA9
0	1.7287	0.846	0.082	0	MSC	ALDH1A1
0	1.72745	0.813	0.023	0	MSC	ISLR
0	1.72501	0.869	0.092	0	MSC	SOD3
0	1.71343	0.623	0.018	0	MSC	F3
0	1.71187	0.839	0.089	0	MSC	HTRA1
0	1.70515	0.84	0.079	0	MSC	PLTP
0	1.70437	0.939	0.191	0	MSC	SPARC
0	1.69402	0.401	0.162	0	MSC	CCL2
0	1.69326	0.777	0.06	0	MSC	SDC2
0	1.68698	0.668	0.016	0	MSC	RSPO3
0	1.68593	0.237	0.042	0	MSC	SERPINE1
0	1.68373	0.871	0.14	0	MSC	EPHX1
0	1.67725	0.797	0.013	0	MSC	MRC2
0	1.66454	0.901	0.077	0	MSC	TFPI
0	1.66391	0.682	0.032	0	MSC	SMOC2
0	1.65746	0.856	0.197	0	MSC	CTSL
0	1.65089	0.778	0.013	0	MSC	DCLK1
0	1.64002	0.831	0.112	0	MSC	SPON2
0	1.6301	0.779	0.057	0	MSC	DDR2
0	1.6223	0.68	0.022	0	MSC	FGF7
0	1.61915	0.381	0.011	0	MSC	HAS2
0	1.61131	0.762	0.012	0	MSC	NEGR1
0	1.60204	0.802	0.225	0	MSC	REXO2
0	1.6015	0.429	0.041	0	MSC	GPRC5A
0	1.60043	0.999	0.908	0	MSC	VIM
0	1.59791	0.573	0.186	0	MSC	C11orf96
0	1.5895	0.639	0.013	0	MSC	GAS1
0	1.57499	0.792	0.076	0	MSC	CFH
0	1.56641	0.588	0.025	0	MSC	GFPT2
0	1.5619	0.795	0.044	0	MSC	OAF
0	1.55802	0.618	0.025	0	MSC	THY1
0	1.54312	0.761	0.18	0	MSC	CCN1
0	1.53529	0.851	0.235	0	MSC	EMP1
0	1.51857	0.908	0.174	0	MSC	NFIB
0	1.51811	0.88	0.297	0	MSC	MARCKS
0	1.50763	0.687	0.02	0	MSC	BOC
0	1.50021	0.638	0.009	0	MSC	THBS2
0	1.49919	0.661	0.027	0	MSC	PTGIS
0	1.47993	0.491	0.059	0	MSC	SPSB1
0	1.47553	0.501	0.072	0	MSC	FMO2
0	1.47359	0.428	0.161	0	MSC	THBS1
0	1.46493	0.738	0.112	0	MSC	PPIC
0	1.4623	0.987	0.618	0	MSC	LGALS1
0	1.45798	0.743	0.034	0	MSC	PRRX1
0	1.44285	0.48	0.101	0	MSC	ADM
0	1.44177	0.583	0.014	0	MSC	CLDN11
0	1.43508	0.711	0.035	0	MSC	COL12A1
0	1.43374	0.57	0.012	0	MSC	ABCA10
0	1.42591	0.534	0.072	0	MSC	UGDH
0	1.42227	0.707	0.057	0	MSC	NID1
0	1.41271	0.709	0.081	0	MSC	HSPB6
0	1.40817	0.836	0.179	0	MSC	SCPEP1
0	1.39497	0.821	0.151	0	MSC	CPQ
0	1.38449	0.796	0.17	0	MSC	CDKN1C
0	1.38147	0.685	0.032	0	MSC	EBF2
0	1.3814	0.802	0.176	0	MSC	TGFBR3
0	1.37985	0.617	0.067	0	MSC	LAMB1
0	1.37947	0.922	0.261	0	MSC	APP
0	1.35162	0.705	0.083	0	MSC	LTBP1
0	1.35114	0.758	0.095	0	MSC	CTSF
0	1.34955	0.755	0.056	0	MSC	SGCE
0	1.34493	0.791	0.115	0	MSC	LAMB2
0	1.34295	0.679	0.038	0	MSC	ANGPTL2
0	1.3398	0.243	0.007	0	MSC	GREM1
0	1.33276	0.71	0.202	0	MSC	UAP1
0	1.33119	0.86	0.269	0	MSC	DDAH2
0	1.32519	0.988	0.391	0	MSC	IFITM3
0	1.32197	0.819	0.15	0	MSC	BEX3
0	1.31749	0.643	0.014	0	MSC	ADAMTSL3
0	1.31274	0.436	0.031	0	MSC	ADAMTS5
0	1.31128	0.826	0.19	0	MSC	EBF1
0	1.31065	0.708	0.037	0	MSC	ECM2
0	1.31043	0.652	0.079	0	MSC	ITIH5
0	1.31008	0.697	0.032	0	MSC	PID1
0	1.30779	0.619	0.005	0	MSC	C16orf89
0	1.30359	0.817	0.277	0	MSC	KLF4
0	1.30209	0.899	0.356	0	MSC	GLUL
0	1.30054	0.659	0.112	0	MSC	ERRFI1
0	1.30045	0.822	0.192	0	MSC	LIMA1
0	1.30014	0.544	0.033	0	MSC	TPPP3
0	1.29053	0.825	0.117	0	MSC	CD34
0	1.29048	0.978	0.646	0	MSC	S100A11
0	1.28326	0.835	0.167	0	MSC	TSPAN4
0	1.28254	0.574	0.086	0	MSC	LEPR
0	1.28114	0.656	0.05	0	MSC	ABCA6
0	1.27606	0.567	0.08	0	MSC	H19
0	1.27225	0.577	0.026	0	MSC	WNT11
0	1.27171	0.876	0.387	0	MSC	ITM2A
0	1.26914	0.814	0.174	0	MSC	FHL1
0	1.26875	0.671	0.01	0	MSC	LRRN4CL
0	1.26661	0.954	0.248	0	MSC	SPARCL1
0	1.2574	0.613	0.102	0	MSC	IL1R1
0	1.2558	0.675	0.027	0	MSC	EGFR
0	1.25092	0.357	0.096	0	MSC	GEM
0	1.2437	0.731	0.06	0	MSC	SELENBP1
0	1.24353	0.945	0.626	0	MSC	GPX4
0	1.24275	0.737	0.061	0	MSC	EFEMP2
0	1.23845	0.882	0.258	0	MSC	NFIC
0	1.23179	0.798	0.169	0	MSC	EPB41L2
0	1.22184	0.599	0.016	0	MSC	ECM1
0	1.21971	0.494	0.026	0	MSC	ANK2
0	1.21948	0.692	0.155	0	MSC	GAS6
0	1.21782	0.945	0.516	0	MSC	LMNA
0	1.21691	0.94	0.384	0	MSC	LGALS3
0	1.21553	0.687	0.084	0	MSC	AXL
0	1.21299	0.723	0.079	0	MSC	NFIX
0	1.20808	0.718	0.071	0	MSC	PBX1
0	1.20643	0.536	0.047	0	MSC	SLIT3
0	1.20638	0.569	0.064	0	MSC	DBN1
0	1.20251	0.669	0.083	0	MSC	CAMK2N1
0	1.20075	0.534	0.084	0	MSC	CREB5
0	1.18151	0.379	0.013	0	MSC	C1QTNF3
0	1.17879	0.954	0.564	0	MSC	RTN4
0	1.17869	0.931	0.314	0	MSC	SELENOM
0	1.17323	0.614	0.018	0	MSC	AKR1C1
0	1.1722	0.444	0.005	0	MSC	VEGFD
0	1.16389	0.47	0.023	0	MSC	ASPN
0	1.15473	0.524	0.06	0	MSC	VASN
0	1.14521	0.966	0.603	0	MSC	EID1
0	1.13629	0.456	0.007	0	MSC	CADM3
0	1.13438	0.778	0.163	0	MSC	LTBP3
0	1.12994	0.715	0.096	0	MSC	GSTM3
0	1.11768	0.717	0.081	0	MSC	CRYAB
0	1.11595	0.608	0.06	0	MSC	PLAT
0	1.11324	0.963	0.192	0	MSC	CALD1
0	1.10986	0.604	0.005	0	MSC	BICC1
0	1.10762	0.549	0.092	0	MSC	RND3
0	1.10432	0.771	0.131	0	MSC	RAMP2
0	1.09555	0.594	0.041	0	MSC	CYGB
0	1.0948	0.184	0.012	0	MSC	HAS1
0	1.09216	0.563	0.014	0	MSC	PCDH18
0	1.08456	0.797	0.224	0	MSC	PDK4
0	1.08219	0.736	0.217	0	MSC	VEGFB
0	1.08208	0.759	0.162	0	MSC	ASPH
0	1.07922	0.755	0.166	0	MSC	MXRA7
0	1.07513	0.587	0.037	0	MSC	COL5A2
0	1.07311	0.771	0.199	0	MSC	DST
0	1.07143	0.633	0.045	0	MSC	SH3D19
0	1.06753	0.68	0.088	0	MSC	MPZL1
0	1.06661	0.372	0.004	0	MSC	LINC01133
0	1.06574	0.185	0.045	0	MSC	ARC
0	1.06551	0.648	0.153	0	MSC	TNFAIP2
0	1.06387	0.806	0.16	0	MSC	HSPG2
0	1.05771	0.609	0.043	0	MSC	NT5E
0	1.0574	0.246	0.031	0	MSC	PTX3
0	1.05219	0.677	0.06	0	MSC	NDN
0	1.05172	0.492	0.097	0	MSC	CCN2
0	1.05082	0.793	0.232	0	MSC	VKORC1
0	1.05066	0.571	0.089	0	MSC	GAS7
0	1.04605	0.862	0.428	0	MSC	RNH1
0	1.04515	0.706	0.138	0	MSC	VAT1
0	1.04327	0.964	0.619	0	MSC	GSTP1
0	1.04008	0.751	0.171	0	MSC	MAFB
0	1.0393	0.405	0.019	0	MSC	CYP4B1
0	1.03917	0.832	0.317	0	MSC	RRBP1
0	1.03808	0.839	0.285	0	MSC	NENF
0	1.03802	0.699	0.149	0	MSC	NBL1
0	1.03294	0.521	0.019	0	MSC	VGLL3
0	1.03033	0.782	0.275	0	MSC	ADH5
0	1.02762	0.574	0.047	0	MSC	MMP14
0	1.02756	0.536	0.022	0	MSC	COL5A1
0	1.01693	0.62	0.035	0	MSC	LARP6
0	1.01652	0.582	0.054	0	MSC	ELN
0	1.01226	0.51	0.067	0	MSC	ANGPTL4
0	1.01162	0.691	0.081	0	MSC	PDGFRB
0	1.01122	0.361	0.102	0	MSC	COL15A1
0	1.00663	0.605	0.104	0	MSC	MAP1B
0	1.00375	0.832	0.344	0	MSC	ADD3
0	0.999694	0.623	0.094	0	MSC	JDP2
0	0.999313	0.451	0.025	0	MSC	FRMD6
0	0.99853	0.805	0.171	0	MSC	EMP2
0	0.99336	0.639	0.058	0	MSC	COPZ2
0	0.993238	0.532	0.01	0	MSC	SRPX2
0	0.990196	0.632	0.066	0	MSC	PROS1
0	0.987974	0.795	0.133	0	MSC	MFGE8
0	0.987852	0.703	0.148	0	MSC	ALDH2
0	0.987141	0.676	0.167	0	MSC	TRIOBP
0	0.978424	0.717	0.117	0	MSC	CAVIN3
0	0.975662	0.67	0.099	0	MSC	RBMS3
0	0.974915	0.679	0.186	0	MSC	FILIP1L
0	0.974848	0.684	0.103	0	MSC	BDH2
0	0.973732	0.543	0.04	0	MSC	RNASE4
0	0.973289	0.494	0.012	0	MSC	LOX
0	0.972706	0.533	0.015	0	MSC	GFRA1
0	0.972288	0.751	0.18	0	MSC	PRDX4
0	0.969945	0.745	0.169	0	MSC	METTL7A
0	0.968614	0.722	0.186	0	MSC	CYB5A
0	0.963734	0.299	0.087	0	MSC	TNFRSF12A
0	0.96277	0.719	0.139	0	MSC	TCEAL9
0	0.956639	0.848	0.527	0	MSC	MYADM
0	0.956171	0.654	0.137	0	MSC	PCYOX1
0	0.955489	0.34	0.014	0	MSC	RARRES1
0	0.954114	0.826	0.31	0	MSC	H2AFJ
0	0.951046	0.213	0.022	0	MSC	POSTN
0	0.948243	0.691	0.132	0	MSC	CDK2AP1
0	0.94457	0.997	0.904	0	MSC	ITM2B
0	0.944122	0.744	0.22	0	MSC	CALU
0	0.938158	0.405	0.011	0	MSC	CPXM1
0	0.938141	0.645	0.312	0	MSC	ID3
0	0.936978	0.503	0.006	0	MSC	ZFHX4
0	0.934397	0.345	0.018	0	MSC	LOXL1
0	0.933315	0.516	0.03	0	MSC	MIR99AHG
0	0.93326	0.449	0.039	0	MSC	INMT
0	0.925424	0.606	0.152	0	MSC	USP53
0	0.925066	0.658	0.101	0	MSC	RAB34
0	0.924827	0.575	0.031	0	MSC	GLT8D2
0	0.924446	0.97	0.226	0	MSC	SELENOP
0	0.924314	0.546	0.078	0	MSC	SPRY2
0	0.922658	0.938	0.407	0	MSC	YBX3
0	0.917036	0.925	0.651	0	MSC	TUBA1A
0	0.917013	0.68	0.297	0	MSC	MYC
0	0.91655	0.575	0.06	0	MSC	FAM114A1
0	0.915827	0.986	0.708	0	MSC	S100A4
0	0.914706	0.876	0.434	0	MSC	TUBB
0	0.914178	0.763	0.197	0	MSC	PLD3
0	0.91295	0.576	0.023	0	MSC	TMEM98
0	0.912386	0.943	0.619	0	MSC	TMEM59
0	0.9112	0.611	0.082	0	MSC	DPYSL3
0	0.909494	0.926	0.302	0	MSC	FCGRT
0	0.907829	0.534	0.009	0	MSC	CLMP
0	0.905709	0.453	0.007	0	MSC	LMO3
0	0.905587	0.482	0.105	0	MSC	VEGFA
0	0.905392	0.701	0.132	0	MSC	PLPP1
0	0.90229	0.602	0.08	0	MSC	TRIP10
0	0.901971	0.63	0.098	0	MSC	PAM
0	0.899658	0.472	0.011	0	MSC	AC006453.2
0	0.89738	0.533	0.032	0	MSC	CLEC11A
0	0.896721	0.902	0.233	0	MSC	CAVIN1
0	0.895331	0.454	0.004	0	MSC	PAMR1
0	0.895246	0.496	0.04	0	MSC	ADAMTSL4
0	0.89207	0.5	0.188	0	MSC	ZBTB16
0	0.891321	0.444	0.008	0	MSC	PTGES
0	0.888758	0.744	0.158	0	MSC	FERMT2
0	0.888547	0.867	0.452	0	MSC	PRDX5
0	0.887419	0.838	0.27	0	MSC	DPYSL2
0	0.885782	0.546	0.014	0	MSC	OLFML1
0	0.885538	0.51	0.037	0	MSC	PDLIM4
0	0.882898	0.527	0.01	0	MSC	GSTM5
0	0.880746	0.315	0.005	0	MSC	MEG8
0	0.880351	0.459	0.009	0	MSC	MFAP2
0	0.878071	0.56	0.091	0	MSC	CSF1
0	0.877947	0.554	0.163	0	MSC	DHRS3
0	0.872942	0.711	0.231	0	MSC	ABLIM1
0	0.872747	0.502	0.004	0	MSC	AOX1
0	0.872105	0.432	0.108	0	MSC	PRSS23
0	0.868002	0.767	0.169	0	MSC	CNN3
0	0.867756	0.631	0.098	0	MSC	S100A16
0	0.867048	0.532	0.057	0	MSC	RUNX1T1
0	0.858841	0.551	0.08	0	MSC	ZNF503
0	0.858733	0.367	0.009	0	MSC	LRRC17
0	0.858125	0.596	0.074	0	MSC	MAGI2-AS3
0	0.85783	0.281	0.003	0	MSC	CPB1
0	0.856607	0.513	0.027	0	MSC	PALM
0	0.856228	0.815	0.311	0	MSC	KDELR1
0	0.853673	0.72	0.192	0	MSC	PGRMC1
0	0.850302	0.651	0.341	0	MSC	PLIN2
0	0.849184	0.569	0.123	0	MSC	PXDC1
0	0.848019	0.461	0.007	0	MSC	CDO1
0	0.846276	0.437	0.065	0	MSC	SRGAP1
0	0.844789	0.865	0.588	0	MSC	EGR1
0	0.842669	0.466	0.009	0	MSC	MIR100HG
0	0.839316	0.83	0.325	0	MSC	LEPROT
0	0.835953	0.793	0.324	0	MSC	IFI27L2
0	0.834692	0.884	0.418	0	MSC	IL6ST
0	0.832883	0.428	0.008	0	MSC	PDPN
0	0.832738	0.872	0.204	0	MSC	GNG11
0	0.831159	0.979	0.539	0	MSC	PSAP
0	0.830216	0.583	0.061	0	MSC	PLBD1
0	0.829889	0.538	0.087	0	MSC	RAB32
0	0.829783	0.634	0.157	0	MSC	GOLIM4
0	0.82724	0.792	0.301	0	MSC	ESD
0	0.826104	0.434	0.004	0	MSC	WNT5A
0	0.823239	0.557	0.09	0	MSC	FILIP1
0	0.820167	0.543	0.045	0	MSC	MEIS2
0	0.81846	0.377	0.055	0	MSC	RDH10
0	0.817661	0.444	0.052	0	MSC	HSPB8
0	0.81596	0.625	0.093	0	MSC	CTTN
0	0.815097	0.304	0.074	0	MSC	DEPP1
0	0.813537	0.916	0.507	0	MSC	ANXA5
0	0.80715	0.419	0.017	0	MSC	FLRT2
0	0.804462	0.533	0.051	0	MSC	RCN3
0	0.804432	0.566	0.082	0	MSC	NAV1
0	0.803302	0.76	0.273	0	MSC	COMT
0	0.802717	0.39	0.023	0	MSC	SNAI2
0	0.799583	0.604	0.143	0	MSC	TUBB6
0	0.799542	0.493	0.034	0	MSC	PHGDH
0	0.797964	0.518	0.019	0	MSC	CMBL
0	0.797905	0.538	0.092	0	MSC	TMEM106C
0	0.794668	0.597	0.09	0	MSC	GNG12
0	0.793924	0.36	0.007	0	MSC	OSR2
0	0.792978	0.673	0.133	0	MSC	RCN1
0	0.789882	0.81	0.363	0	MSC	ATRAID
0	0.789851	0.909	0.346	0	MSC	SPTBN1
0	0.78572	0.473	0.015	0	MSC	ADAM33
0	0.784047	0.853	0.434	0	MSC	MTCH1
0	0.783085	0.925	0.585	0	MSC	PEBP1
0	0.779899	0.792	0.286	0	MSC	CYB5R3
0	0.779488	0.633	0.228	0	MSC	ADI1
0	0.779468	0.473	0.082	0	MSC	PLAGL1
0	0.778502	0.55	0.141	0	MSC	ITM2C
0	0.777973	0.43	0.004	0	MSC	SLIT2
0	0.77716	0.56	0.06	0	MSC	COLEC12
0	0.772166	0.999	0.994	0	MSC	MT-RNR2
0	0.770138	0.857	0.358	0	MSC	PTMS
0	0.765956	0.781	0.318	0	MSC	PHPT1
0	0.765359	0.803	0.276	0	MSC	PDLIM1
0	0.761298	0.472	0.022	0	MSC	P4HA2
0	0.760297	0.834	0.381	0	MSC	ZBTB20
0	0.759421	0.575	0.078	0	MSC	PLSCR4
0	0.757554	0.509	0.027	0	MSC	FKBP10
0	0.754003	0.739	0.166	0	MSC	COX7A1
0	0.749917	0.508	0.049	0	MSC	HSPB2
0	0.746424	0.7	0.214	0	MSC	TCEAL4
0	0.745507	0.419	0.008	0	MSC	LINC02802
0	0.743751	0.401	0.005	0	MSC	DIO3OS
0	0.743279	0.421	0.01	0	MSC	PRRX2
0	0.742986	0.643	0.185	0	MSC	ANXA4
0	0.742765	0.818	0.395	0	MSC	RBMS1
0	0.739809	0.477	0.015	0	MSC	GPX8
0	0.739693	0.855	0.4	0	MSC	BRI3
0	0.7392	0.526	0.106	0	MSC	TAX1BP3
0	0.737357	0.46	0.044	0	MSC	ANTXR1
0	0.736289	0.737	0.259	0	MSC	GINM1
0	0.735121	0.456	0.004	0	MSC	GXYLT2
0	0.73423	0.716	0.317	0	MSC	KLF9
0	0.733073	0.553	0.083	0	MSC	FXYD1
0	0.731435	0.456	0.042	0	MSC	TCF21
0	0.728029	0.476	0.029	0	MSC	ANG
0	0.72792	0.601	0.131	0	MSC	SASH1
0	0.727851	0.975	0.769	0	MSC	CD99
0	0.726849	0.662	0.234	0	MSC	SMIM14
0	0.726083	0.442	0.106	0	MSC	TRIO
0	0.725161	0.364	0.006	0	MSC	ITGA11
0	0.723458	0.459	0.144	0	MSC	SOX4
0	0.72272	0.487	0.078	0	MSC	HIC1
0	0.72106	0.418	0.018	0	MSC	PKDCC
0	0.720483	0.718	0.124	0	MSC	AKAP12
0	0.719739	0.452	0.005	0	MSC	TWIST2
0	0.718501	0.573	0.131	0	MSC	ARHGAP21
0	0.718195	0.675	0.158	0	MSC	C1orf21
0	0.709595	0.543	0.118	0	MSC	PLXDC2
0	0.709585	0.58	0.16	0	MSC	COL4A1
0	0.709556	0.343	0.02	0	MSC	HSD3B7
0	0.709506	0.527	0.111	0	MSC	SESTD1
0	0.709398	0.418	0.044	0	MSC	PCSK5
0	0.707719	0.387	0.06	0	MSC	ZNF385A
0	0.707595	0.601	0.122	0	MSC	COPRS
0	0.707251	0.365	0.003	0	MSC	HSD11B1
0	0.707108	0.704	0.244	0	MSC	ARL2
0	0.706758	0.612	0.239	0	MSC	CTSH
0	0.704247	0.497	0.082	0	MSC	CKB
0	0.703982	0.232	0.007	0	MSC	C1QTNF4
0	0.703852	0.638	0.183	0	MSC	MAP1LC3A
0	0.703452	0.757	0.279	0	MSC	CRTAP
0	0.703345	0.939	0.664	0	MSC	PPIB
0	0.703234	0.431	0.019	0	MSC	COL16A1
0	0.702881	0.385	0.021	0	MSC	PCDH9
0	0.700539	0.499	0.065	0	MSC	PLEKHA5
0	0.6972	0.393	0.011	0	MSC	TNNT3
0	0.694654	0.621	0.144	0	MSC	HEBP1
0	0.69234	0.759	0.282	0	MSC	TMEM14C
0	0.692189	0.48	0.046	0	MSC	TPST1
0	0.692186	0.515	0.093	0	MSC	ITGB5
0	0.692022	0.438	0.013	0	MSC	LPAR1
0	0.691327	0.324	0.003	0	MSC	ADH1C
0	0.690938	0.837	0.474	0	MSC	PRDX6
0	0.689913	0.849	0.502	0	MSC	BST2
0	0.689047	0.534	0.072	0	MSC	RBFOX2
0	0.688767	0.792	0.418	0	MSC	CEBPB
0	0.687041	0.36	0.031	0	MSC	LTBP2
0	0.685364	0.373	0.049	0	MSC	AMOTL2
0	0.685053	0.417	0.017	0	MSC	AR
0	0.684698	0.406	0.028	0	MSC	FSTL3
0	0.683631	0.344	0.026	0	MSC	HELLPAR
0	0.682349	0.178	0.025	0	MSC	FABP3
0	0.677079	0.655	0.213	0	MSC	SPART
0	0.676886	0.38	0.008	0	MSC	CDON
0	0.676194	0.754	0.304	0	MSC	NUCB1
0	0.674563	0.816	0.419	0	MSC	BSG
0	0.67271	0.682	0.232	0	MSC	HDLBP
0	0.672132	0.597	0.138	0	MSC	RTL8C
0	0.672015	0.749	0.307	0	MSC	KDELR2
0	0.671443	0.84	0.406	0	MSC	LAMP1
0	0.67067	0.527	0.082	0	MSC	FKBP9
0	0.669995	0.627	0.215	0	MSC	BIN1
0	0.669134	0.411	0.056	0	MSC	SLC19A2
0	0.66892	0.73	0.24	0	MSC	CD151
0	0.668198	0.944	0.64	0	MSC	NUCKS1
0	0.666546	0.452	0.08	0	MSC	NEXN
0	0.66628	0.364	0.006	0	MSC	ACKR4
0	0.665712	0.523	0.082	0	MSC	SGCB
0	0.663938	0.37	0.088	0	MSC	SPRYD3
0	0.663487	0.422	0.021	0	MSC	CERCAM
0	0.660621	0.583	0.12	0	MSC	PALLD
0	0.656895	0.534	0.104	0	MSC	TCF7L2
0	0.656313	0.481	0.081	0	MSC	ZCCHC24
0	0.655775	0.334	0.139	0	MSC	ABL2
0	0.653349	0.556	0.127	0	MSC	EVA1B
0	0.651807	0.339	0.032	0	MSC	CES1
0	0.650982	0.289	0.007	0	MSC	NTM
0	0.650091	0.866	0.577	0	MSC	TXN
0	0.649903	0.255	0.006	0	MSC	IGSF10
0	0.64794	0.7	0.229	0	MSC	TNFRSF1A
0	0.647321	0.625	0.168	0	MSC	TMEM43
0	0.645874	0.285	0.043	0	MSC	SLC39A14
0	0.643944	0.352	0.022	0	MSC	GGT5
0	0.643365	0.793	0.154	0	MSC	DAB2
0	0.643321	0.467	0.086	0	MSC	BGN
0	0.643118	0.671	0.204	0	MSC	SCARB2
0	0.642193	0.671	0.212	0	MSC	KDSR
0	0.641884	0.399	0.072	0	MSC	H1F0
0	0.639796	0.405	0.02	0	MSC	PTGFRN
0	0.639353	0.788	0.235	0	MSC	BLVRB
0	0.637731	0.315	0.005	0	MSC	OMD
0	0.634982	0.661	0.232	0	MSC	SEPTIN11
0	0.634839	0.693	0.261	0	MSC	AP3S1
0	0.633182	0.553	0.236	0	MSC	PPP1R14B
0	0.631237	0.96	0.764	0	MSC	ZFP36L1
0	0.630581	0.431	0.035	0	MSC	TP53I3
0	0.630358	0.33	0.008	0	MSC	CHL1
0	0.630347	0.319	0.029	0	MSC	CYP7B1
0	0.630187	0.54	0.152	0	MSC	ANTXR2
0	0.629067	0.481	0.073	0	MSC	EPB41L3
0	0.62889	0.651	0.243	0	MSC	ITGB1BP1
0	0.628881	0.766	0.323	0	MSC	HSBP1
0	0.628755	0.579	0.177	0	MSC	XIST
0	0.627447	0.779	0.389	0	MSC	SELENOS
0	0.627195	0.369	0.038	0	MSC	RERG
0	0.627193	0.382	0.01	0	MSC	SSC5D
0	0.626161	0.498	0.081	0	MSC	ACVRL1
0	0.624264	0.547	0.117	0	MSC	TNS2
0	0.624091	0.389	0.028	0	MSC	EMILIN1
0	0.623516	0.663	0.204	0	MSC	RRAS
0	0.621604	0.323	0.014	0	MSC	CRABP2
0	0.621187	0.398	0.019	0	MSC	AGTR1
0	0.620612	0.378	0.011	0	MSC	GLI3
0	0.620365	0.87	0.516	0	MSC	CSTB
0	0.619477	0.923	0.622	0	MSC	PRDX1
0	0.618269	0.578	0.13	0	MSC	CD302
0	0.617852	0.394	0.04	0	MSC	CBR3
0	0.617187	0.76	0.349	0	MSC	LRPAP1
0	0.615374	0.587	0.171	0	MSC	FNDC3B
0	0.615189	0.721	0.302	0	MSC	MYDGF
0	0.615001	0.498	0.096	0	MSC	CRISPLD2
0	0.611027	0.234	0.029	0	MSC	KCNE4
0	0.610094	0.667	0.253	0	MSC	TMEM109
0	0.608971	0.353	0.019	0	MSC	GHR
0	0.606265	0.844	0.441	0	MSC	TGFBR2
0	0.604499	0.39	0.058	0	MSC	OSMR
0	0.603135	0.331	0.015	0	MSC	BMP4
0	0.602622	0.741	0.374	0	MSC	SSR3
0	0.602068	0.543	0.139	0	MSC	CBR1
0	0.602031	0.491	0.067	0	MSC	PARVA
0	0.601187	0.657	0.064	0	MSC	VCAN
0	0.600201	0.764	0.337	0	MSC	SH3BP5
0	0.60006	0.458	0.083	0	MSC	PHLDB1
0	0.599562	0.616	0.191	0	MSC	HEXB
0	0.599016	0.673	0.255	0	MSC	CARHSP1
0	0.598837	0.458	0.09	0	MSC	ABL1
0	0.597007	0.384	0.011	0	MSC	AKR1C2
0	0.596977	0.406	0.033	0	MSC	SNX21
0	0.595769	0.407	0.047	0	MSC	SMARCA1
0	0.595552	0.504	0.111	0	MSC	TMEM159
0	0.593269	0.45	0.057	0	MSC	POGLUT3
0	0.591912	0.294	0.005	0	MSC	CNTN4
0	0.589903	0.42	0.07	0	MSC	GJA1
0	0.588255	0.474	0.079	0	MSC	MYOF
0	0.586459	0.355	0.051	0	MSC	NQO1
0	0.586042	0.315	0.003	0	MSC	OSR1
0	0.585459	0.443	0.055	0	MSC	ADCY3
0	0.585343	0.175	0.033	0	MSC	TFPI2
0	0.585339	0.333	0.027	0	MSC	LINC02381
0	0.584382	0.869	0.38	0	MSC	NPC2
0	0.583531	0.38	0.048	0	MSC	2022-03-03
0	0.582894	0.431	0.064	0	MSC	PKD2
0	0.58274	0.973	0.665	0	MSC	ANXA1
0	0.582213	0.695	0.256	0	MSC	LAMP2
0	0.581384	0.645	0.233	0	MSC	MAGED2
0	0.580742	0.538	0.123	0	MSC	CHID1
0	0.580177	0.443	0.073	0	MSC	SLC29A1
0	0.579158	0.474	0.073	0	MSC	TMEM9
0	0.578676	0.355	0.018	0	MSC	TCEAL7
0	0.577224	0.637	0.252	0	MSC	PDLIM2
0	0.57692	0.88	0.538	0	MSC	RABAC1
0	0.57679	0.487	0.062	0	MSC	IL33
0	0.576628	0.25	0.02	0	MSC	MMP19
0	0.574495	0.41	0.064	0	MSC	NPR1
0	0.572286	0.569	0.153	0	MSC	COL4A2
0	0.571684	0.507	0.116	0	MSC	ECHDC2
0	0.571583	0.486	0.134	0	MSC	MAP7D3
0	0.571568	0.328	0.01	0	MSC	TSKU
0	0.570771	0.892	0.466	0	MSC	MGST3
0	0.56742	0.352	0.03	0	MSC	SNED1
0	0.566381	0.26	0.002	0	MSC	ADAMTS16
0	0.565137	0.441	0.055	0	MSC	MAN1C1
0	0.565063	0.49	0.095	0	MSC	CKS1B
0	0.565032	0.384	0.023	0	MSC	FBXO17
0	0.564842	0.309	0.006	0	MSC	ADGRD1
0	0.564656	0.278	0.004	0	MSC	UCHL1
0	0.563259	0.395	0.015	0	MSC	ANKRD35
0	0.561697	0.713	0.298	0	MSC	OS9
0	0.561237	0.523	0.123	0	MSC	MSRB2
0	0.561108	0.932	0.652	0	MSC	SQSTM1
0	0.561036	0.835	0.476	0	MSC	SEC11A
0	0.558933	0.337	0.021	0	MSC	GPC6
0	0.558847	0.344	0.01	0	MSC	SCARA3
0	0.558742	0.312	0.005	0	MSC	ARHGAP20
0	0.558404	0.395	0.037	0	MSC	IL11RA
0	0.558058	0.3	0.021	0	MSC	SEMA3B
0	0.557385	0.908	0.648	0	MSC	ATP6V0E1
0	0.557272	0.637	0.254	0	MSC	EEA1
0	0.555368	0.629	0.203	0	MSC	PSMB5
0	0.555154	0.363	0.034	0	MSC	CAB39L
0	0.554434	0.455	0.084	0	MSC	ALDH3A2
0	0.553284	0.9	0.651	0	MSC	POLR2L
0	0.553161	0.562	0.204	0	MSC	CMTM3
0	0.55281	0.574	0.174	0	MSC	ARL1
0	0.552437	0.256	0.005	0	MSC	FST
0	0.550702	0.341	0.025	0	MSC	ABCC9
0	0.548249	0.366	0.034	0	MSC	MAP1A
0	0.54782	0.655	0.156	0	MSC	DLC1
0	0.546661	0.231	0.006	0	MSC	PAPPA
0	0.546555	0.943	0.689	0	MSC	SEC62
0	0.545536	0.367	0.031	0	MSC	NUMBL
0	0.544484	0.812	0.447	0	MSC	MRFAP1
0	0.539692	0.557	0.165	0	MSC	CCS
0	0.538757	0.496	0.102	0	MSC	KANK2
0	0.537908	0.563	0.143	0	MSC	OSBPL1A
0	0.537829	0.873	0.541	0	MSC	TMBIM4
0	0.53592	0.336	0.03	0	MSC	FGF2
0	0.534663	0.479	0.126	0	MSC	RNF146
0	0.53155	0.436	0.088	0	MSC	SLC43A3
0	0.531394	0.289	0.029	0	MSC	KHDRBS3
0	0.530714	0.373	0.158	0	MSC	CCDC71L
0	0.530665	0.46	0.106	0	MSC	APOL1
0	0.528564	0.875	0.549	0	MSC	DAD1
0	0.528538	0.263	0.035	0	MSC	FLNC
0	0.528473	0.595	0.23	0	MSC	PIGT
0	0.528181	0.414	0.058	0	MSC	ARMCX1
0	0.528157	0.473	0.114	0	MSC	ITGAV
0	0.528054	0.596	0.184	0	MSC	SNTB2
0	0.527189	0.671	0.283	0	MSC	SAT2
0	0.525708	0.679	0.3	0	MSC	PTPRA
0	0.525109	0.608	0.191	0	MSC	SPRY1
0	0.524804	0.282	0.016	0	MSC	AHNAK2
0	0.524188	0.993	0.958	0	MSC	SERF2
0	0.52405	0.78	0.393	0	MSC	SRI
0	0.52401	0.405	0.061	0	MSC	CTDSPL
0	0.523005	0.295	0.002	0	MSC	BMPER
0	0.522752	0.594	0.196	0	MSC	GRINA
0	0.52255	0.46	0.081	0	MSC	TRIP6
0	0.522372	0.542	0.158	0	MSC	PCBD1
0	0.520696	0.241	0.002	0	MSC	FAM180B
0	0.519661	0.32	0.057	0	MSC	CYP1B1
0	0.519332	0.403	0.055	0	MSC	BMERB1
0	0.519176	0.399	0.064	0	MSC	TMOD2
0	0.518937	0.355	0.031	0	MSC	DNM1
0	0.515819	0.524	0.143	0	MSC	CDK4
0	0.515377	0.297	0.002	0	MSC	CNTFR
0	0.514802	0.592	0.27	0	MSC	KCNQ1OT1
0	0.514174	0.362	0.054	0	MSC	ANGPTL1
0	0.514003	0.56	0.172	0	MSC	CDIPT
0	0.513707	0.488	0.159	0	MSC	RUFY3
0	0.513658	0.606	0.219	0	MSC	NDUFS4
0	0.513083	0.367	0.054	0	MSC	ID4
0	0.51268	0.746	0.386	0	MSC	P4HB
0	0.512199	0.329	0.02	0	MSC	BNC2
0	0.511545	0.38	0.029	0	MSC	CYP27A1
0	0.506341	0.299	0.003	0	MSC	PLA2G5
0	0.506054	0.447	0.152	0	MSC	TENT5A
0	0.505887	0.376	0.069	0	MSC	BAG2
0	0.505483	0.695	0.336	0	MSC	CLTB
0	0.505436	0.507	0.13	0	MSC	ZFYVE21
0	0.504914	0.68	0.269	0	MSC	RTN3
0	0.504862	0.545	0.173	0	MSC	TCEAL8
0	0.504432	0.357	0.028	0	MSC	SULF1
0	0.503049	0.394	0.058	0	MSC	RECK
0	0.502854	0.31	0.005	0	MSC	BHMT2
0	0.502637	0.31	0.02	0	MSC	CDH11
0	0.501852	0.633	0.235	0	MSC	RRAGA
0	0.501707	0.35	0.05	0	MSC	CEP126
0	0.500828	0.364	0.043	0	MSC	DIXDC1
0	0.500214	0.342	0.081	0	MSC	ARL4D
0	0.499951	0.53	0.156	0	MSC	BAD
0	0.499908	0.385	0.042	0	MSC	PTGR1
0	0.499164	0.433	0.089	0	MSC	SETD7
0	0.498683	0.825	0.454	0	MSC	LY6E
0	0.497947	0.271	0.027	0	MSC	BDKRB2
0	0.496904	0.36	0.07	0	MSC	EFHD1
0	0.496884	0.464	0.088	0	MSC	HNMT
0	0.496316	0.764	0.385	0	MSC	SCP2
0	0.496004	0.858	0.329	0	MSC	TCF4
0	0.495673	0.506	0.105	0	MSC	CPVL
0	0.493732	0.569	0.206	0	MSC	SMIM19
0	0.492994	0.239	0.009	0	MSC	MXRA5
0	0.492863	0.587	0.212	0	MSC	TIMM13
0	0.49266	0.325	0.032	0	MSC	TPBG
0	0.491544	0.382	0.045	0	MSC	FEZ1
0	0.491486	0.518	0.124	0	MSC	NCKAP1
0	0.489176	0.426	0.09	0	MSC	CALHM2
0	0.489001	0.606	0.237	0	MSC	RHOQ
0	0.488304	0.347	0.018	0	MSC	TMEM54
0	0.48773	0.745	0.369	0	MSC	PPA1
0	0.48742	0.372	0.035	0	MSC	FKBP7
0	0.486404	0.279	0.005	0	MSC	FGF10
0	0.484935	0.349	0.037	0	MSC	C2
0	0.484823	0.436	0.087	0	MSC	GLT8D1
0	0.484558	0.415	0.076	0	MSC	ZNF358
0	0.484335	0.346	0.022	0	MSC	PHYHD1
0	0.48415	0.431	0.089	0	MSC	MYL6B
0	0.48405	0.472	0.124	0	MSC	SLC44A1
0	0.483076	0.418	0.102	0	MSC	QSOX1
0	0.482338	0.626	0.185	0	MSC	SERPINH1
0	0.481981	0.866	0.539	0	MSC	SNX3
0	0.481501	0.432	0.086	0	MSC	CKAP4
0	0.479001	0.894	0.584	0	MSC	SELENOW
0	0.477209	0.523	0.131	0	MSC	DSE
0	0.476924	0.835	0.517	0	MSC	RPS27L
0	0.475702	0.252	0.003	0	MSC	SPOCK1
0	0.475494	0.286	0.022	0	MSC	OLFML2B
0	0.475481	0.717	0.349	0	MSC	PDCD5
0	0.47497	0.725	0.348	0	MSC	OSTC
0	0.474588	0.422	0.111	0	MSC	SVIL
0	0.474526	0.295	0.027	0	MSC	CPXM2
0	0.473061	0.665	0.187	0	MSC	NRP1
0	0.473004	0.481	0.116	0	MSC	ABHD14A
0	0.472935	0.556	0.193	0	MSC	FAM3C
0	0.472802	0.677	0.319	0	MSC	GLG1
0	0.472307	0.359	0.051	0	MSC	TEAD1
0	0.471614	0.49	0.122	0	MSC	AAMDC
0	0.470445	0.406	0.11	0	MSC	EMILIN2
0	0.470375	0.235	0.02	0	MSC	SERPINE2
0	0.467788	0.505	0.151	0	MSC	BNIP3
0	0.467305	0.323	0.032	0	MSC	DSEL
0	0.466545	0.41	0.114	0	MSC	FAM13A
0	0.466479	0.512	0.173	0	MSC	HCFC1R1
0	0.466408	0.994	0.961	0	MSC	ACTG1
0	0.466385	0.34	0.027	0	MSC	RAB3IL1
0	0.465349	0.337	0.034	0	MSC	SPATA6
0	0.465316	0.266	0.049	0	MSC	PDGFD
0	0.465253	0.517	0.167	0	MSC	NOTCH2
0	0.465228	0.297	0.012	0	MSC	MEIS1
0	0.463904	0.469	0.123	0	MSC	IL13RA1
0	0.463215	0.738	0.318	0	MSC	VAMP5
0	0.463207	0.287	0.005	0	MSC	STEAP1
0	0.462891	0.466	0.113	0	MSC	HYI
0	0.462767	0.343	0.033	0	MSC	EML1
0	0.462763	0.323	0.041	0	MSC	FAM20C
0	0.461941	0.301	0.029	0	MSC	ST5
0	0.461755	0.553	0.203	0	MSC	PPP2CB
0	0.461124	0.612	0.264	0	MSC	AHCYL1
0	0.461042	0.349	0.036	0	MSC	ST3GAL4
0	0.460855	0.272	0.008	0	MSC	KRT222
0	0.460381	0.772	0.412	0	MSC	PRDX2
0	0.46021	0.567	0.165	0	MSC	MAP3K20
0	0.459859	0.564	0.202	0	MSC	TSPAN3
0	0.459133	0.39	0.099	0	MSC	CDC42EP4
0	0.458533	0.56	0.216	0	MSC	CTSA
0	0.458328	0.742	0.414	0	MSC	H1FX
0	0.457846	0.306	0.02	0	MSC	THBS3
0	0.457844	0.679	0.314	0	MSC	LMAN1
0	0.456903	0.439	0.1	0	MSC	MPST
0	0.4562	0.844	0.329	0	MSC	CD59
0	0.455371	0.369	0.053	0	MSC	TNKS1BP1
0	0.454715	0.22	0.033	0	MSC	CCDC102B
0	0.454367	0.315	0.037	0	MSC	CARMIL1
0	0.454144	0.266	0.009	0	MSC	PTPRD
0	0.453895	0.35	0.048	0	MSC	RASSF8
0	0.453706	0.354	0.044	0	MSC	MRGPRF
0	0.45341	0.387	0.086	0	MSC	EHBP1
0	0.453021	0.301	0.013	0	MSC	ZFPM2
0	0.452793	0.27	0.032	0	MSC	PLEKHA4
0	0.452572	0.263	0.018	0	MSC	LINC00632
0	0.451649	0.387	0.061	0	MSC	TUSC1
0	0.451235	0.719	0.357	0	MSC	ANAPC11
0	0.451161	0.238	0.008	0	MSC	FIBIN
0	0.450554	0.157	0.002	0	MSC	GAL
0	0.45044	0.576	0.234	0	MSC	AHI1
0	0.450411	0.489	0.167	0	MSC	SPTSSA
0	0.450284	0.409	0.09	0	MSC	PIP4P2
0	0.45004	0.358	0.065	0	MSC	ASAP2
0	0.44936	0.308	0.024	0	MSC	KIRREL1
0	0.449077	0.363	0.071	0	MSC	PHLDA3
0	0.448181	0.408	0.094	0	MSC	PINK1
0	0.447826	0.253	0.013	0	MSC	HAND2
0	0.44779	0.256	0.002	0	MSC	SLC66A1L
0	0.447376	0.106	0.001	0	MSC	WIF1
0	0.447122	0.534	0.123	0	MSC	NR2F2
0	0.446637	0.281	0.01	0	MSC	ADAMTS2
0	0.446148	0.474	0.112	0	MSC	SEPTIN10
0	0.445521	0.424	0.146	0	MSC	DLGAP4
0	0.445034	0.885	0.601	0	MSC	ARL6IP5
0	0.444701	0.251	0.027	0	MSC	SPON1
0	0.444255	0.301	0.016	0	MSC	CD276
0	0.443986	0.698	0.314	0	MSC	NDRG1
0	0.443211	0.573	0.21	0	MSC	PGRMC2
0	0.442726	0.516	0.167	0	MSC	CHPT1
0	0.442645	0.418	0.097	0	MSC	CTSO
0	0.441719	0.591	0.257	0	MSC	SEC63
0	0.441278	0.869	0.591	0	MSC	TMEM258
0	0.440943	0.742	0.389	0	MSC	ATP6AP2
0	0.440516	0.541	0.139	0	MSC	RBPMS
0	0.440508	0.246	0.017	0	MSC	MEST
0	0.440196	0.536	0.179	0	MSC	ECI2
0	0.439622	0.564	0.175	0	MSC	COL18A1
0	0.437817	0.822	0.484	0	MSC	CLTA
0	0.436695	0.299	0.022	0	MSC	SOBP
0	0.436132	0.247	0.003	0	MSC	LSAMP
0	0.434073	0.698	0.348	0	MSC	MRPL51
0	0.433316	0.518	0.171	0	MSC	MVP
0	0.43252	0.225	0.045	0	MSC	S1PR3
0	0.432383	0.625	0.179	0	MSC	CREG1
0	0.431227	0.396	0.106	0	MSC	CUTC
0	0.43114	0.794	0.399	0	MSC	RBPJ
0	0.430741	0.864	0.583	0	MSC	PSMB1
0	0.430647	0.472	0.132	0	MSC	C5orf15
0	0.430523	0.692	0.335	0	MSC	NDUFAF3
0	0.430251	0.853	0.527	0	MSC	SEM1
0	0.429963	0.104	0.003	0	MSC	BDKRB1
0	0.42991	0.489	0.146	0	MSC	WASL
0	0.429723	0.665	0.303	0	MSC	PSMG2
0	0.429521	0.233	0.038	0	MSC	EDNRB
0	0.429501	0.445	0.119	0	MSC	PDLIM7
0	0.429374	0.318	0.062	0	MSC	DOCK4
0	0.429265	0.67	0.277	0	MSC	SNX9
0	0.428901	0.236	0.005	0	MSC	FNDC5
0	0.428629	0.337	0.054	0	MSC	ORAI3
0	0.428538	0.999	0.993	0	MSC	MT-RNR1
0	0.42774	0.642	0.286	0	MSC	ACADVL
0	0.427366	0.617	0.264	0	MSC	CPNE3
0	0.427326	0.242	0.004	0	MSC	STEAP2
0	0.427166	0.427	0.101	0	MSC	FUCA2
0	0.426517	0.185	0.041	0	MSC	RMRP
0	0.425068	0.372	0.073	0	MSC	PTPRG
0	0.424816	0.344	0.07	0	MSC	TRAM2
0	0.424752	0.299	0.025	0	MSC	ENPEP
0	0.424444	0.335	0.039	0	MSC	TMEM198B
0	0.42188	0.31	0.04	0	MSC	PLXDC1
0	0.420788	0.49	0.165	0	MSC	YIF1A
0	0.42031	0.272	0.014	0	MSC	ASPA
0	0.419437	0.509	0.176	0	MSC	ANO6
0	0.419402	0.814	0.492	0	MSC	KRTCAP2
0	0.419178	0.232	0.03	0	MSC	GLIS3
0	0.418117	0.432	0.155	0	MSC	DAAM1
0	0.417888	0.343	0.051	0	MSC	C1RL
0	0.417855	0.313	0.062	0	MSC	TRIM47
0	0.417462	0.687	0.415	0	MSC	MTATP6P1
0	0.417076	0.359	0.062	0	MSC	NAGLU
0	0.416994	0.34	0.059	0	MSC	ZNF704
0	0.416984	0.72	0.347	0	MSC	RHOC
0	0.416773	0.934	0.761	0	MSC	DYNLL1
0	0.415146	0.275	0.01	0	MSC	HOXC6
0	0.415078	0.191	0.021	0	MSC	WNT2B
0	0.414982	0.511	0.178	0	MSC	NTAN1
0	0.414889	0.708	0.4	0	MSC	UGP2
0	0.414669	0.82	0.517	0	MSC	KRT10
0	0.414201	0.642	0.295	0	MSC	FUNDC2
0	0.414061	0.293	0.05	0	MSC	TBC1D12
0	0.412244	0.643	0.336	0	MSC	PTEN
0	0.411356	0.346	0.06	0	MSC	A4GALT
0	0.411172	0.265	0.012	0	MSC	MN1
0	0.410945	0.851	0.547	0	MSC	NDUFA11
0	0.410654	0.282	0.027	0	MSC	FZD7
0	0.410315	0.278	0.025	0	MSC	DCBLD2
0	0.410165	0.391	0.083	0	MSC	WLS
0	0.409932	0.324	0.047	0	MSC	ADGRA2
0	0.409177	0.788	0.469	0	MSC	DYNLRB1
0	0.408657	0.304	0.018	0	MSC	KREMEN1
0	0.407873	0.998	0.966	0	MSC	FTL
0	0.407702	0.366	0.084	0	MSC	ZC2HC1A
0	0.407539	0.748	0.422	0	MSC	GNB2
0	0.406812	0.431	0.119	0	MSC	ARHGAP10
0	0.40502	0.291	0.032	0	MSC	ROBO3
0	0.404585	0.384	0.08	0	MSC	GCSH
0	0.404094	0.666	0.307	0	MSC	SDF4
0	0.404069	0.518	0.201	0	MSC	C1orf122
0	0.403924	0.255	0.01	0	MSC	NKX2-3
0	0.40384	0.494	0.176	0	MSC	SRM
0	0.402865	0.557	0.229	0	MSC	HEXA
0	0.402611	0.271	0.022	0	MSC	SH3PXD2B
0	0.40248	0.64	0.312	0	MSC	SEC31A
0	0.401118	0.534	0.192	0	MSC	CZIB
0	0.400999	0.271	0.013	0	MSC	HOXD-AS2
0	0.400884	0.659	0.329	0	MSC	RNASEH2C
0	0.400872	0.467	0.17	0	MSC	AZI2
0	0.400857	0.626	0.283	0	MSC	CFDP1
0	0.400804	0.448	0.111	0	MSC	TGFB1I1
0	0.400466	0.432	0.114	0	MSC	RTL8A
0	0.400431	0.511	0.135	0	MSC	EHD2
0	0.400352	0.503	0.174	0	MSC	AKR7A2
0	0.400148	0.331	0.058	0	MSC	PXDN
0	0.399873	0.195	0.005	0	MSC	SEMA3E
0	0.399246	0.557	0.216	0	MSC	YIPF3
0	0.398385	0.82	0.511	0	MSC	GABARAPL2
0	0.398145	0.338	0.053	0	MSC	TCF7L1
0	0.397289	0.504	0.204	0	MSC	PEA15
0	0.397133	0.281	0.025	0	MSC	FMOD
0	0.396434	0.595	0.261	0	MSC	PHB
0	0.396165	0.897	0.589	0	MSC	RAC1
0	0.395899	0.719	0.357	0	MSC	PRNP
0	0.395481	0.873	0.56	0	MSC	YWHAE
0	0.394868	0.274	0.037	0	MSC	PLOD2
0	0.394592	0.849	0.579	0	MSC	PARK7
0	0.394215	0.235	0.006	0	MSC	HOXC8
0	0.394132	0.199	0.049	0	MSC	VTRNA2-1
0	0.394124	0.486	0.169	0	MSC	HDDC2
0	0.393721	0.486	0.164	0	MSC	AK3
0	0.392385	0.204	0.009	0	MSC	PPL
0	0.392101	0.447	0.16	0	MSC	WBP4
0	0.391272	0.392	0.088	0	MSC	RFNG
0	0.390872	0.617	0.263	0	MSC	TMEM179B
0	0.390836	0.512	0.195	0	MSC	IMPDH2
0	0.390812	0.367	0.075	0	MSC	TMED1
0	0.390439	0.389	0.1	0	MSC	INSR
0	0.389701	0.509	0.183	0	MSC	GRHPR
0	0.389299	0.458	0.133	0	MSC	MTUS1
0	0.388426	0.588	0.256	0	MSC	ERGIC3
0	0.388318	0.462	0.157	0	MSC	SVBP
0	0.387628	0.49	0.161	0	MSC	MAPK3
0	0.38732	0.985	0.923	0	MSC	RPLP0
0	0.38652	0.641	0.252	0	MSC	CYSTM1
0	0.386037	0.349	0.083	0	MSC	AASS
0	0.385868	0.759	0.426	0	MSC	REEP5
0	0.385737	0.655	0.316	0	MSC	ETFB
0	0.384868	0.584	0.15	0	MSC	NPDC1
0	0.384719	0.303	0.044	0	MSC	TCEA3
0	0.384473	0.322	0.053	0	MSC	PRKG1
0	0.384352	0.712	0.374	0	MSC	NAA38
0	0.384123	0.29	0.043	0	MSC	MORC4
0	0.383933	0.255	0.02	0	MSC	ROBO1
0	0.382963	0.363	0.093	0	MSC	RHOU
0	0.382589	0.368	0.078	0	MSC	LZTS2
0	0.381884	0.582	0.273	0	MSC	UBL3
0	0.381743	0.392	0.094	0	MSC	LTBR
0	0.380908	0.784	0.461	0	MSC	NORAD
0	0.380789	0.494	0.172	0	MSC	SSBP2
0	0.380554	0.237	0.007	0	MSC	TRIL
0	0.37981	0.37	0.1	0	MSC	SPRED1
0	0.379779	0.47	0.161	0	MSC	COA3
0	0.379532	0.701	0.377	0	MSC	TMEM230
0	0.379531	0.676	0.315	0	MSC	METRNL
0	0.378972	0.812	0.466	0	MSC	NDUFC2
0	0.377809	0.27	0.026	0	MSC	PRICKLE2
0	0.377788	0.346	0.065	0	MSC	PAPSS2
0	0.377536	0.65	0.325	0	MSC	CHD9
0	0.377396	0.326	0.057	0	MSC	TULP3
0	0.377353	0.342	0.124	0	MSC	PER2
0	0.377039	0.473	0.157	0	MSC	CUEDC2
0	0.376627	0.297	0.049	0	MSC	MAOA
0	0.376522	0.292	0.076	0	MSC	MDK
0	0.375572	0.456	0.138	0	MSC	JOSD2
0	0.37336	0.237	0.004	0	MSC	CYS1
0	0.373202	0.415	0.123	0	MSC	DTWD1
0	0.372703	0.18	0.014	0	MSC	FGF18
0	0.372515	0.574	0.249	0	MSC	DPM3
0	0.371806	0.25	0.012	0	MSC	P3H3
0	0.370725	0.407	0.128	0	MSC	PXK
0	0.370341	0.749	0.35	0	MSC	LPP
0	0.370298	0.251	0.012	0	MSC	WDR86
0	0.370254	0.162	0.002	0	MSC	ANGPTL5
0	0.370025	0.245	0.012	0	MSC	RAB23
0	0.369601	0.243	0.044	0	MSC	ANGPT1
0	0.369535	0.186	0.003	0	MSC	LINC01697
0	0.369018	0.414	0.112	0	MSC	TMED3
0	0.368759	0.363	0.079	0	MSC	HIBADH
0	0.368611	0.255	0.034	0	MSC	HILPDA
0	0.368581	0.608	0.277	0	MSC	DDOST
0	0.368363	0.371	0.071	0	MSC	AKR1C3
0	0.367198	0.283	0.048	0	MSC	MITF
0	0.367154	0.649	0.315	0	MSC	SDHD
0	0.366954	0.905	0.639	0	MSC	C12orf57
0	0.366799	0.47	0.172	0	MSC	MCFD2
0	0.366654	0.367	0.096	0	MSC	SLC27A3
0	0.365955	0.238	0.011	0	MSC	RAMP2-AS1
0	0.365909	0.463	0.148	0	MSC	ECI1
0	0.365782	0.269	0.031	0	MSC	PTPN13
0	0.365711	0.288	0.041	0	MSC	KCTD3
0	0.364617	0.385	0.083	0	MSC	CNRIP1
0	0.36437	0.458	0.149	0	MSC	TP53I13
0	0.363961	0.245	0.011	0	MSC	DENND2A
0	0.363359	0.207	0.015	0	MSC	MMP23B
0	0.363232	0.727	0.402	0	MSC	AP2M1
0	0.362345	0.288	0.046	0	MSC	SNX7
0	0.361965	0.34	0.067	0	MSC	YAP1
0	0.361891	0.484	0.198	0	MSC	NPEPPS
0	0.361652	0.191	0.051	0	MSC	OLFML2A
0	0.361438	0.57	0.234	0	MSC	OAT
0	0.36114	0.278	0.03	0	MSC	B4GAT1
0	0.360765	0.369	0.104	0	MSC	H6PD
0	0.360644	0.221	0.008	0	MSC	SDK1
0	0.36062	0.489	0.174	0	MSC	MRPL27
0	0.360563	0.439	0.157	0	MSC	IPO5
0	0.360322	0.288	0.03	0	MSC	GSTA4
0	0.360071	0.537	0.209	0	MSC	GTF2H5
0	0.359727	0.215	0.003	0	MSC	NOX4
0	0.359269	0.225	0.004	0	MSC	LSP1P4
0	0.358893	0.182	0.001	0	MSC	LVRN
0	0.358328	0.541	0.241	0	MSC	MBNL2
0	0.357819	0.514	0.201	0	MSC	ERGIC1
0	0.357748	0.692	0.348	0	MSC	MORF4L2
0	0.357347	0.704	0.38	0	MSC	GADD45GIP1
0	0.357112	0.219	0.007	0	MSC	CREB3L1
0	0.356798	0.531	0.221	0	MSC	AKR1A1
0	0.35669	0.242	0.008	0	MSC	NRXN2
0	0.356621	0.23	0.005	0	MSC	TMEM119
0	0.356319	0.287	0.041	0	MSC	GULP1
0	0.355858	0.377	0.086	0	MSC	PMM1
0	0.355321	0.492	0.184	0	MSC	ACAA2
0	0.355098	0.541	0.233	0	MSC	MPG
0	0.353349	0.248	0.028	0	MSC	CHPF
0	0.353111	0.376	0.104	0	MSC	DNASE2
0	0.353095	0.304	0.047	0	MSC	STXBP1
0	0.352735	0.769	0.451	0	MSC	SEPTIN2
0	0.352452	0.764	0.448	0	MSC	SELENOF
0	0.352061	0.593	0.299	0	MSC	ZNF106
0	0.351648	0.395	0.122	0	MSC	RDH14
0	0.351468	0.246	0.014	0	MSC	KDELR3
0	0.351457	0.602	0.271	0	MSC	POLR2F
0	0.351041	0.274	0.082	0	MSC	SAMD4A
0	0.350908	0.221	0.006	0	MSC	MAB21L2
0	0.350858	0.209	0.021	0	MSC	PLEKHH2
0	0.350403	0.525	0.219	0	MSC	CASC4
0	0.350274	0.677	0.345	0	MSC	DYNC1I2
0	0.350076	0.211	0.006	0	MSC	IL17RD
0	0.349651	0.773	0.462	0	MSC	ERH
0	0.349212	0.619	0.273	0	MSC	PLSCR1
0	0.348975	0.862	0.582	0	MSC	PDIA3
0	0.348849	0.133	0.022	0	MSC	CTHRC1
0	0.34857	0.186	0.006	0	MSC	CMYA5
0	0.348144	0.443	0.174	0	MSC	HDAC7
0	0.347847	0.187	0.008	0	MSC	WNT10B
0	0.347487	0.666	0.339	0	MSC	GSTO1
0	0.347376	0.612	0.28	0	MSC	ATOX1
0	0.347258	0.525	0.206	0	MSC	NPTN
0	0.347067	0.308	0.047	0	MSC	CNPY4
0	0.347046	0.524	0.22	0	MSC	PNKD
0	0.347037	0.538	0.247	0	MSC	IER5L
0	0.346871	0.279	0.039	0	MSC	LRP6
0	0.34675	0.609	0.276	0	MSC	MGMT
0	0.346741	0.208	0.002	0	MSC	TMEM255A
0	0.346662	0.249	0.019	0	MSC	TBC1D16
0	0.346541	0.203	0.023	0	MSC	COL5A3
0	0.346467	0.828	0.275	0	MSC	IGFBP7
0	0.346175	0.759	0.464	0	MSC	RBIS
0	0.345966	0.261	0.028	0	MSC	ZNF521
0	0.34562	0.291	0.059	0	MSC	SCRN1
0	0.345508	0.22	0.022	0	MSC	RBP1
0	0.345382	0.217	0.043	0	MSC	MSX1
0	0.344819	0.248	0.018	0	MSC	UST
0	0.344737	0.337	0.074	0	MSC	GNA11
0	0.344387	0.475	0.177	0	MSC	SLC66A3
0	0.343791	0.192	0.016	0	MSC	NHSL1
0	0.34363	0.535	0.212	0	MSC	CERS2
0	0.341734	0.26	0.034	0	MSC	RARG
0	0.341706	0.46	0.163	0	MSC	TXNDC15
0	0.341454	0.448	0.153	0	MSC	NQO2
0	0.3414	0.449	0.162	0	MSC	TMEM205
0	0.340562	0.208	0.007	0	MSC	TMEM45A
0	0.340399	0.268	0.03	0	MSC	RAI2
0	0.34005	0.455	0.17	0	MSC	GNPTG
0	0.339986	0.29	0.059	0	MSC	CHST7
0	0.339934	0.26	0.025	0	MSC	SHC2
0	0.339808	0.568	0.249	0	MSC	DCTN2
0	0.339513	0.5	0.192	0	MSC	TMBIM1
0	0.339421	0.221	0.043	0	MSC	RFX2
0	0.33914	0.719	0.415	0	MSC	MRPS21
0	0.338857	0.456	0.16	0	MSC	MRPL40
0	0.338745	0.35	0.091	0	MSC	ADAM9
0	0.338673	0.407	0.129	0	MSC	EPN2
0	0.338644	0.571	0.266	0	MSC	SMIM7
0	0.338195	0.288	0.055	0	MSC	SEPTIN8
0	0.337404	0.259	0.027	0	MSC	BACE1
0	0.337137	0.51	0.211	0	MSC	MTLN
0	0.336542	0.265	0.047	0	MSC	GPSM2
0	0.336341	0.321	0.077	0	MSC	CPED1
0	0.335881	0.249	0.02	0	MSC	TRIM2
0	0.33574	0.436	0.166	0	MSC	BEX4
0	0.335534	0.199	0.006	0	MSC	APCDD1
0	0.335471	0.562	0.245	0	MSC	IAH1
0	0.334757	0.271	0.045	0	MSC	MARVELD1
0	0.334689	0.442	0.115	0	MSC	LIFR
0	0.334021	0.771	0.455	0	MSC	FIS1
0	0.332981	0.25	0.042	0	MSC	CFI
0	0.332178	0.44	0.177	0	MSC	PIH1D1
0	0.33206	0.475	0.175	0	MSC	GET3
0	0.331713	0.306	0.058	0	MSC	MANBAL
0	0.331669	0.226	0.018	0	MSC	FAM110B
0	0.331218	0.394	0.149	0	MSC	CCNG2
0	0.330992	0.412	0.133	0	MSC	FMC1
0	0.330979	0.495	0.207	0	MSC	UBE2E3
0	0.330933	0.226	0.025	0	MSC	PSD3
0	0.330919	0.224	0.01	0	MSC	SGCD
0	0.330831	0.273	0.05	0	MSC	SLC37A3
0	0.330401	0.366	0.119	0	MSC	SYNE3
0	0.330321	0.429	0.145	0	MSC	WDR13
0	0.330253	0.554	0.243	0	MSC	TM2D1
0	0.330217	0.529	0.238	0	MSC	IFI6
0	0.329411	0.242	0.02	0	MSC	RHBDF1
0	0.329245	0.381	0.108	0	MSC	NDRG2
0	0.32876	0.2	0.005	0	MSC	HAND2-AS1
0	0.328326	0.697	0.392	0	MSC	DPP7
0	0.328175	0.313	0.1	0	MSC	SMIM3
0	0.327937	0.196	0.009	0	MSC	TMEM100
0	0.327908	0.657	0.336	0	MSC	NME3
0	0.327841	0.385	0.108	0	MSC	MVB12A
0	0.327356	0.346	0.099	0	MSC	GALNT2
0	0.327354	0.604	0.262	0	MSC	ILK
0	0.327226	0.329	0.063	0	MSC	BACE2
0	0.326079	0.815	0.418	0	MSC	APLP2
0	0.326074	0.531	0.21	0	MSC	CNIH4
0	0.326036	0.609	0.313	0	MSC	TMED9
0	0.325955	0.454	0.195	0	MSC	CAMK2D
0	0.325897	0.482	0.169	0	MSC	PRCP
0	0.325837	0.358	0.103	0	MSC	FAM210B
0	0.325786	0.433	0.16	0	MSC	RAB13
0	0.325443	0.292	0.083	0	MSC	WEE1
0	0.325091	0.458	0.161	0	MSC	ATN1
0	0.324831	0.236	0.022	0	MSC	TLN2
0	0.324783	0.126	0.002	0	MSC	VIT
0	0.323891	0.304	0.052	0	MSC	KITLG
0	0.323759	0.557	0.268	0	MSC	POLR2E
0	0.323706	0.411	0.133	0	MSC	HACD3
0	0.32368	0.412	0.132	0	MSC	BOD1
0	0.323384	0.291	0.067	0	MSC	ACO1
0	0.323218	0.345	0.087	0	MSC	SWI5
0	0.323197	0.564	0.26	0	MSC	MCRIP1
0	0.323123	0.232	0.019	0	MSC	OPHN1
0	0.322857	0.582	0.26	0	MSC	CAT
0	0.322855	0.368	0.111	0	MSC	LATS2
0	0.322691	0.689	0.37	0	MSC	TMED2
0	0.32207	0.538	0.232	0	MSC	ECHS1
0	0.321805	0.411	0.131	0	MSC	DHRS4L2
0	0.321568	0.467	0.176	0	MSC	GPAA1
0	0.321104	0.197	0.026	0	MSC	HYMAI
0	0.32035	0.193	0.008	0	MSC	HOXC9
0	0.320272	0.222	0.022	0	MSC	CACNA2D1
0	0.320203	0.313	0.075	0	MSC	STK3
0	0.320085	0.256	0.035	0	MSC	S1PR2
0	0.31951	0.33	0.06	0	MSC	IFIT1
0	0.319325	0.155	0.001	0	MSC	WT1
0	0.318772	0.384	0.123	0	MSC	ITPRIPL2
0	0.318607	0.644	0.344	0	MSC	PGLS
0	0.318509	0.157	0.002	0	MSC	CCBE1
0	0.31834	0.31	0.057	0	MSC	HOMER3
0	0.317709	0.231	0.029	0	MSC	STXBP6
0	0.317463	0.239	0.025	0	MSC	FBXL7
0	0.317364	0.579	0.279	0	MSC	CNPY2
0	0.31726	0.239	0.03	0	MSC	FAXDC2
0	0.317206	0.319	0.08	0	MSC	PKD1
0	0.317117	0.547	0.254	0	MSC	TRIM8
0	0.317065	0.237	0.027	0	MSC	THRB
0	0.316929	0.278	0.048	0	MSC	PLBD2
0	0.316928	0.336	0.103	0	MSC	TCAF1
0	0.316685	0.251	0.031	0	MSC	TCTN1
0	0.316327	0.235	0.02	0	MSC	PARD3
0	0.315978	0.373	0.115	0	MSC	UROD
0	0.315954	0.258	0.034	0	MSC	DYNC2LI1
0	0.315842	0.476	0.187	0	MSC	ATXN10
0	0.315538	0.781	0.465	0	MSC	NDUFB7
0	0.315287	0.748	0.287	0	MSC	GRN
0	0.314636	0.223	0.022	0	MSC	BMP1
0	0.314377	0.205	0.018	0	MSC	GLIS2
0	0.314293	0.212	0.048	0	MSC	BHLHE41
0	0.31417	0.297	0.05	0	MSC	GOLM1
0	0.314157	0.281	0.056	0	MSC	HCG11
0	0.314098	0.296	0.058	0	MSC	ZNF667-AS1
0	0.313953	0.37	0.106	0	MSC	DEXI
0	0.313948	0.262	0.036	0	MSC	IFT22
0	0.313919	0.344	0.091	0	MSC	IGSF8
0	0.313862	0.332	0.085	0	MSC	TWSG1
0	0.313583	0.271	0.047	0	MSC	UBTD2
0	0.313513	0.481	0.19	0	MSC	AKR1B1
0	0.313265	0.249	0.022	0	MSC	FAM92A
0	0.312657	0.54	0.245	0	MSC	ERLEC1
0	0.312335	0.543	0.233	0	MSC	TIMM8B
0	0.311228	0.257	0.033	0	MSC	ACVR1
0	0.311178	0.525	0.196	0	MSC	SPATS2L
0	0.311136	0.281	0.099	0	MSC	MLF1
0	0.310813	0.234	0.039	0	MSC	ARHGEF10
0	0.310095	0.596	0.297	0	MSC	SUMO3
0	0.310041	0.563	0.238	0	MSC	CTNNA1
0	0.309906	0.566	0.27	0	MSC	TNFSF12
0	0.309705	0.182	0.006	0	MSC	MCOLN3
0	0.309695	0.492	0.194	0	MSC	SAV1
0	0.309243	0.451	0.158	0	MSC	GNS
0	0.30885	0.169	0.007	0	MSC	SCIN
0	0.308443	0.386	0.133	0	MSC	PLIN3
0	0.30807	0.613	0.321	0	MSC	MAP2K2
0	0.307977	0.257	0.043	0	MSC	UGGT2
0	0.307813	0.498	0.214	0	MSC	TRAPPC2L
0	0.30756	0.215	0.017	0	MSC	RGMA
0	0.307467	0.167	0.002	0	MSC	HHIP-AS1
0	0.306667	0.293	0.055	0	MSC	CBY1
0	0.306337	0.424	0.149	0	MSC	NME4
0	0.306218	0.257	0.043	0	MSC	BMPR1A
0	0.306012	0.207	0.007	0	MSC	SLC2A10
0	0.305491	0.163	0.001	0	MSC	PTGFR
0	0.305327	0.268	0.049	0	MSC	FMNL2
0	0.304874	0.352	0.104	0	MSC	WWTR1
0	0.304667	0.448	0.174	0	MSC	SMAD5
0	0.304504	0.269	0.054	0	MSC	TTC28
0	0.304318	0.458	0.191	0	MSC	GOLGA2
0	0.304193	0.198	0.011	0	MSC	NAV3
0	0.303958	0.612	0.279	0	MSC	PTTG1IP
0	0.303876	0.22	0.019	0	MSC	ZNF423
0	0.303212	0.199	0.013	0	MSC	DNM3OS
0	0.302845	0.43	0.175	0	MSC	NFE2L1
0	0.30245	0.349	0.1	0	MSC	SLC39A6
0	0.30237	0.389	0.143	0	MSC	ZNF593
0	0.302324	0.299	0.07	0	MSC	STMN3
0	0.302133	0.525	0.223	0	MSC	ACTR10
0	0.301739	0.188	0.025	0	MSC	APOL4
0	0.301007	0.371	0.112	0	MSC	AP2A1
0	0.300351	0.339	0.101	0	MSC	ABCA1
0	0.30014	0.191	0.009	0	MSC	KLHL13
0	0.299324	0.523	0.235	0	MSC	TXN2
0	0.298744	0.298	0.07	0	MSC	PBX3
0	0.298367	0.322	0.081	0	MSC	EXT2
0	0.29833	0.355	0.134	0	MSC	FAM126A
0	0.297904	0.233	0.05	0	MSC	SGCA
0	0.29763	0.101	0.001	0	MSC	DACT2
0	0.296977	0.467	0.195	0	MSC	PXN
0	0.296551	0.409	0.153	0	MSC	PHC2
0	0.296411	0.258	0.034	0	MSC	BST1
0	0.295862	0.414	0.142	0	MSC	NDUFAF2
0	0.295435	0.169	0.005	0	MSC	FAP
0	0.295421	0.711	0.393	0	MSC	NDUFC1
0	0.295335	0.367	0.119	0	MSC	SLC39A7
0	0.295113	0.226	0.027	0	MSC	SLC16A4
0	0.294973	0.299	0.075	0	MSC	ISOC2
0	0.294658	0.218	0.013	0	MSC	ASAP3
0	0.294309	0.174	0.004	0	MSC	PCSK6
0	0.293869	0.199	0.003	0	MSC	IL17D
0	0.293863	0.288	0.066	0	MSC	AC068888.1
0	0.29335	0.35	0.113	0	MSC	ARAP1
0	0.292622	0.458	0.181	0	MSC	TMEM106B
0	0.292237	0.216	0.04	0	MSC	ACE
0	0.292058	0.499	0.216	0	MSC	PRDX3
0	0.291354	0.353	0.102	0	MSC	TMEM14A
0	0.291101	0.398	0.139	0	MSC	RPF2
0	0.29109	0.203	0.011	0	MSC	DZIP1
0	0.290983	0.425	0.153	0	MSC	P4HA1
0	0.290574	0.308	0.087	0	MSC	PLEKHF1
0	0.289827	0.458	0.183	0	MSC	GLIPR2
0	0.289702	0.379	0.128	0	MSC	TCEA2
0	0.289695	0.172	0.001	0	MSC	MASP1
0	0.289531	0.236	0.036	0	MSC	ARMCX2
0	0.288873	0.191	0.004	0	MSC	CORO2B
0	0.288633	0.639	0.338	0	MSC	DCTN3
0	0.288626	0.206	0.009	0	MSC	EFS
0	0.288618	0.215	0.025	0	MSC	SNX33
0	0.288491	0.156	0.009	0	MSC	TMEM233
0	0.288105	0.24	0.052	0	MSC	IMPA2
0	0.287816	0.188	0.016	0	MSC	GALNT16
0	0.287738	0.702	0.186	0	MSC	IFI27
0	0.287239	0.157	0.005	0	MSC	HMCN2
0	0.287237	0.261	0.058	0	MSC	DOCK7
0	0.287176	0.282	0.066	0	MSC	JAM3
0	0.286682	0.201	0.016	0	MSC	PDZRN3
0	0.286484	0.278	0.067	0	MSC	SPRED2
0	0.286366	0.224	0.054	0	MSC	SDC4
0	0.286269	0.355	0.122	0	MSC	ITGA5
0	0.286027	0.629	0.324	0	MSC	ATP5MC1
0	0.284789	0.364	0.12	0	MSC	C15orf61
0	0.284728	0.617	0.306	0	MSC	EMC7
0	0.283221	0.382	0.158	0	MSC	MYO9A
0	0.282594	0.193	0.011	0	MSC	C14orf132
0	0.282403	0.149	0.001	0	MSC	FAM180A
0	0.281993	0.267	0.069	0	MSC	NCALD
0	0.281963	0.259	0.071	0	MSC	DUSP14
0	0.281844	0.221	0.012	0	MSC	MEIS3
0	0.281808	0.229	0.035	0	MSC	PDE1A
0	0.281743	0.392	0.138	0	MSC	ARL3
0	0.281651	0.428	0.153	0	MSC	SORBS3
0	0.281586	0.623	0.312	0	MSC	LRP10
0	0.281185	0.503	0.225	0	MSC	NT5C
0	0.280955	0.601	0.307	0	MSC	COPS6
0	0.280432	0.362	0.126	0	MSC	SH3GLB2
0	0.28015	0.204	0.028	0	MSC	EBF3
0	0.279955	0.423	0.162	0	MSC	RNF187
0	0.279611	0.221	0.031	0	MSC	SOX5
0	0.279283	0.525	0.255	0	MSC	PPP2R1A
0	0.27921	0.545	0.256	0	MSC	CYC1
0	0.278982	0.182	0.021	0	MSC	GALNT12
0	0.278836	0.222	0.044	0	MSC	ACVR2A
0	0.278693	0.562	0.274	0	MSC	FOXO3
0	0.278163	0.193	0.026	0	MSC	MAPK10
0	0.278034	0.246	0.045	0	MSC	ZHX3
0	0.277793	0.227	0.029	0	MSC	OBSL1
0	0.277118	0.294	0.075	0	MSC	CDC42EP1
0	0.277065	0.207	0.024	0	MSC	RASSF8-AS1
0	0.276998	0.146	0.002	0	MSC	PKD1L2
0	0.276378	0.173	0.023	0	MSC	IGF2
0	0.276035	0.101	0.005	0	MSC	BMP8B
0	0.275859	0.2	0.018	0	MSC	NFATC4
0	0.275718	0.21	0.024	0	MSC	PLXNA1
0	0.27571	0.319	0.081	0	MSC	CLIC2
0	0.275305	0.34	0.125	0	MSC	NME1
0	0.275184	0.22	0.036	0	MSC	HMCN1
0	0.27488	0.547	0.257	0	MSC	RNF13
0	0.274768	0.418	0.174	0	MSC	CLSTN1
0	0.274536	0.306	0.079	0	MSC	C1GALT1C1
0	0.274419	0.303	0.091	0	MSC	INAFM1
0	0.274287	0.211	0.025	0	MSC	MIR497HG
0	0.274135	0.392	0.124	0	MSC	CRYBG3
0	0.274029	0.218	0.027	0	MSC	TMEM237
0	0.273874	0.184	0.013	0	MSC	DOK5
0	0.273052	0.114	0.008	0	MSC	CYP26B1
0	0.271291	0.353	0.125	0	MSC	SLC38A10
0	0.271291	0.354	0.115	0	MSC	JAG1
0	0.27118	0.385	0.152	0	MSC	SMAD3
0	0.270709	0.269	0.067	0	MSC	EXT1
0	0.2704	0.372	0.099	0	MSC	MAGEH1
0	0.270127	0.237	0.044	0	MSC	SPATC1L
0	0.270087	0.393	0.152	0	MSC	GUSB
0	0.26982	0.397	0.146	0	MSC	KIFAP3
0	0.269748	0.429	0.184	0	MSC	TMEM263
0	0.269561	0.435	0.168	0	MSC	WDR45
0	0.269473	0.152	0.001	0	MSC	LINC02511
0	0.269229	0.157	0.014	0	MSC	NR2F1
0	0.268834	0.539	0.263	0	MSC	GLO1
0	0.268207	0.121	0.001	0	MSC	BMP7
0	0.268167	0.198	0.012	0	MSC	SNHG18
0	0.268039	0.386	0.153	0	MSC	PIGP
0	0.267941	0.248	0.054	0	MSC	IL15RA
0	0.267797	0.147	0.001	0	MSC	TRHDE
0	0.267568	0.286	0.074	0	MSC	GLMP
0	0.267541	0.348	0.113	0	MSC	UQCC3
0	0.267445	0.334	0.101	0	MSC	ERI3
0	0.267349	0.272	0.064	0	MSC	SULT1A1
0	0.266799	0.178	0.006	0	MSC	RNF212
0	0.266761	0.167	0.011	0	MSC	PLA2R1
0	0.266491	0.326	0.088	0	MSC	CDC42BPA
0	0.266219	0.357	0.12	0	MSC	AC100810.1
0	0.266212	0.32	0.104	0	MSC	TMCO3
0	0.264725	0.155	0.006	0	MSC	CLSTN2
0	0.264725	0.172	0.008	0	MSC	RIPOR3
0	0.264344	0.396	0.146	0	MSC	JAGN1
0	0.264321	0.3	0.097	0	MSC	EIF4EBP1
0	0.264235	0.155	0.001	0	MSC	ZNF385B
0	0.264131	0.148	0.001	0	MSC	FAM43B
0	0.263977	0.44	0.111	0	MSC	PPFIBP1
0	0.26396	0.203	0.025	0	MSC	CC2D2A
0	0.263893	0.336	0.103	0	MSC	SH3GL1
0	0.263392	0.229	0.045	0	MSC	RNF217
0	0.263278	0.526	0.25	0	MSC	ZNF428
0	0.262909	0.232	0.046	0	MSC	FKBP14
0	0.262243	0.215	0.039	0	MSC	DYNC2H1
0	0.261936	0.208	0.049	0	MSC	TPD52L1
0	0.261903	0.176	0.01	0	MSC	NAALADL2
0	0.261804	0.827	0.49	0	MSC	FKBP1A
0	0.261536	0.353	0.126	0	MSC	SMIM20
0	0.261391	0.224	0.044	0	MSC	LGI4
0	0.260891	0.279	0.09	0	MSC	SH3PXD2A
0	0.260847	0.357	0.139	0	MSC	CREB3L2
0	0.26058	0.198	0.033	0	MSC	PRICKLE1
0	0.260545	0.272	0.064	0	MSC	SLC39A13
0	0.259411	0.484	0.224	0	MSC	CBX6
0	0.259161	0.45	0.184	0	MSC	AAMP
0	0.25902	0.206	0.025	0	MSC	ATL1
0	0.258743	0.423	0.17	0	MSC	UNC50
0	0.258668	0.317	0.097	0	MSC	SIL1
0	0.258652	0.401	0.151	0	MSC	PMVK
0	0.257951	0.167	0.034	0	MSC	MATN2
0	0.257454	0.425	0.176	0	MSC	PTOV1
0	0.256402	0.223	0.034	0	MSC	NR2F6
0	0.255399	0.454	0.197	0	MSC	VGLL4
0	0.255082	0.29	0.074	0	MSC	YIPF2
0	0.255015	0.39	0.161	0	MSC	CBX1
0	0.254832	0.158	0.001	0	MSC	IGDCC4
0	0.254736	0.156	0.016	0	MSC	NGFR
0	0.254703	0.434	0.181	0	MSC	SPTLC1
0	0.254702	0.227	0.041	0	MSC	ZDHHC9
0	0.254218	0.128	0.002	0	MSC	SOX9
0	0.254185	0.149	0.004	0	MSC	PRRG3
0	0.25384	0.419	0.168	0	MSC	ACAT1
0	0.253838	0.554	0.27	0	MSC	POLR2I
0	0.253629	0.611	0.238	0	MSC	TNFSF10
0	0.253157	0.693	0.247	0	MSC	TPM1
0	0.252959	0.185	0.007	0	MSC	ANKRD65
0	0.25273	0.274	0.067	0	MSC	CYTH3
0	0.252624	0.437	0.183	0	MSC	FAM200B
0	0.252495	0.26	0.064	0	MSC	CERS4
0	0.252449	0.147	0.006	0	MSC	DUXAP10
0	0.252204	0.181	0.043	0	MSC	HRH1
0	0.252075	0.472	0.201	0	MSC	IFT57
0	0.251765	0.214	0.03	0	MSC	PIR
0	0.251028	0.37	0.149	0	MSC	NF1
0	0.250942	0.287	0.1	0	MSC	PHLDB2
0	0.250659	0.163	0.012	0	MSC	GABRE
0	0.250446	0.217	0.043	0	MSC	KANK1
0	0.250409	0.477	0.216	0	MSC	COPZ1
0	0.250266	0.388	0.147	0	MSC	TSPAN31
1.0814e-306	0.259032	0.563	0.281	3.57274e-302	MSC	PSMB7
1.21436e-305	0.263762	0.533	0.255	4.01202e-301	MSC	CBLB
9.72429e-304	0.276545	0.8	0.49	3.21271e-299	MSC	TSPO
1.85619e-303	0.591453	0.516	0.272	6.13249e-299	MSC	PHLDA1
3.54082e-300	0.273196	0.464	0.217	1.16982e-295	MSC	SAMD4B
4.06723e-300	0.294949	0.689	0.379	1.34373e-295	MSC	TMED10
9.26607e-297	0.255269	0.561	0.284	3.06132e-292	MSC	NHP2
3.92309e-296	0.291838	0.479	0.231	1.29611e-291	MSC	ZNF22
1.26308e-294	0.251744	0.564	0.284	4.17295e-290	MSC	PSMC3
3.98351e-293	0.281421	0.663	0.367	1.31607e-288	MSC	LMAN2
2.23243e-292	0.25253	0.612	0.316	7.37549e-288	MSC	MDH1
1.02811e-291	0.322774	0.833	0.54	3.39666e-287	MSC	YWHAQ
9.47503e-291	0.439887	0.389	0.178	3.13036e-286	MSC	SMURF2
2.45408e-290	0.555662	0.183	0.054	8.10778e-286	MSC	FOSL1
8.53572e-290	0.251265	0.456	0.214	2.82003e-285	MSC	AIDA
5.42373e-287	0.255137	0.589	0.309	1.79189e-282	MSC	PRMT1
2.5015e-286	0.295877	0.148	0.035	8.26445e-282	MSC	FHL2
8.24589e-286	0.26264	0.391	0.177	2.72428e-281	MSC	PLAUR
5.06662e-285	0.283213	0.222	0.071	1.67391e-280	MSC	NTRK2
2.8803e-284	0.31123	0.659	0.372	9.51594e-280	MSC	FOXN3
4.09676e-284	0.31157	0.748	0.46	1.35349e-279	MSC	FKBP8
1.29518e-283	0.303144	0.333	0.141	4.279e-279	MSC	CXXC5
4.75522e-283	0.325081	0.394	0.181	1.57103e-278	MSC	NFIL3
8.63831e-281	0.268707	0.571	0.297	2.85392e-276	MSC	APPL1
1.90477e-280	0.302392	0.764	0.465	6.29296e-276	MSC	ARF4
1.50969e-279	0.284785	0.744	0.436	4.98771e-275	MSC	RAB7A
7.58861e-278	0.484173	0.894	0.644	2.50713e-273	MSC	EMP3
1.61476e-277	0.635913	0.176	0.05	5.33485e-273	MSC	AC108134.2
3.15816e-277	0.480123	0.344	0.154	1.04339e-272	MSC	GADD45G
3.53877e-276	0.256406	0.541	0.275	1.16914e-271	MSC	MESD
1.47973e-275	0.323672	0.776	0.484	4.88874e-271	MSC	ATP5PD
5.15269e-272	0.265517	0.608	0.328	1.70235e-267	MSC	CCT7
8.04199e-272	0.331446	0.758	0.472	2.65691e-267	MSC	BLOC1S1
2.30698e-271	0.259937	0.673	0.376	7.62182e-267	MSC	HMGN3
1.59453e-270	0.266654	0.69	0.39	5.26801e-266	MSC	ZNHIT1
2.64003e-270	0.337637	0.199	0.062	8.72212e-266	MSC	GNPNAT1
5.86699e-265	0.266834	0.71	0.413	1.93833e-260	MSC	SMIM26
2.47534e-264	0.352534	0.921	0.75	8.17804e-260	MSC	SNHG29
7.47694e-264	0.293962	0.625	0.345	2.47023e-259	MSC	LMO4
1.0647e-262	0.284972	0.803	0.527	3.51756e-258	MSC	GYPC
1.3537e-262	0.258419	0.695	0.398	4.47237e-258	MSC	PDIA6
1.36741e-262	0.414096	0.871	0.654	4.51764e-258	MSC	LDHA
1.78779e-262	0.61407	0.718	0.484	5.9065e-258	MSC	SOD2
6.7111e-259	0.282764	0.839	0.56	2.21721e-254	MSC	SEC61G
6.18384e-254	0.279971	0.836	0.535	2.04302e-249	MSC	WASF2
9.4585e-254	0.291033	0.501	0.259	3.1249e-249	MSC	REV3L
1.09951e-249	0.260825	0.632	0.355	3.63257e-245	MSC	ADD1
2.45248e-245	0.391981	0.726	0.472	8.1025e-241	MSC	ARID5B
3.69369e-245	0.271462	0.754	0.47	1.22032e-240	MSC	VDAC2
3.32453e-244	0.310155	0.325	0.142	1.09836e-239	MSC	MIR4435-2HG
3.60232e-243	0.268464	0.725	0.437	1.19013e-238	MSC	OCIAD1
3.4973e-242	0.281375	0.744	0.461	1.15544e-237	MSC	RWDD1
4.15515e-242	0.274135	0.641	0.373	1.37278e-237	MSC	PSMC5
6.83897e-240	0.268979	0.708	0.429	2.25946e-235	MSC	PSMB6
3.39996e-236	0.455224	0.22	0.083	1.12328e-231	MSC	KLHL21
6.99996e-235	0.321059	0.939	0.763	2.31265e-230	MSC	MT-ND4L
3.75877e-232	0.250577	0.723	0.438	1.24182e-227	MSC	LAMTOR5
4.72146e-232	0.264743	0.851	0.603	1.55988e-227	MSC	DBI
1.73754e-225	0.288504	0.946	0.802	5.74049e-221	MSC	SUMO2
1.27241e-224	0.278675	0.358	0.171	4.20379e-220	MSC	TLNRD1
3.78682e-224	0.259497	0.821	0.544	1.25109e-219	MSC	SPCS2
6.54837e-224	0.252111	0.727	0.443	2.16345e-219	MSC	TRAM1
5.51876e-221	0.361432	0.363	0.181	1.82329e-216	MSC	AL450405.1
5.43784e-220	0.265196	0.809	0.543	1.79655e-215	MSC	ATP5MC3
2.1597e-218	0.26588	0.771	0.501	7.13521e-214	MSC	VPS28
4.49283e-215	0.301815	0.771	0.535	1.48434e-210	MSC	MIF
4.91525e-215	0.299053	0.937	0.778	1.6239e-210	MSC	TUBA1B
1.9755e-209	0.337889	0.449	0.247	6.52664e-205	MSC	YWHAG
3.39574e-209	0.295946	0.811	0.558	1.12189e-204	MSC	EIF1AX
2.55255e-208	0.381744	0.885	0.76	8.43313e-204	MSC	TXNIP
6.38184e-205	0.286333	0.118	0.03	2.10843e-200	MSC	CCN3
6.16237e-203	0.262459	0.769	0.509	2.03593e-198	MSC	ISCU
1.32115e-196	0.420945	0.362	0.188	4.36481e-192	MSC	ACSL4
1.9079e-193	0.382535	0.554	0.343	6.30332e-189	MSC	TIPARP
1.59799e-187	0.512383	0.164	0.057	5.27944e-183	MSC	BCYRN1
7.89222e-185	0.284655	0.652	0.412	2.60743e-180	MSC	GABARAP
7.39648e-179	0.288493	0.375	0.202	2.44365e-174	MSC	NRIP1
1.2418e-171	0.627031	0.476	0.301	4.10264e-167	MSC	MAFF
4.14518e-169	0.295963	0.689	0.482	1.36949e-164	MSC	PIK3R1
2.01986e-166	0.351515	0.908	0.737	6.67322e-162	MSC	COX6C
5.20749e-166	0.27959	0.996	0.957	1.72045e-161	MSC	MT-ND3
1.06046e-161	0.51588	0.221	0.102	3.50356e-157	MSC	HMOX1
1.11904e-150	0.772681	0.407	0.265	3.69709e-146	MSC	PIM1
1.44086e-131	0.415511	0.488	0.328	4.76031e-127	MSC	KLF10
3.00196e-107	0.475025	0.627	0.505	9.91786e-103	MSC	SOCS3
2.92996e-95	0.380043	0.174	0.089	9.67999e-91	MSC	ADAMTS4
1.12309e-92	0.442042	0.504	0.351	3.71047e-88	MSC	CYTOR
2.81672e-85	0.27304	0.922	0.788	9.30589e-81	MSC	RHOA
4.8931e-85	0.625206	0.229	0.135	1.61658e-80	MSC	CXCL2
6.98082e-64	0.296969	0.23	0.151	2.30632e-59	MSC	TRIB1
5.21885e-24	0.262223	0.122	0.083	1.7242e-19	MSC	RRAD
2.28657e-20	0.300913	0.487	0.581	7.55436e-16	MSC	DDIT4
5.17028e-13	0.288955	0.305	0.263	1.70816e-08	MSC	EGR3
5.7635e-12	0.448699	0.268	0.234	1.90414e-07	MSC	ICAM1
4.69585e-11	0.586291	0.787	0.75	1.55142e-06	MSC	FOSB
1.1146e-09	0.419268	0.195	0.172	3.68242e-05	MSC	NFATC2
0	5.57793	0.923	0.114	0	EC	FABP4
0	4.16615	0.804	0.06	0	EC	RBP7
0	3.92398	0.845	0.127	0	EC	CD36
0	3.90063	0.904	0.053	0	EC	TM4SF1
0	3.70009	0.911	0.024	0	EC	VWF
0	3.52347	0.947	0.236	0	EC	IFI27
0	3.46395	0.887	0.234	0	EC	FABP5
0	3.45932	0.812	0.012	0	EC	CLDN5
0	3.43461	0.956	0.193	0	EC	A2M
0	3.41625	0.877	0.05	0	EC	CAVIN2
0	3.38152	0.668	0.033	0	EC	BTNL9
0	3.15864	0.692	0.028	0	EC	AQP1
0	3.00433	0.934	0.123	0	EC	PECAM1
0	2.98829	0.974	0.272	0	EC	CAV1
0	2.98511	0.934	0.191	0	EC	EPAS1
0	2.96393	0.871	0.014	0	EC	ADGRL4
0	2.90497	0.267	0.013	0	EC	ACKR1
0	2.90477	0.786	0.091	0	EC	SLC9A3R2
0	2.88283	0.832	0.028	0	EC	PALMD
0	2.76798	0.785	0.159	0	EC	ID1
0	2.75796	0.96	0.292	0	EC	GNG11
0	2.7577	0.692	0.009	0	EC	SOX18
0	2.7569	0.736	0.018	0	EC	PLVAP
0	2.60275	0.841	0.074	0	EC	EGFL7
0	2.55484	0.833	0.01	0	EC	EMCN
0	2.54625	0.512	0.01	0	EC	CA4
0	2.54317	0.761	0.022	0	EC	FLT1
0	2.53096	0.824	0.06	0	EC	CD93
0	2.479	0.711	0.022	0	EC	ADGRF5
0	2.45767	0.764	0.026	0	EC	CLEC14A
0	2.43848	0.586	0.037	0	EC	ADAMTS9
0	2.39633	0.953	0.351	0	EC	SPARCL1
0	2.35795	0.816	0.01	0	EC	CDH5
0	2.31787	0.943	0.397	0	EC	TCF4
0	2.31685	0.906	0.21	0	EC	RAMP2
0	2.30638	0.707	0.25	0	EC	ADAMTS1
0	2.2793	0.823	0.201	0	EC	PALM2-AKAP2
0	2.26452	0.561	0.008	0	EC	CD300LG
0	2.22792	0.737	0.112	0	EC	APOLD1
0	2.21638	0.803	0.145	0	EC	ARHGAP29
0	2.19163	0.924	0.426	0	EC	SPTBN1
0	2.17566	0.721	0.133	0	EC	LIFR
0	2.16309	0.753	0.194	0	EC	MGLL
0	2.12372	0.711	0.009	0	EC	PTPRB
0	2.12348	0.716	0.24	0	EC	SPRY1
0	2.11531	0.945	0.394	0	EC	CD59
0	2.10986	0.74	0.056	0	EC	ITGA6
0	2.10962	0.54	0.007	0	EC	SOX17
0	2.09357	0.788	0.062	0	EC	ESAM
0	2.0799	0.784	0.183	0	EC	ENG
0	2.06976	0.869	0.178	0	EC	CRIP2
0	2.04795	0.717	0.009	0	EC	NRN1
0	2.03361	0.598	0.007	0	EC	KDR
0	2.02478	0.705	0.153	0	EC	UACA
0	1.96569	0.714	0.012	0	EC	MMRN2
0	1.9533	0.687	0.007	0	EC	ECSCR
0	1.94948	0.663	0.162	0	EC	CD320
0	1.94938	0.652	0.101	0	EC	THBD
0	1.94901	0.882	0.321	0	EC	EMP1
0	1.94405	0.988	0.478	0	EC	IFITM3
0	1.94362	0.543	0.027	0	EC	CX3CL1
0	1.94083	0.723	0.075	0	EC	LMCD1
0	1.93594	0.93	0.328	0	EC	CAVIN1
0	1.92003	0.593	0.012	0	EC	PODXL
0	1.8962	0.897	0.548	0	EC	BST2
0	1.89401	0.699	0.009	0	EC	PCAT19
0	1.89382	0.737	0.22	0	EC	DLC1
0	1.89132	0.784	0.192	0	EC	NPDC1
0	1.87012	0.552	0.007	0	EC	RAMP3
0	1.86345	0.569	0.055	0	EC	NES
0	1.83061	0.758	0.277	0	EC	TNFSF10
0	1.82728	0.739	0.205	0	EC	COL4A1
0	1.82347	0.729	0.25	0	EC	NRP1
0	1.82296	0.743	0.106	0	EC	TJP1
0	1.8119	0.914	0.457	0	EC	STOM
0	1.81019	0.131	0.005	0	EC	SELE
0	1.80479	0.663	0.057	0	EC	JAM2
0	1.78511	0.626	0.055	0	EC	TMEM88
0	1.78003	0.721	0.075	0	EC	S1PR1
0	1.77712	0.774	0.27	0	EC	RDX
0	1.77003	0.69	0.145	0	EC	FAM241A
0	1.76898	0.586	0.021	0	EC	F8
0	1.75238	0.656	0.014	0	EC	CYYR1
0	1.74438	0.606	0.073	0	EC	HYAL2
0	1.74185	0.578	0.004	0	EC	TM4SF18
0	1.74153	0.556	0.016	0	EC	NOSTRIN
0	1.7363	0.707	0.055	0	EC	LDB2
0	1.72374	0.56	0.018	0	EC	FAM107A
0	1.71688	0.39	0.008	0	EC	C2CD4B
0	1.71393	0.518	0.077	0	EC	IFI44L
0	1.7126	0.907	0.493	0	EC	TGFBR2
0	1.70713	0.7	0.121	0	EC	WARS
0	1.70587	0.624	0.101	0	EC	ITGA1
0	1.70202	0.59	0.05	0	EC	EFNB2
0	1.69452	0.576	0.033	0	EC	NOTCH4
0	1.691	0.738	0.208	0	EC	ETS2
0	1.68325	0.623	0.008	0	EC	SHANK3
0	1.68285	0.737	0.159	0	EC	KIAA0355
0	1.64794	0.695	0.15	0	EC	ICAM2
0	1.64736	0.782	0.262	0	EC	CCN1
0	1.64585	0.557	0.021	0	EC	ABLIM3
0	1.63936	0.716	0.175	0	EC	PLS3
0	1.63275	0.645	0.004	0	EC	MYCT1
0	1.63262	0.901	0.531	0	EC	FKBP1A
0	1.62875	0.643	0.225	0	EC	KCTD12
0	1.61863	0.675	0.229	0	EC	XAF1
0	1.60571	0.804	0.352	0	EC	PDLIM1
0	1.60563	0.791	0.224	0	EC	CD34
0	1.60175	0.592	0.143	0	EC	PPFIBP1
0	1.59331	0.715	0.075	0	EC	BCAM
0	1.59209	0.818	0.255	0	EC	MEF2C
0	1.58847	0.674	0.158	0	EC	MTUS1
0	1.57598	0.656	0.121	0	EC	ADAM15
0	1.57175	0.561	0.05	0	EC	CALCRL
0	1.57097	0.622	0.122	0	EC	LPAR6
0	1.5701	0.542	0.049	0	EC	PDGFB
0	1.56771	0.763	0.13	0	EC	CAV2
0	1.56091	0.739	0.247	0	EC	SEC14L1
0	1.55454	0.774	0.258	0	EC	HSPG2
0	1.55095	0.593	0.025	0	EC	ROBO4
0	1.54237	0.604	0.007	0	EC	TIE1
0	1.54144	0.731	0.08	0	EC	TINAGL1
0	1.54116	0.731	0.212	0	EC	ELK3
0	1.53993	0.597	0.005	0	EC	DIPK2B
0	1.53938	0.683	0.107	0	EC	MGST2
0	1.5373	0.285	0.018	0	EC	LPL
0	1.52483	0.628	0.151	0	EC	HEG1
0	1.51682	0.637	0.111	0	EC	COL15A1
0	1.50776	0.598	0.141	0	EC	CRYBG3
0	1.50481	0.848	0.477	0	EC	SYNE2
0	1.50425	0.771	0.347	0	EC	ID3
0	1.50319	0.739	0.241	0	EC	CLIC4
0	1.50058	0.578	0.038	0	EC	ANKRD29
0	1.49354	0.386	0.055	0	EC	TIMP4
0	1.4926	0.448	0.009	0	EC	SOX7
0	1.48692	0.681	0.208	0	EC	NEDD9
0	1.48321	0.609	0.01	0	EC	RASIP1
0	1.47036	0.528	0.011	0	EC	TSPAN7
0	1.46851	0.833	0.39	0	EC	RHOC
0	1.4585	0.498	0.003	0	EC	MECOM
0	1.43987	0.522	0.037	0	EC	TSPAN13
0	1.43736	0.61	0.06	0	EC	PTPRM
0	1.43236	0.887	0.584	0	EC	TPM4
0	1.43099	0.894	0.349	0	EC	IGFBP4
0	1.42853	0.622	0.127	0	EC	AFDN
0	1.42334	0.786	0.374	0	EC	VAMP5
0	1.42279	0.881	0.546	0	EC	MYH9
0	1.41873	0.637	0.202	0	EC	BMPR2
0	1.41749	0.821	0.355	0	EC	KLF4
0	1.39068	0.555	0.016	0	EC	KANK3
0	1.38531	0.7	0.159	0	EC	CRIM1
0	1.38002	0.614	0.285	0	EC	CXCL12
0	1.36908	0.423	0.004	0	EC	GPIHBP1
0	1.36623	0.528	0.067	0	EC	LRRC32
0	1.35855	0.856	0.365	0	EC	APP
0	1.3541	0.39	0.027	0	EC	ANXA3
0	1.34842	0.56	0.124	0	EC	MAST4
0	1.34599	0.486	0.114	0	EC	GJA1
0	1.34199	0.121	0.006	0	EC	MMRN1
0	1.33188	0.519	0.056	0	EC	PREX2
0	1.32601	0.658	0.204	0	EC	COL4A2
0	1.3242	0.82	0.502	0	EC	SOCS3
0	1.323	0.54	0.011	0	EC	ADCY4
0	1.32006	0.669	0.172	0	EC	S100A16
0	1.31434	0.543	0.008	0	EC	ERG
0	1.30902	0.895	0.47	0	EC	LGALS3
0	1.30735	0.57	0.276	0	EC	IFI6
0	1.30149	0.457	0.163	0	EC	H19
0	1.29807	0.498	0.079	0	EC	PIK3R3
0	1.29701	0.652	0.171	0	EC	ECE1
0	1.2962	0.417	0.083	0	EC	TCIM
0	1.2955	0.582	0.114	0	EC	FLNB
0	1.29549	0.568	0.085	0	EC	LIMS2
0	1.29362	0.2	0.011	0	EC	EDN1
0	1.2925	0.695	0.265	0	EC	LAP3
0	1.29234	0.559	0.117	0	EC	SOCS2
0	1.28733	0.594	0.21	0	EC	LDLR
0	1.28548	0.774	0.267	0	EC	EMP2
0	1.28513	0.506	0.079	0	EC	TMTC1
0	1.27524	0.514	0.02	0	EC	CASKIN2
0	1.27404	0.419	0.005	0	EC	DSG2
0	1.26878	0.318	0.008	0	EC	TCF15
0	1.26826	0.769	0.467	0	EC	UTRN
0	1.26572	0.695	0.291	0	EC	DST
0	1.26162	0.51	0.009	0	EC	TEK
0	1.25896	0.321	0.006	0	EC	SEMA3G
0	1.2583	0.509	0.063	0	EC	LMO2
0	1.25743	0.996	0.958	0	EC	HLA-E
0	1.25651	0.467	0.026	0	EC	IGFBP2
0	1.25527	0.587	0.168	0	EC	GBP4
0	1.25338	0.47	0.061	0	EC	GALNT15
0	1.24506	0.441	0.038	0	EC	KIAA1217
0	1.24314	0.703	0.29	0	EC	PTPN12
0	1.24126	0.593	0.132	0	EC	CTNND1
0	1.23831	0.371	0.006	0	EC	APLNR
0	1.23151	0.477	0.018	0	EC	RAPGEF3
0	1.22487	0.505	0.019	0	EC	PDE2A
0	1.21903	0.895	0.489	0	EC	YBX3
0	1.21566	0.669	0.192	0	EC	SASH1
0	1.21123	0.76	0.319	0	EC	SPARC
0	1.21021	0.839	0.462	0	EC	ACTN4
0	1.20843	0.548	0.12	0	EC	WWTR1
0	1.20769	0.79	0.293	0	EC	NFIB
0	1.19963	0.846	0.537	0	EC	CDC37
0	1.1981	0.563	0.092	0	EC	GIMAP6
0	1.1874	0.609	0.194	0	EC	MYO1C
0	1.18525	0.476	0.073	0	EC	MRTFB
0	1.18116	0.6	0.206	0	EC	GBP1
0	1.17697	0.323	0.009	0	EC	CCL14
0	1.17496	0.56	0.119	0	EC	NECTIN2
0	1.17477	0.104	0.007	0	EC	CSF3
0	1.17295	0.444	0.019	0	EC	MCF2L
0	1.17157	0.718	0.313	0	EC	PLSCR1
0	1.16971	0.487	0.086	0	EC	AIF1L
0	1.1692	0.417	0.092	0	EC	IFIT3
0	1.16724	0.639	0.281	0	EC	SGK1
0	1.16678	0.843	0.635	0	EC	SELENOW
0	1.16341	0.426	0.019	0	EC	RAPGEF5
0	1.16258	0.476	0.019	0	EC	MAGI1
0	1.15923	0.671	0.236	0	EC	SWAP70
0	1.15622	0.459	0.004	0	EC	ARHGEF15
0	1.15585	0.671	0.251	0	EC	FERMT2
0	1.15278	0.507	0.074	0	EC	GPRC5B
0	1.15156	0.9	0.358	0	EC	TIMP3
0	1.15126	0.696	0.25	0	EC	TSC22D1
0	1.14479	0.325	0.056	0	EC	ENPP2
0	1.14416	0.396	0.076	0	EC	NUAK1
0	1.14297	0.441	0.129	0	EC	IL33
0	1.14064	0.644	0.235	0	EC	PHACTR2
0	1.13617	0.501	0.197	0	EC	CD9
0	1.13473	0.77	0.36	0	EC	DPYSL2
0	1.13272	0.429	0.007	0	EC	MEOX1
0	1.13145	0.462	0.181	0	EC	HES1
0	1.13022	0.646	0.269	0	EC	CNN3
0	1.12759	0.605	0.22	0	EC	PIK3C2A
0	1.12721	0.611	0.18	0	EC	EHD2
0	1.12467	0.427	0.06	0	EC	TGM2
0	1.12403	0.157	0.004	0	EC	STC1
0	1.12276	0.81	0.53	0	EC	TACC1
0	1.11623	0.683	0.336	0	EC	RAB11A
0	1.11542	0.905	0.348	0	EC	IGFBP7
0	1.11536	0.431	0.065	0	EC	PPARG
0	1.10983	0.76	0.318	0	EC	GIMAP7
0	1.10915	0.483	0.066	0	EC	GFOD1
0	1.10685	0.509	0.085	0	EC	DOCK9
0	1.10651	0.45	0.073	0	EC	LIMCH1
0	1.1058	0.56	0.176	0	EC	GRASP
0	1.10049	0.96	0.686	0	EC	CD74
0	1.10026	0.374	0.014	0	EC	CDH13
0	1.09764	0.302	0.003	0	EC	SLCO2A1
0	1.09494	0.507	0.088	0	EC	RALGAPA2
0	1.09387	0.551	0.136	0	EC	YES1
0	1.08741	0.481	0.126	0	EC	PRXL2A
0	1.08688	0.893	0.634	0	EC	RAC1
0	1.08455	0.612	0.225	0	EC	PDLIM5
0	1.08184	0.516	0.072	0	EC	ADGRG1
0	1.08125	0.542	0.271	0	EC	UGCG
0	1.07939	0.447	0.069	0	EC	FZD4
0	1.07715	0.44	0.016	0	EC	IL3RA
0	1.05872	0.756	0.474	0	EC	CCDC85B
0	1.0584	0.449	0.039	0	EC	SHE
0	1.05483	0.36	0.01	0	EC	AQP7
0	1.0508	0.93	0.553	0	EC	HLA-DRB1
0	1.04698	0.5	0.145	0	EC	ENAH
0	1.04334	0.374	0.071	0	EC	NRP2
0	1.04277	0.46	0.066	0	EC	PLEKHG1
0	1.04138	0.47	0.067	0	EC	GIMAP8
0	1.02786	0.591	0.308	0	EC	MEF2A
0	1.0267	0.469	0.113	0	EC	TMEM47
0	1.02374	0.451	0.085	0	EC	MPDZ
0	1.02211	0.327	0.004	0	EC	FAM110D
0	1.01952	0.65	0.276	0	EC	CTNNA1
0	1.01677	0.354	0.006	0	EC	CR381670.1
0	1.0137	0.409	0.047	0	EC	MCTP1
0	1.01063	0.783	0.497	0	EC	IL6ST
0	1.00923	0.464	0.056	0	EC	TNFAIP1
0	1.0092	0.999	0.987	0	EC	TMSB10
0	1.00894	0.624	0.326	0	EC	ATP2B4
0	1.00709	0.606	0.233	0	EC	SUN1
0	1.00577	0.357	0.112	0	EC	RCAN1
0	0.999758	0.398	0.017	0	EC	SH3BGRL2
0	0.999723	0.571	0.18	0	EC	GIMAP1
0	0.999637	0.429	0.03	0	EC	JCAD
0	0.999552	0.461	0.163	0	EC	MX1
0	0.997117	0.72	0.312	0	EC	CD151
0	0.994726	0.965	0.918	0	EC	SRP14
0	0.993462	0.51	0.133	0	EC	HDGFL3
0	0.991344	0.382	0.035	0	EC	NEURL1B
0	0.990183	0.429	0.034	0	EC	PKP4
0	0.98916	0.394	0.037	0	EC	MEOX2
0	0.987671	0.445	0.041	0	EC	ARHGAP31
0	0.986729	0.706	0.425	0	EC	WNK1
0	0.986528	0.429	0.043	0	EC	TSPAN18
0	0.985582	0.41	0.043	0	EC	PTPN14
0	0.982702	0.333	0.07	0	EC	GNAI1
0	0.980258	0.45	0.077	0	EC	CTTNBP2NL
0	0.980237	0.673	0.388	0	EC	CAPN2
0	0.979325	0.459	0.047	0	EC	FGD5
0	0.975411	0.421	0.132	0	EC	GASK1B
0	0.972159	0.456	0.109	0	EC	CDC42BPA
0	0.968832	0.501	0.211	0	EC	OSBPL1A
0	0.968808	0.404	0.042	0	EC	SYNPO
0	0.967017	0.641	0.318	0	EC	PICALM
0	0.96647	0.516	0.175	0	EC	CPD
0	0.966248	0.352	0.032	0	EC	ZNF385D
0	0.958476	0.683	0.304	0	EC	ABLIM1
0	0.956084	0.572	0.228	0	EC	GNAQ
0	0.951553	0.27	0.069	0	EC	TBX3
0	0.94704	0.92	0.627	0	EC	ITGB1
0	0.946945	0.339	0.023	0	EC	MALL
0	0.946844	0.895	0.728	0	EC	GNAI2
0	0.944051	0.45	0.11	0	EC	CDC42BPB
0	0.939685	0.582	0.221	0	EC	RCN1
0	0.93644	0.423	0.104	0	EC	PLCB1
0	0.935621	0.516	0.235	0	EC	PLPP1
0	0.93445	0.635	0.343	0	EC	YWHAH
0	0.932478	0.541	0.179	0	EC	NCKAP1
0	0.930489	0.388	0.024	0	EC	SEMA6A
0	0.930112	0.512	0.158	0	EC	ARHGEF12
0	0.926743	0.439	0.066	0	EC	RBMS2
0	0.926522	0.641	0.256	0	EC	HLA-DMA
0	0.923326	0.305	0.014	0	EC	INHBB
0	0.922794	0.567	0.21	0	EC	TSPAN14
0	0.916461	0.349	0.004	0	EC	CNTNAP3B
0	0.91243	0.455	0.114	0	EC	SELENON
0	0.91165	0.759	0.406	0	EC	LEPROT
0	0.9108	0.592	0.253	0	EC	SERPINH1
0	0.909205	0.354	0.053	0	EC	EFNB1
0	0.909056	0.321	0.015	0	EC	CLIC5
0	0.908988	0.353	0.019	0	EC	MYO10
0	0.901652	0.514	0.161	0	EC	SEPTIN10
0	0.901177	0.632	0.317	0	EC	CCDC50
0	0.900691	0.506	0.159	0	EC	EHD4
0	0.899186	0.808	0.544	0	EC	ETS1
0	0.895314	0.466	0.136	0	EC	CEP68
0	0.892807	0.364	0.06	0	EC	TNFRSF10D
0	0.89276	0.429	0.095	0	EC	DOCK1
0	0.892623	0.316	0.009	0	EC	PCDH17
0	0.89109	0.512	0.163	0	EC	SPTLC2
0	0.891039	0.839	0.66	0	EC	KTN1
0	0.890273	0.685	0.27	0	EC	GIMAP4
0	0.88695	0.384	0.038	0	EC	LAMA5
0	0.884671	0.466	0.142	0	EC	HBEGF
0	0.883123	0.46	0.109	0	EC	NPR1
0	0.882403	0.709	0.418	0	EC	QKI
0	0.881447	0.372	0.041	0	EC	SMAD1
0	0.878179	0.324	0.078	0	EC	CCND1
0	0.875645	0.481	0.176	0	EC	KLF7
0	0.875224	0.372	0.035	0	EC	PLXNA2
0	0.874815	0.333	0.086	0	EC	KITLG
0	0.872245	0.534	0.189	0	EC	RAB13
0	0.869845	0.495	0.137	0	EC	MAP3K11
0	0.86566	0.382	0.075	0	EC	CD109
0	0.860436	0.399	0.06	0	EC	EVA1C
0	0.853437	0.489	0.153	0	EC	DUSP6
0	0.851726	0.426	0.083	0	EC	SULF2
0	0.851582	0.454	0.114	0	EC	RIPOR1
0	0.850142	0.433	0.125	0	EC	ITPRID2
0	0.847535	0.415	0.094	0	EC	CAMSAP2
0	0.847344	0.423	0.11	0	EC	INPP1
0	0.845674	0.377	0.043	0	EC	FNBP1L
0	0.845403	0.487	0.143	0	EC	ACVRL1
0	0.842835	0.381	0.056	0	EC	RASAL2
0	0.841436	0.618	0.327	0	EC	PTTG1IP
0	0.84023	0.649	0.373	0	EC	TMOD3
0	0.837666	0.517	0.164	0	EC	LEPR
0	0.835243	0.381	0.032	0	EC	RPS6KA2
0	0.833099	0.255	0.027	0	EC	RSAD2
0	0.832764	0.433	0.108	0	EC	RAPGEF2
0	0.830385	0.303	0.014	0	EC	THSD7A
0	0.830372	0.329	0.023	0	EC	LNX1
0	0.829909	0.377	0.088	0	EC	ACACB
0	0.829475	0.457	0.123	0	EC	LRRC8C
0	0.828785	0.872	0.628	0	EC	EGR1
0	0.82835	0.399	0.112	0	EC	CTNNAL1
0	0.828199	0.375	0.069	0	EC	TCN2
0	0.826409	0.502	0.184	0	EC	TNS2
0	0.825549	0.551	0.269	0	EC	ROCK2
0	0.824556	0.395	0.137	0	EC	C1orf54
0	0.823731	0.588	0.298	0	EC	PLAAT3
0	0.822603	0.444	0.106	0	EC	NOTCH1
0	0.822255	0.287	0.004	0	EC	MET
0	0.817775	0.353	0.03	0	EC	RASGRF2
0	0.81591	0.353	0.014	0	EC	C1orf115
0	0.814742	0.625	0.262	0	EC	COX7A1
0	0.811755	0.313	0.056	0	EC	FOXC1
0	0.810319	0.359	0.021	0	EC	SCARF1
0	0.808867	0.523	0.242	0	EC	PLEC
0	0.808762	0.315	0.009	0	EC	JAG2
0	0.805252	0.343	0.052	0	EC	ARHGAP23
0	0.804709	0.465	0.103	0	EC	SNCG
0	0.804433	0.359	0.066	0	EC	ASS1
0	0.803626	0.294	0.018	0	EC	LIPE
0	0.798891	0.356	0.044	0	EC	TUSC3
0	0.798242	0.478	0.146	0	EC	PLXND1
0	0.798105	0.442	0.139	0	EC	PML
0	0.796456	0.35	0.02	0	EC	EPHB4
0	0.795692	0.355	0.08	0	EC	MYO6
0	0.795391	0.545	0.244	0	EC	PEA15
0	0.794241	0.402	0.098	0	EC	CPNE8
0	0.792959	0.817	0.254	0	EC	ADIRF
0	0.789249	0.206	0.005	0	EC	CRHBP
0	0.788464	0.604	0.319	0	EC	FLOT1
0	0.783231	0.751	0.442	0	EC	PTMS
0	0.7828	0.326	0.026	0	EC	DOCK6
0	0.780979	0.38	0.113	0	EC	TMEM204
0	0.780743	0.456	0.168	0	EC	RELL1
0	0.778294	0.303	0.013	0	EC	SEMA6B
0	0.777688	0.339	0.017	0	EC	TANC1
0	0.776129	0.234	0.009	0	EC	HEY1
0	0.77503	0.442	0.164	0	EC	PLSCR4
0	0.774968	0.321	0.051	0	EC	B3GNT5
0	0.772013	0.51	0.207	0	EC	MAPK3
0	0.770952	0.339	0.058	0	EC	TPD52L1
0	0.769659	0.319	0.024	0	EC	EFNA1
0	0.769332	0.399	0.151	0	EC	ITGA5
0	0.76404	0.497	0.211	0	EC	LUZP1
0	0.763795	0.441	0.093	0	EC	MCAM
0	0.763212	0.359	0.074	0	EC	ECRG4
0	0.762141	0.42	0.154	0	EC	SHC1
0	0.761024	0.318	0.012	0	EC	PCDH1
0	0.760949	0.313	0.01	0	EC	AFAP1L1
0	0.755397	0.816	0.601	0	EC	MSN
0	0.7546	0.52	0.25	0	EC	BCAP29
0	0.753372	0.292	0.005	0	EC	CCDC68
0	0.751788	0.817	0.612	0	EC	YWHAE
0	0.750585	0.288	0.02	0	EC	GPR146
0	0.750021	0.81	0.295	0	EC	NNMT
0	0.747866	0.354	0.078	0	EC	MCC
0	0.747027	0.299	0.008	0	EC	DOC2B
0	0.741218	0.499	0.206	0	EC	FEZ2
0	0.738081	0.455	0.179	0	EC	CD2AP
0	0.73697	0.952	0.793	0	EC	IFITM2
0	0.734804	0.331	0.063	0	EC	JUP
0	0.734261	0.39	0.097	0	EC	MDK
0	0.731591	0.26	0.058	0	EC	HMCN1
0	0.731103	0.419	0.14	0	EC	FNIP2
0	0.730101	0.449	0.088	0	EC	PPP1R14A
0	0.725603	0.3	0.083	0	EC	SNAI1
0	0.725493	0.298	0.007	0	EC	MYO5C
0	0.722357	0.337	0.074	0	EC	CTNNBIP1
0	0.720847	0.459	0.163	0	EC	FLI1
0	0.720356	0.479	0.203	0	EC	ATN1
0	0.719158	0.283	0.025	0	EC	DLL1
0	0.717069	0.352	0.048	0	EC	TSPAN9
0	0.713403	0.999	0.981	0	EC	HLA-B
0	0.712701	0.337	0.093	0	EC	SLC25A25
0	0.71132	0.331	0.095	0	EC	LXN
0	0.709359	0.528	0.238	0	EC	AHR
0	0.707485	0.352	0.116	0	EC	AKR1C3
0	0.70702	0.302	0.048	0	EC	VWA1
0	0.705685	0.301	0.013	0	EC	FZD6
0	0.704384	0.308	0.043	0	EC	RHOJ
0	0.704172	0.443	0.156	0	EC	FKBP9
0	0.703337	0.359	0.067	0	EC	FRY
0	0.700993	0.272	0.006	0	EC	ITGB4
0	0.698485	0.279	0.004	0	EC	SHROOM4
0	0.697242	0.304	0.053	0	EC	BCAR1
0	0.696704	0.368	0.08	0	EC	PCGF2
0	0.696082	0.363	0.065	0	EC	TAOK2
0	0.692597	0.311	0.028	0	EC	EPB41L4A
0	0.692452	0.249	0.014	0	EC	HECW2
0	0.68563	0.307	0.024	0	EC	NOVA2
0	0.682712	0.261	0.003	0	EC	BCL6B
0	0.681577	0.164	0.014	0	EC	CNKSR3
0	0.681421	0.257	0.007	0	EC	FAM167B
0	0.680644	0.36	0.113	0	EC	FXYD6
0	0.680262	0.326	0.051	0	EC	HSPA12B
0	0.673905	0.262	0.064	0	EC	MSX1
0	0.672844	0.361	0.116	0	EC	LRRC8A
0	0.671103	0.758	0.392	0	EC	NFIA
0	0.667878	0.273	0.038	0	EC	SCARB1
0	0.666295	0.294	0.038	0	EC	RASGRP3
0	0.663996	0.246	0.003	0	EC	DLL4
0	0.661397	0.351	0.096	0	EC	DOCK4
0	0.658552	0.33	0.089	0	EC	DGKH
0	0.657913	0.322	0.099	0	EC	PXDN
0	0.656571	0.318	0.064	0	EC	NEDD4
0	0.656368	0.378	0.094	0	EC	TLR4
0	0.653141	0.838	0.067	0	EC	RNASE1
0	0.652286	0.343	0.095	0	EC	APBB2
0	0.651543	0.245	0.002	0	EC	C1QTNF9
0	0.64807	0.25	0.023	0	EC	PLCB4
0	0.644453	0.211	0.027	0	EC	SLC14A1
0	0.644223	0.314	0.03	0	EC	ICA1
[truncated: 10,901 more rows]

## Sheet: Supplementary Data 6
Supplementary Data 6. Table of general characteristics of patients used to generate flow cytometry validation experiments. Descriptive statistics are provided for each population.
Stromal cells
MSC
Characteristic	Crohn's disease（n=8）	Healthy（n=10）
Age (means ± s.d.)	37.8 ± 11.974	36.7 ± 11.335
Sex, % female	0.25	0.3
BMI (kg/m^2) (means ± s.d.)	19.0 ± 2.913	21.9 ± 2.530
CDAI
Mild	0	NA
Moderate to severe	8	NA
Site of disease
Isolated ileal disease	5	8
Isolated colonic disease	0	2
Ileocolonic disease	3	0
Perianal involvement	1	0
PC
Characteristic	Crohn's disease（n=6）	Healthy（n=3）
Age (means ± s.d.)	31.8 ± 11.466	33.3 ± 7.409
Sex, % female	0.167	0.333
BMI (kg/m^2) (means ± s.d.)	18.4 ± 2.069	24.2 ± 3.569
CDAI
Mild	0	NA
Moderate to severe	6	NA
Site of disease
Isolated ileal disease	3	2
Isolated colonic disease	0	1
Ileocolonic disease	3	0
Perianal involvement	0	0
EC
Characteristic	Crohn's disease（n=5）	Healthy（n=3）
Age (means ± s.d.)	43.4 ± 13.215	28.3 ± 5.907
Sex, % female	0.2	0
BMI (kg/m^2) (means ± s.d.)	18.8 ± 2.023	23.8 ± 3.811
CDAI
Mild	0	NA
Moderate to severe	5	NA
Site of disease
Isolated ileal disease	2	1
Isolated colonic disease	0	1
Ileocolonic disease	3	1
Perianal involvement	0	0
MSC subpopulations
Characteristic	Crohn's disease（n=6）	Healthy（n=4）
Age (means ± s.d.)	37.0 ± 13.940	31.8 ± 8.613
Sex, % female	0.167	0.25
BMI (kg/m^2) (means ± s.d.)	19.4 ± 2.110	22.0 ± 3.099
CDAI
Mild	0	NA
Moderate to severe	6	NA
Site of disease
Isolated ileal disease	4	2
Isolated colonic disease	0	1
Ileocolonic disease	2	1
Perianal involvement	2	0
CDAI: Crohn's Disease Activity Index NA: not available

## Sheet: Supplementary Data 7
Supplementary Data 7. Table of the markers' GO enrichment analysis results for each cell type identified. Descriptive statistics are provided. Data were analysed using two-sided Wilcoxon rank sum test.
Cluster	ID	Description	GeneRatio	BgRatio	pvalue	p.adjust	geneID	Count
MSC	GO:0043062	extracellular structure organization	125/1383	422/18670	2.06e-43	0	DCN/MFAP5/FBLN1/LUM/COL1A2/FBN1/CCDC80/SFRP2/COL6A2/MFAP4/COL3A1/COL1A1/TNXB/PLA2G2A/COL6A1/COL6A3/MMP2/DPT/FBLN2/FBLN5/FN1/TIMP2/LRP1/PDGFRA/CST3/LAMC1/LAMA2/COL14A1/ABI3BP/ANXA2/AEBP1/LAMA4/APOE/TIMP1/CTSK/HTRA1/PLTP/SPARC/SERPINE1/SMOC2/CTSL/DDR2/HAS2/CCN1/THBS1/COL12A1/NID1/LAMB1/APP/LAMB2/GREM1/ADAMTS5/ECM2/CD34/EFEMP2/GAS6/RAMP2/HAS1/COL5A2/HSPG2/PTX3/CCN2/MMP14/COL5A1/ELN/COL15A1/LOX/PRDX4…	125
MSC	GO:0030198	extracellular matrix oArganization	116/1383	368/18670	2.6e-43	0	DCN/MFAP5/FBLN1/LUM/COL1A2/FBN1/CCDC80/SFRP2/COL6A2/MFAP4/COL3A1/COL1A1/TNXB/COL6A1/COL6A3/MMP2/DPT/FBLN2/FBLN5/FN1/TIMP2/LRP1/PDGFRA/CST3/LAMC1/LAMA2/COL14A1/ABI3BP/ANXA2/AEBP1/LAMA4/TIMP1/CTSK/HTRA1/SPARC/SERPINE1/SMOC2/CTSL/DDR2/HAS2/CCN1/THBS1/COL12A1/NID1/LAMB1/APP/LAMB2/GREM1/ADAMTS5/ECM2/EFEMP2/GAS6/RAMP2/HAS1/COL5A2/HSPG2/PTX3/CCN2/MMP14/COL5A1/ELN/COL15A1/LOX/PRDX4/POSTN/LOXL1/ADAMTSL4/M…	116
MSC	GO:0001503	ossification	98/1383	398/18670	4.42e-27	0	MGP/COL1A2/SFRP2/COL1A1/SFRP1/COL6A1/MMP2/IGFBP5/GPC3/GPNMB/CLEC3B/IGF1/MYOC/CEBPD/PTN/CHRDL1/CTSK/IGFBP3/SPARC/MRC2/DDR2/CCN1/GREM1/WNT11/EGFR/ECM1/PBX1/ASPN/LTBP3/COL5A2/CCN2/RRBP1/MMP14/LOX/ID3/CLEC11A/ZBTB16/CSF1/DHRS3/IL6ST/WNT5A/SNAI2/OSR2/ATRAID/ITGA11/PKDCC/TWIST2/CEBPB/FSTL3/IGSF10/OMD/GLI3/BMP4/VCAN/GJA1/OSR1/ID4/CDH11/FAM20C/THBS3/HAND2/RBPJ/PDLIM7/ANO6/MN1/KREMEN1/SH3PXD2B/PHB/MAPK3/M…	98
MSC	GO:0061448	connective tissue development	78/1383	273/18670	3.14e-26	0	MGP/LUM/SFRP2/COL6A2/COL1A1/COL6A1/COL6A3/EFEMP1/COL14A1/ANXA2/TIMP1/CTSK/FGFR1/CCN1/NFIB/PRRX1/COL12A1/EBF2/GREM1/CD34/WNT11/ECM1/SELENOM/LTBP3/CCN2/COL5A1/PDGFRB/LOX/ZBTB16/CSF1/EGR1/WNT5A/SNAI2/OSR2/PKDCC/SPART/ACVRL1/GLI3/TGFBR2/BMP4/OSR1/SCARA3/FGF2/CDK4/ID4/SULF1/SERPINH1/GLG1/PDGFD/THBS3/HAND2/WNT2B/SH3PXD2B/MAPK3/MDK/FGF18/WNT10B/LRP6/MSX1/RARG/VIT/WT1/PKD1/BMP1/SCIN/BMPR1A/SMAD5/SOX5/BMP…	78
MSC	GO:0031589	cell-substrate adhesion	90/1383	354/18670	5.06e-26	0	APOD/FBLN1/CCDC80/COL3A1/COL1A1/SFRP1/FBLN2/FBLN5/FN1/LRP1/CD63/LAMC1/ABI3BP/MYOC/PTN/PLAU/S100A10/SERPINE1/SMOC2/DDR2/HAS2/THY1/CCN1/THBS1/LGALS1/NID1/LAMB1/SGCE/LAMB2/ECM2/CD34/GAS6/AXL/HSPG2/CCN2/MMP14/EMP2/TRIOBP/TNFRSF12A/MYADM/POSTN/VEGFA/FERMT2/CSF1/PDPN/CTTN/ANTXR1/ITGA11/ARL2/COL16A1/ITGB5/ITGB1BP1/ACVRL1/EMILIN1/PARVA/ABL1/SNED1/DLC1/ITGAV/TRIP6/SPOCK1/NRP1/EMILIN2/THBS3/CARMIL1/PTEN/FZ…	90
MSC	GO:0001655	urogenital system development	82/1383	330/18670	4.24e-23	0	DCN/FBN1/SERPINF1/SFRP1/GPC3/PDGFRA/NFIA/FGFR1/HAS2/NID1/CDKN1C/LAMB2/CD34/WNT11/PBX1/PDGFRB/ID3/MYC/VEGFA/ZBTB16/EGR1/PSAP/WNT5A/RDH10/OSR2/SLIT2/TCF21/SOX4/COL4A1/PCSK5/CTSH/AR/FSTL3/CYP7B1/TNS2/AGTR1/GLI3/BMP4/OSR1/PKD2/ANXA1/ADAMTS16/KANK2/FGF2/SPRY1/BMPER/ID4/SULF1/FGF10/NRP1/PDGFD/MPST/AHI1/ENPEP/WNT2B/PTEN/LZTS2/ANGPT1/YAP1/RARG/ILK/CAT/WT1/PKD1/GLIS2/AKR1B1/WWTR1/SMAD5/DACT2/ACE/SDC4/ARL3…	82
MSC	GO:0072001	renal system development	75/1383	293/18670	4.66e-22	0	DCN/FBN1/SERPINF1/SFRP1/GPC3/PDGFRA/NFIA/FGFR1/HAS2/NID1/CDKN1C/LAMB2/CD34/WNT11/PBX1/PDGFRB/ID3/MYC/VEGFA/ZBTB16/EGR1/WNT5A/RDH10/OSR2/SLIT2/TCF21/SOX4/COL4A1/PCSK5/CTSH/FSTL3/TNS2/AGTR1/GLI3/BMP4/OSR1/PKD2/ADAMTS16/KANK2/FGF2/SPRY1/BMPER/SULF1/FGF10/NRP1/PDGFD/MPST/AHI1/ENPEP/WNT2B/LZTS2/ANGPT1/YAP1/ILK/CAT/WT1/PKD1/GLIS2/AKR1B1/WWTR1/SMAD5/DACT2/ACE/SDC4/ARL3/CYP26B1/JAG1/SMAD3/BMP7/SOX9/ACAT1…	75
MSC	GO:0001822	kidney development	72/1383	278/18670	1.53e-21	0	DCN/FBN1/SERPINF1/SFRP1/GPC3/PDGFRA/FGFR1/HAS2/NID1/CDKN1C/LAMB2/CD34/WNT11/PBX1/PDGFRB/ID3/MYC/VEGFA/ZBTB16/EGR1/RDH10/OSR2/SLIT2/TCF21/SOX4/PCSK5/CTSH/FSTL3/TNS2/AGTR1/GLI3/BMP4/OSR1/PKD2/ADAMTS16/KANK2/FGF2/SPRY1/BMPER/SULF1/FGF10/NRP1/PDGFD/MPST/AHI1/ENPEP/WNT2B/LZTS2/ANGPT1/YAP1/ILK/CAT/WT1/PKD1/GLIS2/AKR1B1/WWTR1/SMAD5/DACT2/ACE/SDC4/ARL3/CYP26B1/JAG1/SMAD3/BMP7/SOX9/ACAT1/NF1/TMED10/ARID5B…	72
MSC	GO:0051216	cartilage development	61/1383	209/18670	2.7e-21	0	MGP/LUM/SFRP2/COL6A2/COL1A1/COL6A1/COL6A3/EFEMP1/COL14A1/ANXA2/TIMP1/CTSK/FGFR1/CCN1/NFIB/PRRX1/COL12A1/GREM1/WNT11/ECM1/LTBP3/CCN2/ZBTB16/WNT5A/SNAI2/OSR2/PKDCC/ACVRL1/GLI3/TGFBR2/BMP4/OSR1/SCARA3/FGF2/SULF1/SERPINH1/GLG1/THBS3/HAND2/WNT2B/MAPK3/MDK/FGF18/WNT10B/LRP6/MSX1/RARG/VIT/PKD1/BMP1/SCIN/BMPR1A/SMAD5/SOX5/BMP8B/SMAD3/BMP7/CREB3L2/MATN2/SOX9/CCN3	61
MSC	GO:0010810	regulation of cell-substrate adhesion	60/1383	215/18670	6.8e-20	0	APOD/FBLN1/CCDC80/COL1A1/SFRP1/FBLN2/FN1/LRP1/ABI3BP/MYOC/PTN/PLAU/S100A10/SERPINE1/SMOC2/DDR2/HAS2/THY1/CCN1/THBS1/LGALS1/NID1/ECM2/MMP14/EMP2/TRIOBP/MYADM/POSTN/VEGFA/CSF1/PDPN/ARL2/COL16A1/ITGB1BP1/ACVRL1/EMILIN1/ABL1/DLC1/SPOCK1/NRP1/EMILIN2/CARMIL1/PTEN/FZD7/SEMA3E/RAC1/MDK/ILK/VIT/BST1/CORO2B/SDC4/ITGA5/JAG1/SMAD3/NF1/PHLDB2/KANK1/PIK3R1/RHOA	60
MSC	GO:0002062	chondrocyte differentiation	41/1383	123/18670	5.03e-17	0	SFRP2/COL6A2/COL6A1/COL6A3/EFEMP1/COL14A1/ANXA2/FGFR1/NFIB/COL12A1/GREM1/ECM1/LTBP3/CCN2/ZBTB16/SNAI2/OSR2/PKDCC/ACVRL1/GLI3/TGFBR2/BMP4/OSR1/SCARA3/SULF1/SERPINH1/GLG1/WNT2B/MDK/FGF18/WNT10B/RARG/VIT/SCIN/BMPR1A/SOX5/SMAD3/CREB3L2/MATN2/SOX9/CCN3	41
MSC	GO:0050673	epithelial cell proliferation	85/1383	434/18670	7.03e-17	0	SFRP2/SERPINF1/SFRP1/IGFBP5/GPC3/NUPR1/CXCL12/IGF1/LAMC1/PTN/IGFBP4/APOE/IGFBP3/FGFR1/F3/HTRA1/SPARC/CCL2/FGF7/HAS2/NFIB/THBS1/CDKN1C/TGFBR3/LAMB1/GLUL/ERRFI1/CD34/EGFR/ECM1/RTN4/VEGFD/VEGFB/MMP14/MYC/VEGFA/WNT5A/SNAI2/OSR2/KLF9/ANG/CEBPB/AR/TCF7L2/ZFP36L1/CYP7B1/ITGB1BP1/ACVRL1/AGTR1/MYDGF/BMP4/GJA1/OSR1/FGF2/BMPER/SULF1/BAD/FGF10/NRP1/NOTCH2/NR2F2/EDNRB/PTEN/FZD7/ROBO1/MDK/YAP1/WNT10B/FMC1/WDR1…	85
MSC	GO:0007178	transmembrane receptor protein serine/threonine kinase signaling pathway	74/1383	349/18670	8.66e-17	0	COL1A2/FBN1/SFRP2/COL3A1/FSTL1/SFRP1/LTBP4/GPC3/SFRP4/CILP/CHRDL1/HTRA3/HTRA1/VIM/CCN1/THBS1/CDKN1C/TGFBR3/LTBP1/GREM1/ASPN/VASN/LTBP3/NBL1/LOX/FERMT2/EGR1/WNT5A/SPTBN1/ITGB5/LTBP2/FSTL3/SPART/DAB2/ACVRL1/EMILIN1/TGFBR2/BMP4/ABL1/FST/BMPER/SULF1/FGF10/GLG1/RBPMS/RBPJ/TGFB1I1/FMOD/MAPK3/MSX1/ADAM9/TMEM100/ILK/PARD3/TWSG1/ACVR1/RGMA/BMPR1A/WWTR1/SMAD5/ZNF423/DACT2/PXN/PCSK6/ACVR2A/BMP8B/SMAD3/BMP7/…	74
MSC	GO:0030323	respiratory tube development	49/1383	176/18670	1.91e-16	0	IGFBP5/GPC3/PDGFRA/PTN/FGFR1/SPARC/FGF7/NFIB/ERRFI1/WNT11/EGFR/LTBP3/CCN2/MMP14/PDGFRB/LOX/SPRY2/VEGFA/PDPN/WNT5A/RDH10/RCN3/TCF21/PKDCC/PCSK5/HSD11B1/CTSH/FSTL3/GLI3/CRISPLD2/TGFBR2/BMP4/SPRY1/FGF10/ZFPM2/ADAMTS2/RBPJ/WNT2B/MAPK3/TULP3/FGF18/YAP1/CCBE1/PKD1/THRB/SAV1/BMPR1A/EIF4EBP1/SOX9	49
MSC	GO:0030278	regulation of ossification	53/1383	203/18670	2.33e-16	0	MGP/SFRP2/SFRP1/IGFBP5/IGF1/CEBPD/PTN/DDR2/CCN1/GREM1/ECM1/PBX1/LTBP3/ID3/ZBTB16/CSF1/DHRS3/IL6ST/WNT5A/SNAI2/OSR2/ATRAID/PKDCC/TWIST2/CEBPB/OMD/GLI3/BMP4/GJA1/OSR1/FAM20C/HAND2/RBPJ/PDLIM7/ANO6/KREMEN1/MAPK3/MDK/TMEM119/CTHRC1/HDAC7/WNT10B/ILK/TWSG1/ACVR1/BMPR1A/SMAD5/ACVR2A/ZHX3/JAG1/SMAD3/BMP7/SOX9	53
MSC	GO:0060348	bone development	55/1383	217/18670	2.61e-16	0	FBN1/SFRP2/COL6A2/COL1A1/COL6A1/COL6A3/SFRP4/IGF1/COL14A1/MYOC/ANXA2/SPARC/HAS2/COL12A1/GREM1/LTBP3/VKORC1/MMP14/LOX/DHRS3/LRRC17/OSR2/ZNF385A/PPIB/GLI3/TGFBR2/BMP4/GJA1/SCARA3/SULF1/SERPINH1/GLG1/NOTCH2/MEIS1/FAM20C/THBS3/ANO6/SH3PXD2B/PAPSS2/TULP3/FGF18/RAB23/TMEM119/LRP6/MSX1/RARG/VIT/SMAD5/CYP26B1/SLC38A10/MATN2/SOX9/FOXN3/WASF2/RHOA	55
MSC	GO:0007160	cell-matrix adhesion	56/1383	225/18670	3.34e-16	0	APOD/COL3A1/SFRP1/FBLN5/FN1/LRP1/CD63/MYOC/PLAU/S100A10/SERPINE1/DDR2/THY1/THBS1/NID1/SGCE/ECM2/CD34/CCN2/MMP14/EMP2/POSTN/VEGFA/FERMT2/CSF1/CTTN/ITGA11/COL16A1/ITGB5/ITGB1BP1/ACVRL1/EMILIN1/ABL1/SNED1/DLC1/ITGAV/TRIP6/NRP1/THBS3/PTEN/SEMA3E/RAC1/COL5A3/ADAM9/ILK/PKD1/BST1/CORO2B/JAM3/SDC4/JAG1/SMAD3/NF1/PHLDB2/PIK3R1/RHOA	56
MSC	GO:0060541	respiratory system development	52/1383	198/18670	3.42e-16	0	IGFBP5/GPC3/PDGFRA/PTN/ALDH1A3/FGFR1/SPARC/FGF7/NFIB/ERRFI1/WNT11/EGFR/LTBP3/CCN2/MMP14/PDGFRB/LOX/SPRY2/VEGFA/PDPN/WNT5A/RDH10/RCN3/TCF21/PKDCC/HSD11B1/CTSH/FSTL3/GLI3/CRISPLD2/TGFBR2/BMP4/SPRY1/FGF10/ZFPM2/ADAMTS2/RBPJ/WNT2B/MAPK3/TULP3/FGF18/YAP1/LRP6/RARG/WT1/CCBE1/PKD1/THRB/SAV1/BMPR1A/EIF4EBP1/SOX9	52
MSC	GO:0030199	collagen fibril organization	26/1383	54/18670	8.07e-16	0	LUM/COL1A2/SFRP2/COL3A1/COL1A1/TNXB/DPT/COL14A1/ANXA2/AEBP1/DDR2/COL12A1/GREM1/COL5A2/COL5A1/LOX/EMILIN1/CYP1B1/SERPINH1/ADAMTS2/PXDN/FMOD/PLOD2/COL5A3/P4HA1/NF1	26
MSC	GO:2000027	regulation of animal organ morphogenesis	59/1383	253/18670	1.34e-15	0	SFRP2/SFRP1/GPC3/SEMA3C/PTN/FGFR1/RSPO3/FGF7/NFIB/GREM1/CD34/WNT11/ASPN/MYC/VEGFA/CSF1/WNT5A/SNAI2/AR/DAB2/TGFBR2/BMP4/ABL1/GPC6/PSMB5/SPRY1/SULF1/FGF10/PLEKHA4/AHI1/HAND2/RBPJ/PSMB1/DAAM1/WNT2B/FZD7/RAC1/ROBO1/PRICKLE2/MDK/AP2M1/CTHRC1/MSX1/WT1/THRB/ACVR1/BMPR1A/AP2A1/JAG1/BMP7/PRICKLE1/SOX9/PSMB7/PSMC3/SMURF2/PSMC5/PSMB6/PIM1/RHOA	59
MSC	GO:0030324	lung development	47/1383	172/18670	1.74e-15	0	IGFBP5/GPC3/PDGFRA/PTN/FGFR1/SPARC/FGF7/NFIB/ERRFI1/WNT11/EGFR/LTBP3/CCN2/MMP14/PDGFRB/LOX/SPRY2/VEGFA/PDPN/WNT5A/RDH10/RCN3/TCF21/PKDCC/HSD11B1/CTSH/FSTL3/GLI3/CRISPLD2/TGFBR2/BMP4/SPRY1/FGF10/ZFPM2/ADAMTS2/RBPJ/WNT2B/MAPK3/FGF18/YAP1/CCBE1/PKD1/THRB/SAV1/BMPR1A/EIF4EBP1/SOX9	47
MSC	GO:0090287	regulation of cellular response to growth factor stimulus	64/1383	292/18670	2.04e-15	1e-12	DCN/FBN1/SFRP2/FSTL1/SFRP1/LTBP4/GPC3/SFRP4/CD63/CHRDL1/HTRA3/FGFR1/HTRA1/SMOC2/CCN1/THBS1/CDKN1C/TGFBR3/LTBP1/GREM1/ASPN/VASN/NBL1/LOX/SPRY2/VEGFA/WNT5A/SLIT2/FSTL3/SPART/DAB2/ACVRL1/EMILIN1/TGFBR2/BMP4/ABL1/MYOF/FST/FGF2/SPRY1/BMPER/SULF1/FGF10/GLG1/FAM20C/RBPJ/ADGRA2/TGFB1I1/ROBO1/FGF18/CREB3L1/NPTN/MSX1/EPN2/ILK/CCBE1/TWSG1/ZNF423/PCSK6/ITGA5/DOK5/SMAD3/SMURF2/FKBP8	64
MSC	GO:0032956	regulation of actin cytoskeleton organization	70/1383	343/18670	4.7e-15	1e-12	GSN/SFRP1/LRP1/PDGFRA/CXCL12/RHOBTB3/MYOC/S100A10/LIMA1/WNT11/DBN1/RND3/CCN2/ELN/PDGFRB/ADD3/TRIOBP/MYADM/PAM/CTTN/SPTBN1/SLIT2/PHPT1/LPAR1/BST2/BIN1/ABL2/ITGB1BP1/ABL1/DLC1/TMOD2/DIXDC1/NCKAP1/RHOQ/NRP1/NOTCH2/CDC42EP4/CARMIL1/KIRREL1/WASL/SNX9/RHOC/SH3PXD2B/SEMA3E/RAC1/RHOU/MDK/NOX4/PLEKHH2/ILK/ARHGEF10/SCIN/PXN/BST1/ASAP3/ARAP1/CORO2B/JAM3/SDC4/SORBS3/CDC42EP1/SMAD3/TPM1/PHLDB2/KANK1/WASF2/ADD…	70
MSC	GO:0001649	osteoblast differentiation	54/1383	225/18670	5.97e-15	1e-12	SFRP2/COL1A1/SFRP1/COL6A1/IGFBP5/GPNMB/IGF1/MYOC/CEBPD/IGFBP3/MRC2/DDR2/CCN1/GREM1/WNT11/RRBP1/LOX/ID3/IL6ST/SNAI2/ATRAID/ITGA11/TWIST2/CEBPB/GLI3/BMP4/VCAN/GJA1/ID4/FAM20C/HAND2/PDLIM7/SH3PXD2B/PHB/CREB3L1/TMEM119/RDH14/CTHRC1/HDAC7/WNT10B/ILK/CAT/TWSG1/ACVR1/BMPR1A/WWTR1/SMAD5/ACVR2A/ZHX3/IGF2/JAG1/SMAD3/BMP7/NF1	54
MSC	GO:0050678	regulation of epithelial cell proliferation	74/1383	378/18670	7.69e-15	2e-12	SFRP2/SERPINF1/SFRP1/GPC3/NUPR1/CXCL12/IGF1/LAMC1/PTN/APOE/FGFR1/F3/HTRA1/SPARC/CCL2/FGF7/HAS2/NFIB/THBS1/CDKN1C/TGFBR3/LAMB1/GLUL/ERRFI1/EGFR/ECM1/RTN4/VEGFD/VEGFB/MYC/VEGFA/WNT5A/SNAI2/OSR2/KLF9/ANG/AR/TCF7L2/ZFP36L1/CYP7B1/ACVRL1/AGTR1/MYDGF/BMP4/GJA1/OSR1/FGF2/SULF1/BAD/FGF10/NRP1/NOTCH2/NR2F2/EDNRB/PTEN/FZD7/ROBO1/MDK/YAP1/WNT10B/FMC1/WDR13/GRN/TNFSF12/SAV1/BMPR1A/NME1/SMAD3/NGFR/SOX9/IFT57/…	74
MSC	GO:0090092	regulation of transmembrane receptor protein serine/threonine kinase signaling pathway	56/1383	241/18670	8.39e-15	2e-12	FBN1/SFRP2/FSTL1/SFRP1/LTBP4/GPC3/SFRP4/CILP/CHRDL1/HTRA3/HTRA1/CCN1/THBS1/CDKN1C/TGFBR3/LTBP1/GREM1/ASPN/VASN/NBL1/LOX/WNT5A/SPTBN1/FSTL3/SPART/DAB2/ACVRL1/EMILIN1/TGFBR2/BMP4/ABL1/FST/BMPER/SULF1/FGF10/GLG1/RBPMS/RBPJ/TGFB1I1/MSX1/ILK/TWSG1/ACVR1/BMPR1A/WWTR1/ZNF423/DACT2/PCSK6/ACVR2A/BMP8B/SMAD3/BMP7/FKBP1A/SMURF2/FKBP8/CCN3	56
MSC	GO:0032970	regulation of actin filament-based process	75/1383	388/18670	1.01e-14	2e-12	GSN/SFRP1/LRP1/PDGFRA/CXCL12/RHOBTB3/MYOC/S100A10/LIMA1/WNT11/ANK2/DBN1/RND3/CCN2/ELN/PDGFRB/ADD3/FRMD6/TRIOBP/MYADM/PAM/PDPN/CTTN/SPTBN1/SLIT2/PHPT1/LPAR1/BST2/BIN1/ABL2/ITGB1BP1/ABL1/DLC1/SRI/TMOD2/DIXDC1/NCKAP1/RHOQ/NRP1/NOTCH2/CDC42EP4/CARMIL1/KIRREL1/WASL/SNX9/RHOC/SH3PXD2B/SEMA3E/RAC1/RHOU/MDK/NOX4/PLEKHH2/ILK/CAMK2D/ARHGEF10/SCIN/PXN/BST1/ASAP3/ARAP1/CORO2B/JAM3/SDC4/SORBS3/CDC42EP1/SMAD3/…	75
MSC	GO:0051271	negative regulation of cellular component movement	74/1383	384/18670	1.81e-14	4e-12	DCN/APOD/FBLN1/SFRP2/COL3A1/SERPINF1/SFRP1/IGFBP5/LRP1/CXCL12/PODN/SEMA3C/PTN/APOE/TIMP1/IGFBP3/CCL2/SERPINE1/THY1/THBS1/TGFBR3/GREM1/KLF4/WNT11/CYGB/HAS1/GSTP1/NBL1/DPYSL3/SRGAP1/WNT5A/SLIT2/BST2/BIN1/ITGB1BP1/ACVRL1/EMILIN1/RRAS/IL33/SEMA3B/DLC1/FGF2/CYP1B1/BMERB1/SULF1/RECK/NRP1/NR2F2/WASL/PTPRG/PTEN/SEMA3E/SVBP/PRKG1/ROBO1/SPRED1/MITF/CERS2/ILK/TCAF1/CTNNA1/BMPR1A/NAV3/FOXO3/JAG1/TPM1/NF1/PHL…	74
MSC	GO:0061138	morphogenesis of a branching epithelium	47/1383	182/18670	1.82e-14	4e-12	SFRP2/SFRP1/GPC3/SEMA3C/FGFR1/RSPO3/FGF7/ADM/PBX1/MMP14/SPRY2/MYC/VEGFA/CSF1/WNT5A/RDH10/SNAI2/SLIT2/TCF21/COL4A1/CTSH/AR/GLI3/TGFBR2/BMP4/ABL1/PKD2/ADAMTS16/FGF2/SPRY1/SULF1/FGF10/NRP1/WNT2B/SEMA3E/MDK/YAP1/LRP6/ILK/WT1/PKD1/ACVR1/NFATC4/PLXNA1/BMP7/SOX9/SOCS3	47
MSC	GO:0001667	ameboidal-type cell migration	83/1383	461/18670	2.51e-14	5e-12	DCN/SERPINF1/GPC3/FN1/SEMA3C/PTN/APOE/TIMP1/FGFR1/SPARC/SMOC2/DDR2/FGF7/HAS2/THBS1/GREM1/KLF4/GLUL/WNT11/RTN4/CYGB/HAS1/EMP2/SRPX2/VEGFA/WNT5A/SLIT2/SASH1/AKAP12/CTSH/AMOTL2/ITGB1BP1/ACVRL1/TGFBR2/BMP4/ABL1/ANXA1/SEMA3B/KANK2/FGF2/BMPER/CYP1B1/FGF10/NRP1/HAND2/NR2F2/EDNRB/PTPRG/PTEN/ADGRA2/SEMA3E/SVBP/ROBO1/SPRED1/FGF18/ANGPT1/HDAC7/ADAM9/ILK/PRCP/RAB13/KITLG/CCBE1/GRN/ACVR1/TNFSF12/PXN/FAP/GLIPR…	83
MSC	GO:0030111	regulation of Wnt signaling pathway	71/1383	363/18670	2.86e-14	5e-12	IGFBP6/SFRP2/COL1A1/SFRP1/GPC3/SFRP4/LRP1/PLPP3/IGFBP4/APOE/RSPO3/APP/GREM1/WNT11/EGFR/BICC1/RBMS3/EGR1/WNT5A/SNAI2/TAX1BP3/SOX4/HIC1/TCF7L2/DAB2/GLI3/ABL1/TSKU/PSMB5/RNF146/SULF1/RECK/DIXDC1/FGF10/SNX3/PLEKHA4/WIF1/ATP6AP2/RBPJ/PSMB1/FZD7/WLS/ADGRA2/KREMEN1/TCF7L1/LZTS2/MDK/YAP1/CTHRC1/WNT10B/LRP6/APCDD1/ILK/LATS2/STK3/CBY1/WWTR1/DACT2/PPP2R1A/FOXO3/NFATC4/TMEM237/SMAD3/PRICKLE1/SOX9/KANK1/PSMB7…	71
MSC	GO:0001763	morphogenesis of a branching structure	48/1383	196/18670	8.53e-14	1.5e-11	SFRP2/SFRP1/GPC3/SEMA3C/FGFR1/RSPO3/FGF7/ADM/PBX1/RTN4/MMP14/SPRY2/MYC/VEGFA/CSF1/WNT5A/RDH10/SNAI2/SLIT2/TCF21/COL4A1/CTSH/AR/GLI3/TGFBR2/BMP4/ABL1/PKD2/ADAMTS16/FGF2/SPRY1/SULF1/FGF10/NRP1/WNT2B/SEMA3E/MDK/YAP1/LRP6/ILK/WT1/PKD1/ACVR1/NFATC4/PLXNA1/BMP7/SOX9/SOCS3	48
MSC	GO:0060485	mesenchyme development	59/1383	278/18670	1.15e-13	2e-11	SFRP2/COL1A1/SFRP1/FN1/SEMA3C/FGFR1/HAS2/TGFBR3/GREM1/WNT11/RTN4/VASN/PDGFRB/MYC/S100A4/PDPN/WNT5A/RDH10/SNAI2/TCF21/DAB2/ZFP36L1/ACVRL1/TGFBR2/BMP4/PHLDB1/OSR1/PKD2/SEMA3B/SPRY1/BNC2/FGF10/NRP1/ZFPM2/HAND2/RBPJ/EDNRB/PTEN/TGFB1I1/SEMA3E/MAPK3/ROBO1/MDK/YAP1/LRP6/MSX1/TMEM100/KITLG/MCRIP1/WT1/ACVR1/BMPR1A/WWTR1/GLIPR2/JAG1/SMAD3/BMP7/SOX9/PHLDB2	59
MSC	GO:0045778	positive regulation of ossification	31/1383	90/18670	1.18e-13	2e-11	SFRP2/IGF1/CEBPD/PTN/DDR2/CCN1/ZBTB16/IL6ST/WNT5A/OSR2/ATRAID/PKDCC/CEBPB/GLI3/BMP4/OSR1/FAM20C/PDLIM7/ANO6/TMEM119/CTHRC1/WNT10B/ILK/ACVR1/BMPR1A/SMAD5/ACVR2A/ZHX3/JAG1/SMAD3/BMP7	31
MSC	GO:0001101	response to acid chemical	67/1383	343/18670	1.65e-13	2.7e-11	COL1A2/GSN/COL3A1/SERPINF1/COL1A1/SFRP1/COL6A1/MMP2/PDGFRA/PTN/SPARC/TGFBR3/PID1/KLF4/WNT11/EGFR/AKR1C1/PDK4/COL5A2/CCN2/GSTP1/PDGFRB/ID3/VEGFA/PTGES/CDO1/EGR1/WNT5A/COL4A1/CTSH/COL16A1/CEBPB/FABP3/ABL2/AKR1C2/GJA1/NQO1/OSR1/PKD2/CDK4/RRAGA/BAD/PDGFD/PINK1/COL18A1/FZD7/AKR1C3/YAP1/IPO5/WNT10B/MGMT/IGFBP7/RARG/FIS1/CAT/AKR1B1/PTGFR/ABCA1/MAPK10/NFATC4/NME1/CYP26B1/SOX9/NTRK2/LAMTOR5/RHOA/ICAM1	67
MSC	GO:0061458	reproductive system development	78/1383	434/18670	1.7e-13	2.7e-11	DCN/SFRP2/SERPINF1/SFRP1/MGST1/PDGFRA/NUPR1/RHOBTB3/PTN/HTRA1/RSPO3/CCN1/PTGIS/ADM/CDKN1C/EGFR/AXL/SLIT3/PTX3/MMP14/PDGFRB/PRDX4/YBX3/VEGFA/PSAP/WNT5A/RDH10/SLIT2/TCF21/ANG/PLEKHA5/CEBPB/AR/FSTL3/BSG/ZFP36L1/CYP7B1/GLI3/BMP4/GJA1/OSR1/PKD2/ANXA1/MMP19/ID4/SULF1/FGF10/SERPINE2/ZFPM2/NR2F2/RBPJ/WNT2B/PTEN/INSR/MAPK3/AKR1C3/LRP6/RARG/RAB13/KITLG/TMED2/STK3/WT1/PKD1/CTNNA1/PRDX3/ACVR2A/FOXO3/IGF2/BMP…	78
MSC	GO:0040013	negative regulation of locomotion	73/1383	396/18670	2.82e-13	4.3e-11	DCN/APOD/FBLN1/SFRP2/COL3A1/SERPINF1/SFRP1/IGFBP5/LRP1/CXCL12/PODN/SEMA3C/PTN/APOE/TIMP1/IGFBP3/CCL2/SERPINE1/THY1/THBS1/GREM1/KLF4/WNT11/CYGB/HAS1/GSTP1/NBL1/DPYSL3/SRGAP1/WNT5A/SLIT2/BST2/ITGB1BP1/ACVRL1/EMILIN1/RRAS/IL33/SEMA3B/DLC1/FGF2/CYP1B1/BMERB1/SULF1/RECK/NRP1/NR2F2/WASL/PTPRG/PTEN/SEMA3E/SVBP/PRKG1/ROBO1/SPRED1/MITF/CERS2/ILK/TRIM8/TCAF1/CTNNA1/BMPR1A/NAV3/FOXO3/JAG1/TPM1/NF1/PHLDB2/KA…	73
MSC	GO:0048705	skeletal system morphogenesis	53/1383	239/18670	3.28e-13	4.9e-11	MGP/SFRP2/COL6A2/COL1A1/SFRP1/COL6A1/COL6A3/MMP2/SFRP4/PDGFRA/COL14A1/ANXA2/FGFR1/HAS2/PRRX1/COL12A1/GREM1/LTBP3/CCN2/MMP14/DHRS3/RDH10/OSR2/GLI3/TGFBR2/BMP4/OSR1/SCARA3/SERPINH1/GLG1/THBS3/SH3PXD2B/HOXC8/TULP3/FGF18/RAB23/TMEM119/WNT10B/LRP6/MSX1/RARG/VIT/HOXC9/PKD1/BMP1/CYP26B1/SMAD3/BMP7/MATN2/SOX9/FOXN3/ARID5B/TIPARP	53
MSC	GO:0048608	reproductive structure development	77/1383	431/18670	3.36e-13	4.9e-11	DCN/SFRP2/SERPINF1/SFRP1/MGST1/PDGFRA/NUPR1/RHOBTB3/PTN/HTRA1/RSPO3/CCN1/PTGIS/ADM/CDKN1C/EGFR/AXL/SLIT3/PTX3/MMP14/PDGFRB/PRDX4/YBX3/VEGFA/PSAP/WNT5A/RDH10/SLIT2/TCF21/ANG/CEBPB/AR/FSTL3/BSG/ZFP36L1/CYP7B1/GLI3/BMP4/GJA1/OSR1/PKD2/ANXA1/MMP19/ID4/SULF1/FGF10/SERPINE2/ZFPM2/NR2F2/RBPJ/WNT2B/PTEN/INSR/MAPK3/AKR1C3/LRP6/RARG/RAB13/KITLG/TMED2/STK3/WT1/PKD1/CTNNA1/PRDX3/ACVR2A/FOXO3/IGF2/BMP7/SOX9/T…	77
MSC	GO:2001233	regulation of apoptotic signaling pathway	74/1383	406/18670	3.49e-13	4.9e-11	GSN/SFRP2/SFRP1/CLU/SRPX/ACKR3/NUPR1/CXCL12/TIMP3/IGF1/FGFR1/SERPINE1/THBS1/LMNA/LGALS3/GSTP1/TNFRSF12A/YBX3/CTTN/SNAI2/ITM2C/ZNF385A/CTSH/AR/TCF7L2/SELENOS/BMP4/ITGAV/GRINA/P4HB/BAD/BDKRB2/FGF10/PDCD5/NRP1/BNIP3/PRDX2/PINK1/PTEN/PEA15/YWHAE/PARK7/LTBR/YAP1/CREB3L1/ACAA2/PDIA3/MSX1/TMBIM1/FIS1/PIH1D1/IFI6/STK3/ACVR1/CTNNA1/TNFSF12/PTTG1IP/TMEM14A/PLEKHF1/MEIS3/PPP2R1A/NFATC4/SMAD3/TPD52L1/TNFSF10…	74
MSC	GO:2000146	negative regulation of cell motility	67/1383	349/18670	3.86e-13	5.3e-11	DCN/APOD/FBLN1/SFRP2/COL3A1/SERPINF1/SFRP1/IGFBP5/LRP1/CXCL12/PODN/PTN/APOE/TIMP1/IGFBP3/CCL2/SERPINE1/THY1/THBS1/GREM1/KLF4/WNT11/CYGB/HAS1/GSTP1/NBL1/DPYSL3/SRGAP1/SLIT2/BST2/ITGB1BP1/ACVRL1/EMILIN1/RRAS/IL33/DLC1/FGF2/CYP1B1/BMERB1/SULF1/RECK/NR2F2/WASL/PTPRG/PTEN/SVBP/PRKG1/ROBO1/SPRED1/MITF/CERS2/ILK/TCAF1/CTNNA1/BMPR1A/NAV3/FOXO3/JAG1/TPM1/NF1/PHLDB2/KANK1/MIF/CCN3/HMOX1/RHOA/TRIB1	67
MSC	GO:0030336	negative regulation of cell migration	65/1383	334/18670	4.55e-13	6.1e-11	DCN/APOD/SFRP2/COL3A1/SERPINF1/SFRP1/IGFBP5/LRP1/CXCL12/PODN/PTN/APOE/TIMP1/IGFBP3/CCL2/SERPINE1/THY1/THBS1/GREM1/KLF4/WNT11/CYGB/HAS1/GSTP1/NBL1/DPYSL3/SRGAP1/SLIT2/BST2/ITGB1BP1/ACVRL1/EMILIN1/RRAS/IL33/DLC1/FGF2/CYP1B1/BMERB1/SULF1/RECK/NR2F2/WASL/PTPRG/PTEN/SVBP/PRKG1/ROBO1/SPRED1/MITF/CERS2/ILK/TCAF1/BMPR1A/NAV3/FOXO3/JAG1/TPM1/NF1/PHLDB2/KANK1/MIF/CCN3/HMOX1/RHOA/TRIB1	65
MSC	GO:1901342	regulation of vasculature development	75/1383	422/18670	8.99e-13	1.19e-10	DCN/C3/SFRP2/SERPINF1/SFRP1/GPNMB/PTN/F3/SPARC/SERPINE1/SMOC2/THBS2/PTGIS/THBS1/ADM/HSPB6/KLF4/GLUL/CD34/ECM1/VEGFD/RAMP2/VEGFB/HSPG2/RNH1/ANGPTL4/EMP2/SRPX2/TNFRSF12A/SPRY2/VEGFA/EGR1/WNT5A/SASH1/CTSH/ITGB1BP1/ACVRL1/EMILIN1/RRAS/AGTR1/MYDGF/TGFBR2/BMP4/ABL1/ANXA1/NPR1/COL4A2/FGF2/BMPER/CYP1B1/SULF1/RECK/NRP1/PDGFD/ADGRA2/SEMA3E/SPRED1/MDK/FGF18/CREB3L1/HDAC7/EPN2/TMEM100/WT1/CCBE1/GRN/TNFSF12/I…	75
MSC	GO:0072593	reactive oxygen species metabolic process	58/1383	284/18670	1.03e-12	1.33e-10	GPX3/FBLN5/CLU/SOD3/CCN1/PTGIS/THBS1/DDAH2/PID1/KLF4/CD34/EGFR/CRYAB/PDK4/PTX3/CCN2/GSTP1/PDGFRB/PRDX4/PRDX5/PRDX6/SELENOS/AGTR1/PRDX1/TGFBR2/NQO1/PKD2/CCS/CYP1B1/NDUFS4/BNIP3/PRDX2/PINK1/SH3PXD2B/PXDN/RAC1/PARK7/INSR/AKR1C3/NOX4/NQO2/IFI6/PRCP/CAT/BST1/NDUFAF2/PRDX3/FOXO3/SMAD3/BMP7/PLA2R1/SH3PXD2A/TSPO/ARF4/SOD2/RHOA/DDIT4/ICAM1	58
MSC	GO:0097191	extrinsic apoptotic signaling pathway	50/1383	224/18670	1.18e-12	1.49e-10	SFRP2/SFRP1/SRPX/TIMP3/IGF1/FGFR1/SERPINE1/THBS1/BEX3/LMNA/LGALS3/GSTP1/TNFRSF12A/CTTN/SNAI2/ITM2C/AR/TCF7L2/TNFRSF1A/BMP4/IL33/ITGAV/BAD/FGF10/NRP1/PRDX2/PTEN/PEA15/PARK7/LTBR/YAP1/PDIA3/TMBIM1/IFI6/KITLG/STK3/ACVR1/CTNNA1/TNFSF12/IFI27/PPP2R1A/FOXO3/SMAD3/TNFSF10/NF1/APPL1/GABARAP/PIK3R1/HMOX1/ICAM1	50
MSC	GO:0048762	mesenchymal cell differentiation	49/1383	219/18670	1.81e-12	2.23e-10	SFRP2/COL1A1/SFRP1/FN1/SEMA3C/FGFR1/HAS2/TGFBR3/GREM1/WNT11/RTN4/VASN/S100A4/PDPN/WNT5A/RDH10/SNAI2/TCF21/DAB2/TGFBR2/BMP4/PHLDB1/OSR1/SEMA3B/SPRY1/FGF10/NRP1/HAND2/RBPJ/EDNRB/PTEN/TGFB1I1/SEMA3E/MAPK3/MDK/LRP6/MSX1/TMEM100/KITLG/MCRIP1/ACVR1/BMPR1A/WWTR1/GLIPR2/JAG1/SMAD3/BMP7/SOX9/PHLDB2	49
MSC	GO:0060562	epithelial tube morphogenesis	62/1383	322/18670	2.57e-12	3.05e-10	SFRP2/SFRP1/GPC3/ADM/WNT11/PBX1/MMP14/SPRY2/MYC/VEGFA/CSF1/WNT5A/RDH10/SLIT2/TCF21/SOX4/COL4A1/CTSH/AR/ACVRL1/GLI3/TGFBR2/BMP4/ABL1/GJA1/OSR1/PKD2/ADAMTS16/DLC1/FGF2/SPRY1/FGF10/NRP1/AHI1/HAND2/RBPJ/WNT2B/SEMA3E/LZTS2/TULP3/MDK/YAP1/CTHRC1/LRP6/RARG/ILK/TMED2/STK3/WT1/PKD1/TCTN1/ACVR1/SDC4/NFATC4/SMAD3/BMP7/CC2D2A/PRICKLE1/SOX9/IFT57/LMO4/RHOA	62
MSC	GO:0030509	BMP signaling pathway	40/1383	157/18670	2.58e-12	3.05e-10	FBN1/SFRP2/FSTL1/SFRP1/GPC3/SFRP4/CHRDL1/HTRA3/HTRA1/CCN1/TGFBR3/GREM1/NBL1/EGR1/WNT5A/FSTL3/SPART/ACVRL1/BMP4/ABL1/FST/BMPER/SULF1/RBPJ/MAPK3/MSX1/TMEM100/ILK/TWSG1/ACVR1/RGMA/BMPR1A/SMAD5/ZNF423/PCSK6/ACVR2A/BMP8B/BMP7/SMURF2/FKBP8	40
MSC	GO:0048732	gland development	75/1383	434/18670	3.78e-12	4.37e-10	SERPINF1/SFRP1/IGFBP5/PDGFRA/SEMA3C/PTN/ALDH1A3/FGFR1/FGF7/NFIB/CDKN1C/TGFBR3/WNT11/EGFR/PBX1/RTN4/MAFB/VEGFA/PAM/CSF1/CDO1/PSAP/WNT5A/SNAI2/TCF21/CEBPB/AR/FSTL3/CYP7B1/GLI3/TGFBR2/BMP4/ABL1/GJA1/PKD2/ANXA1/ID4/SULF1/FGF10/NRP1/SERPINE2/PRDX2/MPST/HAND2/SEC63/RBPJ/PTEN/WLS/NKX2-3/INSR/MAPK3/ROBO1/MDK/LRP6/MGMT/MSX1/RARG/WT1/PKD1/THRB/TWSG1/BMPR1A/IGF2/PLXNA1/NME1/SMAD3/BMP7/SOX9/ACAT1/NF1/TSPO/GN…	75
MSC	GO:0051492	regulation of stress fiber assembly	28/1383	84/18670	4.54e-12	5.16e-10	SFRP1/MYOC/S100A10/WNT11/CCN2/LPAR1/ITGB1BP1/ABL1/DLC1/NRP1/CARMIL1/RHOC/SH3PXD2B/RAC1/NOX4/ARHGEF10/PXN/ASAP3/ARAP1/CORO2B/SDC4/SORBS3/SMAD3/TPM1/PHLDB2/WASF2/PIK3R1/RHOA	28
MSC	GO:0030282	bone mineralization	33/1383	114/18670	4.85e-12	5.4e-10	MGP/COL1A2/GPC3/GPNMB/CLEC3B/IGF1/PTN/DDR2/CCN1/GREM1/WNT11/ECM1/ASPN/LTBP3/LOX/OSR2/ATRAID/PKDCC/OMD/BMP4/GJA1/OSR1/FAM20C/ANO6/TMEM119/WNT10B/ACVR1/BMPR1A/ACVR2A/SMAD3/BMP7/SOX9/KLF10	33
MSC	GO:0001823	mesonephros development	31/1383	102/18670	5.22e-12	5.7e-10	SFRP1/GPC3/FGFR1/WNT11/PBX1/MYC/VEGFA/ZBTB16/OSR2/SLIT2/TCF21/GLI3/BMP4/OSR1/PKD2/ADAMTS16/FGF2/SPRY1/BMPER/FGF10/WNT2B/LZTS2/ILK/CAT/WT1/PKD1/SMAD5/SDC4/SMAD3/BMP7/SOX9	31
MSC	GO:0010811	positive regulation of cell-substrate adhesion	34/1383	121/18670	5.83e-12	6.24e-10	CCDC80/SFRP1/FBLN2/FN1/ABI3BP/MYOC/PTN/S100A10/SMOC2/HAS2/THY1/CCN1/NID1/ECM2/EMP2/TRIOBP/MYADM/VEGFA/CSF1/ARL2/COL16A1/ITGB1BP1/EMILIN1/ABL1/NRP1/EMILIN2/CARMIL1/RAC1/MDK/ILK/VIT/SDC4/ITGA5/SMAD3	34
MSC	GO:0014909	smooth muscle cell migration	29/1383	91/18670	6.77e-12	6.98e-10	IGFBP5/LRP1/IGF1/PLAU/IGFBP3/SERPINE1/HAS2/PLAT/GSTP1/PDGFRB/POSTN/SLIT2/LPAR1/PARVA/NRP1/PDGFD/DOCK4/PRKG1/MDK/NOX4/ILK/BMPR1A/ACE/DOCK7/PLXNA1/AAMP/TPM1/CCN3/TRIB1	29
MSC	GO:0030510	regulation of BMP signaling pathway	29/1383	91/18670	6.77e-12	6.98e-10	FBN1/SFRP2/FSTL1/SFRP1/GPC3/SFRP4/CHRDL1/HTRA3/HTRA1/CCN1/GREM1/NBL1/WNT5A/FSTL3/SPART/ACVRL1/BMP4/ABL1/FST/BMPER/SULF1/RBPJ/MSX1/ILK/TWSG1/ZNF423/PCSK6/SMURF2/FKBP8	29
MSC	GO:0007044	cell-substrate junction assembly	30/1383	97/18670	6.98e-12	7.07e-10	APOD/SFRP1/FN1/LRP1/LAMC1/MYOC/S100A10/THY1/THBS1/DST/MMP14/VEGFA/FERMT2/CTTN/COL16A1/CD151/ITGB1BP1/ACVRL1/ABL1/DLC1/TRIP6/NRP1/PTEN/RAC1/CORO2B/SDC4/ITGA5/SMAD3/PHLDB2/RHOA	30
MSC	GO:2001236	regulation of extrinsic apoptotic signaling pathway	39/1383	155/18670	7.35e-12	7.32e-10	SFRP2/SFRP1/SRPX/TIMP3/IGF1/FGFR1/SERPINE1/THBS1/LMNA/LGALS3/GSTP1/TNFRSF12A/CTTN/SNAI2/ITM2C/AR/TCF7L2/BMP4/ITGAV/FGF10/NRP1/PRDX2/PTEN/PEA15/PARK7/LTBR/YAP1/PDIA3/TMBIM1/IFI6/STK3/ACVR1/CTNNA1/TNFSF12/PPP2R1A/TNFSF10/NF1/HMOX1/ICAM1	39
MSC	GO:0031099	regeneration	45/1383	198/18670	8.23e-12	8.05e-10	APOD/GSN/LRP1/CXCL12/IGF1/PTN/CD81/NNMT/THY1/PRRX1/ADM/CPQ/TGFBR3/LAMB2/KLF4/EGFR/GAS6/AXL/GSTP1/MAP1B/POSTN/CEBPB/PTGFRN/GLI3/TGFBR2/GJA1/ANXA1/CDK4/FGF10/PTEN/FZD7/KREMEN1/MDK/YAP1/WNT10B/CERS2/GRN/CTNNA1/RGMA/SGCA/JAM3/MATN2/TSPO/CCN3/HMOX1	45
MSC	GO:0014812	muscle cell migration	31/1383	104/18670	9.2e-12	8.42e-10	IGFBP5/LRP1/IGF1/PLAU/IGFBP3/SERPINE1/HAS2/PLAT/GSTP1/PDGFRB/POSTN/SLIT2/LPAR1/ITGB1BP1/PARVA/ANXA1/NRP1/PDGFD/DOCK4/PRKG1/MDK/NOX4/ILK/BMPR1A/ACE/DOCK7/PLXNA1/AAMP/TPM1/CCN3/TRIB1	31
MSC	GO:0071772	response to BMP	41/1383	170/18670	9.33e-12	8.42e-10	FBN1/SFRP2/FSTL1/SFRP1/GPC3/SFRP4/CHRDL1/HTRA3/HTRA1/CCN1/TGFBR3/GREM1/NBL1/EGR1/WNT5A/FSTL3/SPART/ACVRL1/BMP4/ABL1/FST/BMPER/SULF1/RBPJ/MAPK3/MSX1/TMEM100/ILK/TWSG1/ACVR1/RGMA/BMPR1A/SMAD5/ZNF423/PCSK6/ACVR2A/BMP8B/BMP7/SOX9/SMURF2/FKBP8	41
MSC	GO:0071773	cellular response to BMP stimulus	41/1383	170/18670	9.33e-12	8.42e-10	FBN1/SFRP2/FSTL1/SFRP1/GPC3/SFRP4/CHRDL1/HTRA3/HTRA1/CCN1/TGFBR3/GREM1/NBL1/EGR1/WNT5A/FSTL3/SPART/ACVRL1/BMP4/ABL1/FST/BMPER/SULF1/RBPJ/MAPK3/MSX1/TMEM100/ILK/TWSG1/ACVR1/RGMA/BMPR1A/SMAD5/ZNF423/PCSK6/ACVR2A/BMP8B/BMP7/SOX9/SMURF2/FKBP8	41
MSC	GO:0030038	contractile actin filament bundle assembly	30/1383	98/18670	9.35e-12	8.42e-10	SFRP1/MYOC/S100A10/WNT11/CCN2/ELN/ITGB5/LPAR1/ITGB1BP1/ABL1/DLC1/NRP1/CARMIL1/RHOC/SH3PXD2B/RAC1/NOX4/ARHGEF10/PXN/ASAP3/ARAP1/CORO2B/SDC4/SORBS3/SMAD3/TPM1/PHLDB2/WASF2/PIK3R1/RHOA	30
MSC	GO:0043149	stress fiber assembly	30/1383	98/18670	9.35e-12	8.42e-10	SFRP1/MYOC/S100A10/WNT11/CCN2/ELN/ITGB5/LPAR1/ITGB1BP1/ABL1/DLC1/NRP1/CARMIL1/RHOC/SH3PXD2B/RAC1/NOX4/ARHGEF10/PXN/ASAP3/ARAP1/CORO2B/SDC4/SORBS3/SMAD3/TPM1/PHLDB2/WASF2/PIK3R1/RHOA	30
MSC	GO:1990748	cellular detoxification	32/1383	112/18670	1.5e-11	1.328e-09	GPX3/MGST1/FBLN5/APOE/SOD3/GPX4/GSTM3/CYGB/GSTP1/ADH5/PRDX4/PRDX5/ESD/GPX8/PRDX6/TXN/SELENOS/PRDX1/NQO1/MGST3/CCS/SELENOW/PRDX2/PXDN/PARK7/AKR1A1/GSTO1/CAT/PRDX3/CLIC2/BMP7/SOD2	32
MSC	GO:1902903	regulation of supramolecular fiber organization	64/1383	352/18670	1.57e-11	1.371e-09	GSN/SFRP1/CLU/CXCL12/MYOC/AEBP1/S100A10/APOE/APP/LIMA1/WNT11/DBN1/CRYAB/CCN2/ELN/MAP1B/ADD3/TRIOBP/MYADM/CTTN/SPTBN1/SLIT2/ARL2/LPAR1/BIN1/ITGB1BP1/EMILIN1/ABL1/MAP1A/DLC1/BMERB1/TMOD2/NCKAP1/NRP1/CDC42EP4/CARMIL1/KIRREL1/WASL/SNX9/RHOC/SH3PXD2B/RAC1/PARK7/NOX4/PLEKHH2/ARHGEF10/SCIN/NAV3/PXN/ASAP3/ARAP1/CORO2B/SDC4/SORBS3/CDC42EP1/SMAD3/TPM1/PHLDB2/KANK1/WASF2/ADD1/PIK3R1/RHOA/ICAM1	64
MSC	GO:0001952	regulation of cell-matrix adhesion	33/1383	119/18670	1.77e-11	1.52e-09	APOD/SFRP1/LRP1/MYOC/PLAU/S100A10/SERPINE1/DDR2/THY1/THBS1/MMP14/EMP2/POSTN/VEGFA/CSF1/COL16A1/ITGB1BP1/ACVRL1/ABL1/DLC1/NRP1/PTEN/SEMA3E/RAC1/ILK/BST1/SDC4/JAG1/SMAD3/NF1/PHLDB2/PIK3R1/RHOA	33
MSC	GO:0034329	cell junction assembly	50/1383	241/18670	2.08e-11	1.745e-09	APOD/SFRP1/FN1/LRP1/LAMC1/MYOC/S100A10/THY1/THBS1/WNT11/ANK2/RAMP2/DST/MMP14/VEGFA/FERMT2/CTTN/SNAI2/ARL2/COL16A1/CD151/EPB41L3/ITGB1BP1/ACVRL1/ABL1/GJA1/DLC1/FLNC/TRIP6/CDH11/NRP1/ACTG1/RHOC/PTEN/RAC1/HDAC7/ILK/RAB13/TLN2/OPHN1/PARD3/CTNNA1/ACE/CORO2B/SDC4/ITGA5/MYO9A/SMAD3/PHLDB2/RHOA	50
MSC	GO:0051496	positive regulation of stress fiber assembly	21/1383	51/18670	2.09e-11	1.745e-09	SFRP1/MYOC/S100A10/WNT11/CCN2/LPAR1/ITGB1BP1/ABL1/NRP1/CARMIL1/RHOC/SH3PXD2B/RAC1/NOX4/ARHGEF10/PXN/SDC4/SORBS3/SMAD3/TPM1/RHOA	21
MSC	GO:0002685	regulation of leukocyte migration	44/1383	196/18670	2.17e-11	1.787e-09	APOD/CXCL14/CXCL12/RARRES2/PTN/CD81/CCL2/SERPINE1/THY1/THBS1/APP/GREM1/IL1R1/ECM1/GAS6/LGALS3/VEGFD/VEGFB/NBL1/MMP14/VEGFA/CSF1/WNT5A/SLIT2/CD99/EMILIN1/ANXA1/IL33/PDGFD/BDKRB1/WASL/ANO6/RAC1/MTUS1/MAPK3/MDK/KITLG/BST1/JAM3/MIF/CCN3/HMOX1/RHOA/ICAM1	44
MSC	GO:0072073	kidney epithelium development	36/1383	140/18670	2.38e-11	1.933e-09	SFRP1/GPC3/FGFR1/LAMB2/CD34/WNT11/PBX1/MYC/VEGFA/SLIT2/TCF21/GLI3/BMP4/OSR1/PKD2/ADAMTS16/KANK2/FGF2/SPRY1/BMPER/AHI1/WNT2B/LZTS2/YAP1/ILK/CAT/WT1/PKD1/WWTR1/SMAD5/SDC4/JAG1/SMAD3/BMP7/SOX9/ACAT1	36
MSC	GO:0060349	bone morphogenesis	32/1383	114/18670	2.51e-11	2.007e-09	SFRP2/COL6A2/COL1A1/COL6A1/COL6A3/SFRP4/COL14A1/ANXA2/HAS2/COL12A1/LTBP3/MMP14/DHRS3/OSR2/GLI3/TGFBR2/BMP4/SCARA3/SERPINH1/GLG1/THBS3/FGF18/RAB23/TMEM119/LRP6/MSX1/RARG/VIT/CYP26B1/MATN2/SOX9/FOXN3	32
MSC	GO:0034330	cell junction organization	56/1383	290/18670	2.63e-11	2.075e-09	APOD/SFRP1/FN1/LRP1/LAMC1/MYOC/S100A10/THY1/THBS1/WNT11/ANK2/CADM3/RAMP2/DST/MMP14/VEGFA/FERMT2/CTTN/SNAI2/ANG/ARL2/COL16A1/CD151/EPB41L3/ITGB1BP1/ACVRL1/ABL1/GJA1/DLC1/NUMBL/FLNC/TRIP6/CDH11/NRP1/ACTG1/RASSF8/RHOC/PTEN/RAC1/SDK1/HDAC7/ILK/RAB13/TLN2/OPHN1/PARD3/CTNNA1/ACE/CORO2B/SDC4/ITGA5/MYO9A/SMAD3/PHLDB2/ADD1/RHOA	56
MSC	GO:0001656	metanephros development	28/1383	90/18670	2.98e-11	2.314e-09	FBN1/GPC3/PDGFRA/LAMB2/CD34/PDGFRB/ID3/MYC/EGR1/RDH10/OSR2/TCF21/CTSH/GLI3/BMP4/OSR1/PKD2/SPRY1/FGF10/YAP1/WT1/PKD1/AKR1B1/WWTR1/BMP7/SOX9/ACAT1/NF1	28
MSC	GO:0045765	regulation of angiogenesis	67/1383	383/18670	3.12e-11	2.389e-09	DCN/C3/SFRP2/SERPINF1/SFRP1/GPNMB/PTN/F3/SPARC/SERPINE1/SMOC2/THBS2/PTGIS/THBS1/ADM/HSPB6/KLF4/GLUL/CD34/ECM1/VEGFD/RAMP2/VEGFB/HSPG2/RNH1/ANGPTL4/EMP2/SRPX2/TNFRSF12A/SPRY2/VEGFA/WNT5A/SASH1/CTSH/ITGB1BP1/ACVRL1/EMILIN1/RRAS/AGTR1/MYDGF/TGFBR2/ABL1/ANXA1/NPR1/COL4A2/FGF2/BMPER/CYP1B1/SULF1/RECK/NRP1/ADGRA2/SEMA3E/SPRED1/MDK/FGF18/CREB3L1/HDAC7/EPN2/CCBE1/GRN/TNFSF12/ITGA5/NGFR/NF1/HMOX1/RHOA	67
MSC	GO:0050679	positive regulation of epithelial cell proliferation	45/1383	206/18670	3.43e-11	2.595e-09	SFRP1/CXCL12/IGF1/LAMC1/PTN/FGFR1/F3/HTRA1/FGF7/HAS2/LAMB1/GLUL/EGFR/ECM1/RTN4/VEGFD/VEGFB/MYC/VEGFA/WNT5A/OSR2/ANG/AR/TCF7L2/CYP7B1/ACVRL1/AGTR1/MYDGF/BMP4/OSR1/FGF2/BAD/FGF10/NRP1/NOTCH2/FZD7/MDK/GRN/TNFSF12/BMPR1A/NME1/SOX9/NF1/HMOX1/EGR3	45
MSC	GO:0010812	negative regulation of cell-substrate adhesion	24/1383	68/18670	3.85e-11	2.871e-09	APOD/FBLN1/COL1A1/LRP1/MYOC/SERPINE1/THBS1/LGALS1/MMP14/POSTN/ITGB1BP1/ACVRL1/DLC1/SPOCK1/PTEN/FZD7/SEMA3E/CORO2B/JAG1/NF1/PHLDB2/KANK1/PIK3R1/RHOA	24
MSC	GO:0110053	regulation of actin filament organization	52/1383	261/18670	4.06e-11	2.994e-09	GSN/SFRP1/CXCL12/MYOC/S100A10/LIMA1/WNT11/DBN1/CCN2/ELN/ADD3/TRIOBP/MYADM/CTTN/SPTBN1/SLIT2/LPAR1/BIN1/ITGB1BP1/ABL1/DLC1/TMOD2/NCKAP1/NRP1/CDC42EP4/CARMIL1/KIRREL1/WASL/SNX9/RHOC/SH3PXD2B/RAC1/NOX4/PLEKHH2/ARHGEF10/SCIN/PXN/ASAP3/ARAP1/CORO2B/SDC4/SORBS3/CDC42EP1/SMAD3/TPM1/PHLDB2/KANK1/WASF2/ADD1/PIK3R1/RHOA/ICAM1	52
MSC	GO:0048754	branching morphogenesis of an epithelial tube	37/1383	150/18670	4.73e-11	3.441e-09	SFRP2/GPC3/PBX1/MMP14/SPRY2/MYC/VEGFA/CSF1/WNT5A/RDH10/SLIT2/TCF21/COL4A1/CTSH/AR/GLI3/TGFBR2/BMP4/ABL1/PKD2/ADAMTS16/FGF2/SPRY1/FGF10/NRP1/WNT2B/SEMA3E/MDK/YAP1/LRP6/ILK/WT1/PKD1/ACVR1/NFATC4/BMP7/SOX9	37
MSC	GO:0045669	positive regulation of osteoblast differentiation	23/1383	64/18670	6.42e-11	4.57e-09	SFRP2/IGF1/CEBPD/DDR2/CCN1/IL6ST/ATRAID/CEBPB/GLI3/BMP4/FAM20C/PDLIM7/TMEM119/CTHRC1/WNT10B/ILK/ACVR1/BMPR1A/SMAD5/ACVR2A/ZHX3/JAG1/BMP7	23
MSC	GO:1905330	regulation of morphogenesis of an epithelium	41/1383	180/18670	6.45e-11	4.57e-09	SFRP2/SFRP1/GPC3/FGFR1/RSPO3/FGF7/WNT11/VEGFA/WNT5A/SNAI2/AR/DAB2/BMP4/ABL1/GPC6/PSMB5/SULF1/FGF10/PLEKHA4/AHI1/PSMB1/DAAM1/WNT2B/PTEN/FZD7/RAC1/PRICKLE2/MDK/AP2M1/CTHRC1/AP2A1/BMP7/PRICKLE1/SOX9/PHLDB2/PSMB7/PSMC3/SMURF2/PSMC5/PSMB6/RHOA	41
MSC	GO:0010463	mesenchymal cell proliferation	19/1383	44/18670	6.96e-11	4.872e-09	GPC3/PTN/FGFR1/FGF7/NFIB/PRRX1/WNT11/LMNA/MYC/VEGFA/WNT5A/TGFBR2/BMP4/OSR1/HAND2/MSX1/BMPR1A/BMP7/SOX9	19
MSC	GO:0042063	gliogenesis	55/1383	290/18670	8.14e-11	5.633e-09	GSN/CLU/LRP1/LAMA2/MXRA8/MYOC/PTN/CCL2/VIM/NFIB/LAMB1/APP/LAMB2/LEPR/EGFR/RTN4/NDN/GSTP1/MMP14/TMEM98/CSF1/IL6ST/PHGDH/SOX4/LPAR1/BIN1/GLI3/HEXB/ABL1/ANXA1/IL33/BMERB1/ID4/FGF10/SERPINE2/BNIP3/NDRG1/ASPA/PTEN/MAPK3/MDK/CERS2/ILK/BACE2/PARD3/GRN/ARHGEF10/NFE2L1/LGI4/MATN2/SOX9/NF1/TSPO/NTRK2/RHOA	55
MSC	GO:0045667	regulation of osteoblast differentiation	33/1383	126/18670	9.48e-11	6.477e-09	SFRP2/SFRP1/IGFBP5/IGF1/CEBPD/DDR2/CCN1/GREM1/ID3/IL6ST/SNAI2/ATRAID/TWIST2/CEBPB/GLI3/BMP4/FAM20C/HAND2/PDLIM7/TMEM119/CTHRC1/HDAC7/WNT10B/ILK/TWSG1/ACVR1/BMPR1A/SMAD5/ACVR2A/ZHX3/JAG1/SMAD3/BMP7	33
MSC	GO:0003007	heart morphogenesis	51/1383	259/18670	9.76e-11	6.59e-09	SFRP2/CPE/SEMA3C/HAS2/CCN1/TGFBR3/WNT11/SLIT3/RTN4/COL5A1/ELN/VEGFA/DHRS3/WNT5A/FLRT2/SNAI2/SLIT2/SOX4/ACVRL1/TGFBR2/BMP4/PARVA/GJA1/PKD2/DLC1/SPRY1/NRP1/NOTCH2/ZFPM2/AHI1/HAND2/RBPJ/INSR/ROBO1/YAP1/MSX1/TMEM100/ILK/TMED2/ACVR1/SAV1/BMPR1A/OBSL1/JAG1/SMAD3/BMP7/FKBP1A/SOX9/TPM1/IFT57/PIM1	51
MSC	GO:0070371	ERK1 and ERK2 cascade	58/1383	317/18670	1.1e-10	7.316e-09	FBLN1/PLA2G2A/GPNMB/FN1/ACKR3/LRP1/PDGFRA/TIMP3/IGF1/APOE/CCL2/CCN1/APP/KLF4/ERRFI1/EGFR/GAS6/CAMK2N1/CCN2/GSTP1/PDGFRB/CAVIN3/SPRY2/MYC/LMO3/AKAP12/CTSH/ZFP36L1/ITGB1BP1/EMILIN1/RRAS/BMP4/ABL1/FGF2/ITGAV/SPRY1/BMPER/PLA2G5/FGF10/NRP1/PDGFD/NOTCH2/HAND2/PTEN/PHB/MAPK3/SPRED1/FGF18/ANGPT1/NOX4/NPTN/NQO2/NDRG2/MAP2K2/GLIPR2/SOX9/MIF/ICAM1	58
MSC	GO:0070482	response to oxygen levels	67/1383	394/18670	1.12e-10	7.372e-09	COL1A1/SFRP1/MMP2/CXCL12/PTN/PLAU/SOD3/PTGIS/THBS1/ADM/TGFBR3/CD34/LMNA/VEGFD/VASN/CRYAB/PLAT/RAMP2/CYGB/VEGFB/CCN2/MMP14/ANGPTL4/PDGFRB/POSTN/MYC/VEGFA/PAM/EGR1/PDLIM1/ANG/LPAR1/ZFP36L1/ACVRL1/TGFBR2/PSMB5/CDK4/P4HB/BAD/BNIP3/PINK1/NDRG1/RBPJ/PSMB1/PTEN/PLOD2/HILPDA/NPEPPS/NOX4/ACAA2/FIS1/CAT/TXN2/FOXO3/SMAD3/BMP7/EIF4EBP1/NF1/PSMB7/PSMC3/LDHA/PSMC5/PSMB6/HMOX1/RHOA/DDIT4/ICAM1	67
MSC	GO:0110020	regulation of actomyosin structure organization	28/1383	95/18670	1.24e-10	8.108e-09	SFRP1/MYOC/S100A10/WNT11/CCN2/LPAR1/ITGB1BP1/ABL1/DLC1/NRP1/CARMIL1/RHOC/SH3PXD2B/RAC1/NOX4/ARHGEF10/PXN/ASAP3/ARAP1/CORO2B/SDC4/SORBS3/SMAD3/TPM1/PHLDB2/WASF2/PIK3R1/RHOA	28
MSC	GO:0060070	canonical Wnt signaling pathway	60/1383	335/18670	1.28e-10	8.231e-09	IGFBP6/SFRP2/COL1A1/SFRP1/GPC3/SFRP4/PLPP3/IGFBP4/APOE/RSPO3/GREM1/KLF4/WNT11/EGFR/BICC1/RBMS3/EGR1/WNT5A/SNAI2/SOX4/TCF7L2/DAB2/GLI3/PSMB5/RNF146/RECK/DIXDC1/FGF10/PLEKHA4/RBPJ/PSMB1/WNT2B/PTEN/FZD7/WLS/ADGRA2/KREMEN1/TCF7L1/LZTS2/MDK/MITF/YAP1/CTHRC1/WNT10B/LRP6/RARG/ILK/LATS2/STK3/WWTR1/FOXO3/SMAD3/PRICKLE1/SOX9/KANK1/PSMB7/PSMC3/SMURF2/PSMC5/PSMB6	60
MSC	GO:0002576	platelet degranulation	33/1383	128/18670	1.49e-10	9.508e-09	CFD/SERPING1/FN1/CLU/TIMP3/CLEC3B/IGF1/LGALS3BP/RARRES2/CD63/TIMP1/ISLR/SPARC/SERPINE1/THBS1/APP/ECM1/GAS6/VEGFD/VEGFB/PROS1/SELENOP/VEGFA/PSAP/ANXA5/LAMP2/MAGED2/CHID1/QSOX1/FAM3C/STXBP1/APLP2/IGF2	33
MSC	GO:0061035	regulation of cartilage development	24/1383	72/18670	1.52e-10	9.601e-09	EFEMP1/ANXA2/CTSK/CCN1/GREM1/WNT11/LTBP3/CCN2/ZBTB16/WNT5A/SNAI2/PKDCC/ACVRL1/GLI3/BMP4/GLG1/MDK/FGF18/RARG/BMP1/SCIN/SOX5/SMAD3/SOX9	24
MSC	GO:0031214	biomineral tissue development	38/1383	163/18670	1.56e-10	9.711e-09	MGP/COL1A2/COL1A1/GPC3/GPNMB/CLEC3B/IGF1/ANXA2/PTN/DDR2/CCN1/GREM1/WNT11/ECM1/GAS6/ASPN/LTBP3/LOX/OSR2/ATRAID/PKDCC/CEBPB/OMD/ITGB1BP1/BMP4/GJA1/OSR1/FAM20C/ANO6/TMEM119/WNT10B/ACVR1/BMPR1A/ACVR2A/SMAD3/BMP7/SOX9/KLF10	38
MSC	GO:0032963	collagen metabolic process	31/1383	115/18670	1.59e-10	9.777e-09	COL1A2/MFAP4/COL1A1/TNXB/MMP2/CST3/CTSK/MRC2/CTSL/VIM/ERRFI1/CYGB/CCN2/MMP14/COL5A1/LARP6/PDGFRB/COL15A1/RCN3/TNS2/EMILIN1/BMP4/MMP19/SERPINH1/ADAMTS2/TRAM2/PLOD2/P3H3/MMP23B/CREB3L1/FAP	31
MSC	GO:0097237	cellular response to toxic substance	49/1383	247/18670	1.73e-10	1.051e-08	GPX3/MGST1/FBLN5/APOE/SOD3/KLF4/GPX4/AXL/GSTM3/CYGB/GSTP1/ADH5/PRDX4/PRDX5/EGR1/PSAP/ESD/GPX8/MAP1LC3A/PRDX6/TXN/SELENOS/PRDX1/ABL1/NQO1/ANXA1/MGST3/CCS/CYP1B1/BAD/SELENOW/BNIP3/PDGFD/PRDX2/PINK1/PTEN/PXDN/PARK7/AKR1A1/GSTO1/MSX1/FIS1/CAT/PRDX3/FOXO3/CLIC2/BMP7/SOD2/HMOX1	49
MSC	GO:0071559	response to transforming growth factor beta	50/1383	255/18670	1.74e-10	1.051e-08	COL1A2/FBN1/COL3A1/COL1A1/SFRP1/LTBP4/CLEC3B/CILP/HTRA3/HTRA1/THBS1/CDKN1C/TGFBR3/LTBP1/ASPN/VASN/LTBP3/LOX/POSTN/FERMT2/WNT5A/ITGB5/LTBP2/DAB2/ZFP36L1/ACVRL1/EMILIN1/TGFBR2/COL4A2/MXRA5/PDCD5/GLG1/PDGFD/TGFB1I1/FMOD/NOX4/ADAM9/PARD3/TWSG1/ACVR1/BMPR1A/SMAD5/PXN/SOX5/ACVR2A/SMAD3/SOX9/SMURF2/APPL1/RHOA	50
MSC	GO:0052547	regulation of peptidase activity	73/1383	452/18670	1.88e-10	1.1254e-08	FBLN1/GSN/C3/SFRP2/SERPINF1/COL6A3/PI16/GPC3/SERPING1/FN1/TIMP2/PCOLCE/SLPI/TIMP3/CST3/PCOLCE2/TIMP1/F3/SERPINE1/TFPI/CCN1/THBS1/APP/BEX3/ITIH5/KLF4/ECM1/GAS6/CRYAB/ASPH/CCN2/PROS1/RARRES1/MYC/VEGFA/PRDX5/RCN3/MTCH1/PEBP1/ANTXR1/CTSH/BST2/BIN1/CSTB/TFPI2/DLC1/RECK/BAD/SERPINH1/RPS27L/SPOCK1/PDCD5/SERPINE2/PINK1/ARL6IP5/YWHAE/PARK7/MAPK3/ROBO1/MGMT/FIS1/PIH1D1/IFI6/APLP2/GRN/PRDX3/SMAD3/NGFR/TNFSF…	73
MSC	GO:0071229	cellular response to acid chemical	44/1383	209/18670	2.02e-10	1.1922e-08	COL1A2/COL3A1/SERPINF1/COL1A1/SFRP1/COL6A1/MMP2/PDGFRA/PID1/KLF4/WNT11/EGFR/AKR1C1/PDK4/COL5A2/ID3/VEGFA/EGR1/WNT5A/COL4A1/COL16A1/CEBPB/ABL2/AKR1C2/OSR1/PKD2/CDK4/RRAGA/PDGFD/PINK1/FZD7/AKR1C3/YAP1/IPO5/WNT10B/RARG/PTGFR/ABCA1/NFATC4/NME1/CYP26B1/SOX9/NTRK2/LAMTOR5	44
MSC	GO:1903034	regulation of response to wounding	40/1383	179/18670	2.04e-10	1.1922e-08	SERPING1/LRP1/PDGFRA/PLPP3/ANXA2/PTN/PLAU/APOE/F3/SERPINE1/TFPI/SMOC2/THBS1/KLF4/CD34/PLAT/VKORC1/PROS1/TNFRSF12A/PDPN/ANXA5/TGFBR2/GJA1/ANXA1/FGF2/SERPINE2/PRDX2/ANO6/PTEN/KREMEN1/PRKG1/MDK/CERS2/GRN/RGMA/FAP/SMAD3/PHLDB2/KANK1/PLAUR	40
MSC	GO:0032231	regulation of actin filament bundle assembly	28/1383	97/18670	2.13e-10	1.2357e-08	SFRP1/MYOC/S100A10/WNT11/CCN2/LPAR1/ITGB1BP1/ABL1/DLC1/NRP1/CARMIL1/RHOC/SH3PXD2B/RAC1/NOX4/ARHGEF10/PXN/ASAP3/ARAP1/CORO2B/SDC4/SORBS3/SMAD3/TPM1/PHLDB2/WASF2/PIK3R1/RHOA	28
MSC	GO:0071560	cellular response to transforming growth factor beta stimulus	49/1383	249/18670	2.32e-10	1.3317e-08	COL1A2/FBN1/COL3A1/COL1A1/SFRP1/LTBP4/CLEC3B/CILP/HTRA3/HTRA1/THBS1/CDKN1C/TGFBR3/LTBP1/ASPN/VASN/LTBP3/LOX/POSTN/FERMT2/WNT5A/ITGB5/LTBP2/DAB2/ZFP36L1/ACVRL1/EMILIN1/TGFBR2/COL4A2/PDCD5/GLG1/PDGFD/TGFB1I1/FMOD/NOX4/ADAM9/PARD3/TWSG1/ACVR1/BMPR1A/SMAD5/PXN/SOX5/ACVR2A/SMAD3/SOX9/SMURF2/APPL1/RHOA	49
MSC	GO:0072163	mesonephric epithelium development	28/1383	98/18670	2.78e-10	1.5612e-08	SFRP1/GPC3/FGFR1/WNT11/PBX1/MYC/VEGFA/SLIT2/TCF21/GLI3/BMP4/OSR1/PKD2/ADAMTS16/FGF2/SPRY1/BMPER/WNT2B/LZTS2/ILK/CAT/WT1/PKD1/SMAD5/SDC4/SMAD3/BMP7/SOX9	28
MSC	GO:0072164	mesonephric tubule development	28/1383	98/18670	2.78e-10	1.5612e-08	SFRP1/GPC3/FGFR1/WNT11/PBX1/MYC/VEGFA/SLIT2/TCF21/GLI3/BMP4/OSR1/PKD2/ADAMTS16/FGF2/SPRY1/BMPER/WNT2B/LZTS2/ILK/CAT/WT1/PKD1/SMAD5/SDC4/SMAD3/BMP7/SOX9	28
MSC	GO:0001666	response to hypoxia	62/1383	359/18670	2.93e-10	1.6289e-08	SFRP1/MMP2/CXCL12/PTN/PLAU/SOD3/PTGIS/THBS1/ADM/TGFBR3/CD34/LMNA/VEGFD/VASN/CRYAB/PLAT/RAMP2/CYGB/VEGFB/MMP14/ANGPTL4/POSTN/MYC/VEGFA/PAM/EGR1/PDLIM1/ANG/ZFP36L1/ACVRL1/TGFBR2/PSMB5/P4HB/BAD/BNIP3/PINK1/NDRG1/RBPJ/PSMB1/PTEN/PLOD2/HILPDA/NPEPPS/NOX4/ACAA2/FIS1/CAT/TXN2/FOXO3/SMAD3/BMP7/EIF4EBP1/NF1/PSMB7/PSMC3/LDHA/PSMC5/PSMB6/HMOX1/RHOA/DDIT4/ICAM1	62
MSC	GO:0051017	actin filament bundle assembly	36/1383	153/18670	3.58e-10	1.9715e-08	SFRP1/MYOC/S100A10/MARCKS/LIMA1/WNT11/RND3/CCN2/ELN/ADD3/DPYSL3/ITGB5/LPAR1/ITGB1BP1/ABL1/DLC1/NRP1/CARMIL1/RHOC/SH3PXD2B/RAC1/NOX4/ARHGEF10/PXN/ASAP3/ARAP1/CORO2B/SDC4/SORBS3/SMAD3/TPM1/PHLDB2/WASF2/ADD1/PIK3R1/RHOA	36
MSC	GO:0010721	negative regulation of cell development	60/1383	344/18670	3.8e-10	2.0672e-08	FBLN1/FBN1/COL3A1/PI16/LRP1/IGF1/PMP22/SEMA3C/PTN/APOE/VIM/THY1/LGALS1/APP/PBX1/RTN4/POSTN/ID3/TMEM98/DPYSL3/VEGFA/WNT5A/ITM2C/SLIT2/LPAR1/SPART/ITGB1BP1/GLI3/CNTN4/SEMA3B/BMERB1/RUFY3/ID4/DIXDC1/SPOCK1/NRP1/MEIS1/GAL/S1PR3/EDNRB/PTPRG/PTEN/KREMEN1/SEMA3E/CERS2/THRB/CTNNA1/RGMA/BMPR1A/FOXO3/NFATC4/JAG1/NR2F1/BMP7/NGFR/SOX9/NF1/KANK1/TSPO/RHOA	60
MSC	GO:0036293	response to decreased oxygen levels	63/1383	370/18670	3.83e-10	2.0672e-08	SFRP1/MMP2/CXCL12/PTN/PLAU/SOD3/PTGIS/THBS1/ADM/TGFBR3/CD34/LMNA/VEGFD/VASN/CRYAB/PLAT/RAMP2/CYGB/VEGFB/CCN2/MMP14/ANGPTL4/POSTN/MYC/VEGFA/PAM/EGR1/PDLIM1/ANG/ZFP36L1/ACVRL1/TGFBR2/PSMB5/P4HB/BAD/BNIP3/PINK1/NDRG1/RBPJ/PSMB1/PTEN/PLOD2/HILPDA/NPEPPS/NOX4/ACAA2/FIS1/CAT/TXN2/FOXO3/SMAD3/BMP7/EIF4EBP1/NF1/PSMB7/PSMC3/LDHA/PSMC5/PSMB6/HMOX1/RHOA/DDIT4/ICAM1	63
MSC	GO:0007045	cell-substrate adherens junction assembly	25/1383	81/18670	4.1e-10	2.1732e-08	APOD/SFRP1/LRP1/MYOC/S100A10/THY1/THBS1/MMP14/VEGFA/FERMT2/CTTN/COL16A1/ITGB1BP1/ACVRL1/ABL1/DLC1/TRIP6/NRP1/PTEN/RAC1/CORO2B/SDC4/SMAD3/PHLDB2/RHOA	25
MSC	GO:0048041	focal adhesion assembly	25/1383	81/18670	4.1e-10	2.1732e-08	APOD/SFRP1/LRP1/MYOC/S100A10/THY1/THBS1/MMP14/VEGFA/FERMT2/CTTN/COL16A1/ITGB1BP1/ACVRL1/ABL1/DLC1/TRIP6/NRP1/PTEN/RAC1/CORO2B/SDC4/SMAD3/PHLDB2/RHOA	25
MSC	GO:0006979	response to oxidative stress	72/1383	451/18670	4.27e-10	2.2423e-08	APOD/COL1A1/MMP2/GPX3/MGST1/FBLN5/PDGFRA/APOE/SOD3/APP/KLF4/EGFR/GPX4/AXL/CRYAB/CYGB/GSTP1/MMP14/PDGFRB/PRDX4/SELENOP/PRDX5/PSAP/PDLIM1/GPX8/MAP1LC3A/PRDX6/TXN/SELENOS/PRDX1/ABL1/NQO1/PKD2/ANXA1/MSRB2/SCARA3/PSMB5/CCS/CYP1B1/P4HB/BAD/BNIP3/PDGFD/PPP2CB/PRDX2/PINK1/ARL6IP5/RBPMS/PXDN/PRNP/PARK7/MAPK3/AKR1C3/NOX4/ATOX1/MGMT/ADAM9/CAT/NFE2L1/TXN2/PXN/PRDX3/FOXO3/BMP7/PLA2R1/TPM1/FOSL1/LDHA/SOD2/RWDD…	72
MSC	GO:0001837	epithelial to mesenchymal transition	34/1383	140/18670	4.48e-10	2.3317e-08	SFRP2/COL1A1/SFRP1/HAS2/TGFBR3/GREM1/WNT11/RTN4/VASN/S100A4/PDPN/WNT5A/SNAI2/DAB2/TGFBR2/BMP4/PHLDB1/SPRY1/RBPJ/PTEN/TGFB1I1/MDK/LRP6/MSX1/TMEM100/MCRIP1/ACVR1/WWTR1/GLIPR2/JAG1/SMAD3/BMP7/SOX9/PHLDB2	34
MSC	GO:0034446	substrate adhesion-dependent cell spreading	28/1383	100/18670	4.66e-10	2.4016e-08	FBLN1/FN1/LAMC1/MYOC/S100A10/HAS2/LAMB1/LAMB2/AXL/HSPG2/TRIOBP/MYADM/POSTN/FERMT2/PDPN/ANTXR1/ITGB1BP1/PARVA/ABL1/ITGAV/NRP1/CARMIL1/FZD7/RAC1/MDK/ILK/PXN/KANK1	28
MSC	GO:0070167	regulation of biomineral tissue development	27/1383	94/18670	5.06e-10	2.586e-08	MGP/PTN/DDR2/CCN1/GREM1/ECM1/GAS6/ASPN/LTBP3/OSR2/ATRAID/PKDCC/CEBPB/OMD/BMP4/GJA1/OSR1/FAM20C/ANO6/TMEM119/WNT10B/ACVR1/BMPR1A/ACVR2A/SMAD3/BMP7/SOX9	27
MSC	GO:0030500	regulation of bone mineralization	24/1383	76/18670	5.41e-10	2.739e-08	MGP/PTN/DDR2/CCN1/GREM1/ECM1/LTBP3/OSR2/ATRAID/PKDCC/OMD/BMP4/GJA1/OSR1/FAM20C/ANO6/TMEM119/WNT10B/ACVR1/BMPR1A/ACVR2A/SMAD3/BMP7/SOX9	24
MSC	GO:0007015	actin filament organization	66/1383	400/18670	5.7e-10	2.8631e-08	GSN/SFRP1/CXCL12/RHOBTB3/MYOC/S100A10/MARCKS/LIMA1/WNT11/DBN1/RND3/CCN2/GAS7/ELN/ADD3/EMP2/TRIOBP/MYADM/DPYSL3/CTTN/SPTBN1/SLIT2/ANG/ITGB5/LPAR1/BIN1/ITGB1BP1/ABL1/MSRB2/DLC1/TMOD2/RUFY3/NCKAP1/RHOQ/NRP1/CDC42EP4/CARMIL1/KIRREL1/WASL/SNX9/RHOC/SH3PXD2B/RAC1/RHOU/NOX4/PLEKHH2/ARHGEF10/SCIN/PXN/ASAP3/ARAP1/CORO2B/EFS/SDC4/SORBS3/OBSL1/CDC42EP1/SMAD3/TPM1/PHLDB2/KANK1/WASF2/ADD1/PIK3R1/RHOA/ICAM1	66
MSC	GO:0072006	nephron development	34/1383	142/18670	6.71e-10	3.34e-08	GPC3/PDGFRA/NID1/LAMB2/CD34/WNT11/PBX1/PDGFRB/MYC/VEGFA/EGR1/TCF21/GLI3/BMP4/OSR1/PKD2/ADAMTS16/FGF2/SULF1/PDGFD/AHI1/ENPEP/WNT2B/LZTS2/ANGPT1/YAP1/ILK/WT1/PKD1/WWTR1/JAG1/BMP7/SOX9/ACAT1	34
MSC	GO:0022604	regulation of cell morphogenesis	75/1383	484/18670	7.39e-10	3.6457e-08	FBLN1/FN1/S100A13/LRP1/CXCL12/SEMA3C/RHOBTB3/MYOC/PTN/S100A10/APOE/SPARC/CCL2/SDC2/HAS2/THY1/DBN1/RTN4/RND3/SH3D19/ARC/MAP1B/TRIOBP/TNFRSF12A/MYADM/POSTN/VEGFA/FERMT2/DPYSL2/PALM/PDPN/WNT5A/CTTN/SLIT2/LPAR1/SPART/EPB41L3/ITGB1BP1/CRABP2/PARVA/HEXB/ABL1/ANXA1/SEMA3B/DLC1/RUFY3/RHOQ/NRP1/CDC42EP4/CARMIL1/PTPRD/RHOC/PTEN/CFDP1/SEMA3E/RAC1/ROBO1/RHOU/MDK/UST/SYNE3/ILK/FMNL2/ARAP1/MYO9A/OBSL1/CDC42EP1…	75
MSC	GO:0051893	regulation of focal adhesion assembly	21/1383	60/18670	7.64e-10	3.6625e-08	APOD/SFRP1/LRP1/MYOC/S100A10/THY1/THBS1/MMP14/VEGFA/COL16A1/ITGB1BP1/ACVRL1/ABL1/DLC1/NRP1/PTEN/RAC1/SDC4/SMAD3/PHLDB2/RHOA	21
MSC	GO:0090109	regulation of cell-substrate junction assembly	21/1383	60/18670	7.64e-10	3.6625e-08	APOD/SFRP1/LRP1/MYOC/S100A10/THY1/THBS1/MMP14/VEGFA/COL16A1/ITGB1BP1/ACVRL1/ABL1/DLC1/NRP1/PTEN/RAC1/SDC4/SMAD3/PHLDB2/RHOA	21
MSC	GO:0061572	actin filament bundle organization	36/1383	157/18670	7.67e-10	3.6625e-08	SFRP1/MYOC/S100A10/MARCKS/LIMA1/WNT11/RND3/CCN2/ELN/ADD3/DPYSL3/ITGB5/LPAR1/ITGB1BP1/ABL1/DLC1/NRP1/CARMIL1/RHOC/SH3PXD2B/RAC1/NOX4/ARHGEF10/PXN/ASAP3/ARAP1/CORO2B/SDC4/SORBS3/SMAD3/TPM1/PHLDB2/WASF2/ADD1/PIK3R1/RHOA	36
MSC	GO:0098869	cellular oxidant detoxification	28/1383	102/18670	7.68e-10	3.6625e-08	GPX3/MGST1/FBLN5/APOE/SOD3/GPX4/CYGB/GSTP1/PRDX4/PRDX5/GPX8/PRDX6/TXN/SELENOS/PRDX1/NQO1/MGST3/CCS/SELENOW/PRDX2/PXDN/PARK7/GSTO1/CAT/PRDX3/CLIC2/BMP7/SOD2	28
MSC	GO:0010631	epithelial cell migration	60/1383	351/18670	8.58e-10	4.0554e-08	DCN/SERPINF1/PTN/APOE/FGFR1/SPARC/SMOC2/FGF7/HAS2/THBS1/GREM1/KLF4/GLUL/RTN4/EMP2/SRPX2/VEGFA/WNT5A/SLIT2/SASH1/CTSH/ITGB1BP1/ACVRL1/TGFBR2/BMP4/ABL1/ANXA1/KANK2/FGF2/BMPER/CYP1B1/FGF10/NRP1/NR2F2/PTPRG/PTEN/ADGRA2/SVBP/ROBO1/SPRED1/FGF18/ANGPT1/HDAC7/ADAM9/PRCP/RAB13/CCBE1/GRN/TNFSF12/PXN/FAP/GLIPR2/AAMP/SOX9/NF1/KANK1/CCN3/HMOX1/RHOA/EGR3	60
MSC	GO:0034333	adherens junction assembly	26/1383	90/18670	9.2e-10	4.3145e-08	APOD/SFRP1/LRP1/MYOC/S100A10/THY1/THBS1/RAMP2/MMP14/VEGFA/FERMT2/CTTN/COL16A1/ITGB1BP1/ACVRL1/ABL1/DLC1/TRIP6/NRP1/PTEN/RAC1/CORO2B/SDC4/SMAD3/PHLDB2/RHOA	26
MSC	GO:0007409	axonogenesis	73/1383	468/18670	9.29e-10	4.32e-08	FN1/LRP1/CXCL12/S100A6/LAMA2/SEMA3C/APOE/DCLK1/THY1/NFIB/BOC/APP/LAMB2/SLIT3/DBN1/RTN4/NDN/MAP1B/GFRA1/TNFRSF12A/VEGFA/DPYSL2/WNT5A/CTTN/FLRT2/SPTBN1/SLIT2/TRIO/SPART/BSG/NEXN/PALLD/CHL1/CRABP2/GLI3/ABL1/CNTN4/TSKU/UCHL1/SEMA3B/MAP1A/NUMBL/PTPRA/RUFY3/CDH11/FEZ1/NRP1/PDLIM7/PTEN/ROBO3/SEMA3E/RAC1/MAPK3/ROBO1/C12orf57/STXBP1/NPTN/UST/ILK/OPHN1/TCTN1/PARD3/DOCK7/PLXNA1/DOK5/EXT1/BMP7/ATL1/MATN2/NGF…	73
MSC	GO:0014910	regulation of smooth muscle cell migration	25/1383	84/18670	9.67e-10	4.4611e-08	IGFBP5/LRP1/IGF1/PLAU/IGFBP3/SERPINE1/HAS2/GSTP1/PDGFRB/POSTN/SLIT2/LPAR1/NRP1/PDGFD/DOCK4/PRKG1/MDK/NOX4/ILK/BMPR1A/ACE/DOCK7/PLXNA1/TPM1/TRIB1	25
MSC	GO:0032233	positive regulation of actin filament bundle assembly	21/1383	61/18670	1.08e-09	4.9377e-08	SFRP1/MYOC/S100A10/WNT11/CCN2/LPAR1/ITGB1BP1/ABL1/NRP1/CARMIL1/RHOC/SH3PXD2B/RAC1/NOX4/ARHGEF10/PXN/SDC4/SORBS3/SMAD3/TPM1/RHOA	21
MSC	GO:0006024	glycosaminoglycan biosynthetic process	29/1383	110/18670	1.09e-09	4.9377e-08	DCN/LUM/GPC3/OGN/PRELP/SDC2/HAS2/UGDH/HAS1/HSPG2/PDGFRB/BGN/OMD/VCAN/GPC6/DSE/DSEL/ST3GAL4/HEXA/FMOD/ANGPT1/B4GAT1/CHPF/UST/CHST7/AP2A1/EXT2/SDC4/EXT1	29
MSC	GO:0001657	ureteric bud development	27/1383	97/18670	1.1e-09	4.9383e-08	SFRP1/GPC3/FGFR1/WNT11/PBX1/MYC/VEGFA/SLIT2/TCF21/GLI3/BMP4/OSR1/PKD2/ADAMTS16/FGF2/SPRY1/BMPER/WNT2B/LZTS2/ILK/CAT/WT1/SMAD5/SDC4/SMAD3/BMP7/SOX9	27
MSC	GO:0090132	epithelium migration	60/1383	354/18670	1.21e-09	5.3835e-08	DCN/SERPINF1/PTN/APOE/FGFR1/SPARC/SMOC2/FGF7/HAS2/THBS1/GREM1/KLF4/GLUL/RTN4/EMP2/SRPX2/VEGFA/WNT5A/SLIT2/SASH1/CTSH/ITGB1BP1/ACVRL1/TGFBR2/BMP4/ABL1/ANXA1/KANK2/FGF2/BMPER/CYP1B1/FGF10/NRP1/NR2F2/PTPRG/PTEN/ADGRA2/SVBP/ROBO1/SPRED1/FGF18/ANGPT1/HDAC7/ADAM9/PRCP/RAB13/CCBE1/GRN/TNFSF12/PXN/FAP/GLIPR2/AAMP/SOX9/NF1/KANK1/CCN3/HMOX1/RHOA/EGR3	60
MSC	GO:1903391	regulation of adherens junction organization	22/1383	67/18670	1.22e-09	5.4253e-08	APOD/SFRP1/LRP1/MYOC/S100A10/THY1/THBS1/MMP14/VEGFA/COL16A1/ITGB1BP1/ACVRL1/ABL1/DLC1/NRP1/PTEN/RAC1/SDC4/SMAD3/PHLDB2/ADD1/RHOA	22
MSC	GO:0098754	detoxification	32/1383	131/18670	1.24e-09	5.4495e-08	GPX3/MGST1/FBLN5/APOE/SOD3/GPX4/GSTM3/CYGB/GSTP1/ADH5/PRDX4/PRDX5/ESD/GPX8/PRDX6/TXN/SELENOS/PRDX1/NQO1/MGST3/CCS/SELENOW/PRDX2/PXDN/PARK7/AKR1A1/GSTO1/CAT/PRDX3/CLIC2/BMP7/SOD2	32
MSC	GO:0060828	regulation of canonical Wnt signaling pathway	52/1383	286/18670	1.27e-09	5.5409e-08	IGFBP6/SFRP2/COL1A1/SFRP1/GPC3/SFRP4/IGFBP4/APOE/RSPO3/GREM1/WNT11/EGFR/BICC1/RBMS3/EGR1/WNT5A/SNAI2/SOX4/TCF7L2/DAB2/GLI3/PSMB5/RNF146/RECK/FGF10/PLEKHA4/RBPJ/PSMB1/FZD7/WLS/ADGRA2/KREMEN1/LZTS2/MDK/YAP1/CTHRC1/WNT10B/LRP6/ILK/LATS2/STK3/WWTR1/FOXO3/SMAD3/PRICKLE1/SOX9/KANK1/PSMB7/PSMC3/SMURF2/PSMC5/PSMB6	52
MSC	GO:0030203	glycosaminoglycan metabolic process	36/1383	160/18670	1.33e-09	5.7701e-08	DCN/LUM/GPC3/OGN/PRELP/SDC2/HAS2/UGDH/ITIH5/HAS1/HSPG2/PDGFRB/BGN/OMD/VCAN/HEXB/GPC6/FGF2/DSE/DSEL/ST3GAL4/NAGLU/HEXA/FMOD/ANGPT1/B4GAT1/CHPF/UST/CHST7/GNS/AP2A1/EXT2/SDC4/EXT1/GUSB/PIM1	36
MSC	GO:2001234	negative regulation of apoptotic signaling pathway	45/1383	230/18670	1.52e-09	6.5376e-08	SFRP2/CLU/ACKR3/CXCL12/IGF1/SERPINE1/THBS1/LMNA/LGALS3/GSTP1/YBX3/CTTN/SNAI2/ZNF385A/AR/TCF7L2/SELENOS/BMP4/ITGAV/GRINA/BDKRB2/FGF10/NRP1/PRDX2/PINK1/PEA15/PARK7/YAP1/CREB3L1/ACAA2/TMBIM1/PIH1D1/IFI6/ACVR1/CTNNA1/PTTG1IP/TMEM14A/MEIS3/TNFSF10/PLAUR/SOD2/VDAC2/MIF/HMOX1/ICAM1	45
MSC	GO:0031032	actomyosin structure organization	41/1383	199/18670	1.64e-09	7.0133e-08	SFRP1/PDGFRA/MYOC/S100A10/WNT11/EPB41L2/CCN2/ELN/PDGFRB/FRMD6/CNN3/TNNT3/ITGB5/LPAR1/EPB41L3/ITGB1BP1/ABL1/DLC1/TMOD2/NRP1/ACTG1/CARMIL1/RHOC/SH3PXD2B/RAC1/NOX4/ARHGEF10/PXN/ASAP3/ARAP1/CORO2B/SDC4/SORBS3/OBSL1/SMAD3/CDC42BPA/TPM1/PHLDB2/WASF2/PIK3R1/RHOA	41
MSC	GO:0150063	visual system development	61/1383	366/18670	1.72e-09	7.2941e-08	FBN1/C3/SERPINF1/EFEMP1/PDGFRA/PTN/CHRDL1/ALDH1A3/VIM/THY1/CDKN1C/LAMB2/KLF4/EGFR/CRYAB/COL5A2/COL5A1/PDGFRB/VEGFA/MFAP2/WNT5A/MEIS2/RDH10/OSR2/COL4A1/CDON/ACVRL1/GLI3/TGFBR2/BMP4/GJA1/TSKU/CYP1B1/CDK4/FGF10/NRP1/MEIS1/AHI1/NAGLU/WNT2B/SH3PXD2B/IMPDH2/TULP3/MITF/C12orf57/SDK1/MAB21L2/LRP6/RARG/WT1/THRB/TWSG1/CRYBG3/JAG1/SMAD3/BMP7/CC2D2A/SOX9/NF1/NTRK2/FKBP8	61
MSC	GO:0000302	response to reactive oxygen species	45/1383	232/18670	2.03e-09	8.5131e-08	APOD/COL1A1/MMP2/FBLN5/PDGFRA/APOE/SOD3/KLF4/EGFR/AXL/CRYAB/GSTP1/PDGFRB/PRDX5/PSAP/MAP1LC3A/TXN/PRDX1/ABL1/NQO1/PKD2/ANXA1/CCS/CYP1B1/BAD/BNIP3/PDGFD/PPP2CB/PRDX2/PINK1/PARK7/MAPK3/AKR1C3/ADAM9/CAT/PXN/PRDX3/FOXO3/BMP7/TPM1/FOSL1/LDHA/SOD2/TXNIP/HMOX1	45
MSC	GO:0085029	extracellular matrix assembly	14/1383	28/18670	2.1e-09	8.7478e-08	COL1A2/MFAP4/TNXB/FBLN5/HAS2/EFEMP2/GAS6/HAS1/LOX/ANTXR1/EMILIN1/QSOX1/SMAD3/SOX9	14
MSC	GO:0032330	regulation of chondrocyte differentiation	19/1383	52/18670	2.13e-09	8.7478e-08	EFEMP1/ANXA2/GREM1/LTBP3/CCN2/ZBTB16/SNAI2/PKDCC/ACVRL1/GLI3/BMP4/GLG1/MDK/FGF18/RARG/SCIN/SOX5/SMAD3/SOX9	19
MSC	GO:0035107	appendage morphogenesis	34/1383	148/18670	2.14e-09	8.7478e-08	SFRP2/GPC3/SEMA3C/FGFR1/PRRX1/PBX1/ASPH/ZBTB16/WNT5A/RDH10/OSR2/SOX4/PKDCC/PCSK5/CRABP2/GLI3/BMP4/GJA1/OSR1/RECK/FGF10/ZNF358/MAP3K20/HAND2/TULP3/LRP6/MSX1/RARG/FAM92A/BMPR1A/CYP26B1/BMP7/DYNC2H1/SOX9	34
MSC	GO:0035108	limb morphogenesis	34/1383	148/18670	2.14e-09	8.7478e-08	SFRP2/GPC3/SEMA3C/FGFR1/PRRX1/PBX1/ASPH/ZBTB16/WNT5A/RDH10/OSR2/SOX4/PKDCC/PCSK5/CRABP2/GLI3/BMP4/GJA1/OSR1/RECK/FGF10/ZNF358/MAP3K20/HAND2/TULP3/LRP6/MSX1/RARG/FAM92A/BMPR1A/CYP26B1/BMP7/DYNC2H1/SOX9	34
MSC	GO:0110110	positive regulation of animal organ morphogenesis	24/1383	81/18670	2.31e-09	9.3466e-08	SEMA3C/PTN/FGFR1/FGF7/CD34/MYC/VEGFA/CSF1/AR/TGFBR2/BMP4/SPRY1/FGF10/HAND2/RBPJ/WNT2B/ROBO1/MDK/WT1/ACVR1/JAG1/BMP7/SOX9/PIM1	24
MSC	GO:0050920	regulation of chemotaxis	43/1383	217/18670	2.34e-09	9.3584e-08	CXCL14/PDGFRA/CXCL12/RARRES2/SEMA3C/PTN/FGFR1/F3/CCL2/SERPINE1/SMOC2/THBS1/GREM1/GAS6/VEGFD/VEGFB/GSTP1/NBL1/PDGFRB/VEGFA/CSF1/WNT5A/SLIT2/LPAR1/SEMA3B/FGF2/FGF10/NRP1/PDGFD/ANO6/ADGRA2/SEMA3E/RAC1/MTUS1/MAPK3/ROBO1/MDK/FGF18/BST1/JAM3/SMAD3/MIF/CCN3	43
MSC	GO:0090130	tissue migration	60/1383	360/18670	2.34e-09	9.3584e-08	DCN/SERPINF1/PTN/APOE/FGFR1/SPARC/SMOC2/FGF7/HAS2/THBS1/GREM1/KLF4/GLUL/RTN4/EMP2/SRPX2/VEGFA/WNT5A/SLIT2/SASH1/CTSH/ITGB1BP1/ACVRL1/TGFBR2/BMP4/ABL1/ANXA1/KANK2/FGF2/BMPER/CYP1B1/FGF10/NRP1/NR2F2/PTPRG/PTEN/ADGRA2/SVBP/ROBO1/SPRED1/FGF18/ANGPT1/HDAC7/ADAM9/PRCP/RAB13/CCBE1/GRN/TNFSF12/PXN/FAP/GLIPR2/AAMP/SOX9/NF1/KANK1/CCN3/HMOX1/RHOA/EGR3	60
MSC	GO:0030178	negative regulation of Wnt signaling pathway	42/1383	210/18670	2.68e-09	1.04804e-07	IGFBP6/SFRP2/SFRP1/GPC3/SFRP4/LRP1/IGFBP4/APOE/GREM1/WNT11/BICC1/RBMS3/EGR1/WNT5A/SNAI2/TAX1BP3/HIC1/TCF7L2/DAB2/GLI3/TSKU/PSMB5/WIF1/PSMB1/KREMEN1/LZTS2/MDK/CTHRC1/LRP6/APCDD1/LATS2/STK3/CBY1/WWTR1/FOXO3/NFATC4/PRICKLE1/SOX9/PSMB7/PSMC3/PSMC5/PSMB6	42
MSC	GO:0048736	appendage development	38/1383	179/18670	2.68e-09	1.04804e-07	SFRP2/GPC3/SEMA3C/FGFR1/PRRX1/GREM1/PBX1/ASPH/PAM/ZBTB16/WNT5A/RDH10/OSR2/SOX4/PKDCC/PCSK5/CRABP2/GLI3/BMP4/GJA1/OSR1/RECK/FGF10/ZNF358/MAP3K20/HAND2/NR2F2/KREMEN1/TULP3/LRP6/MSX1/RARG/FAM92A/BMPR1A/CYP26B1/BMP7/DYNC2H1/SOX9	38
MSC	GO:0060173	limb development	38/1383	179/18670	2.68e-09	1.04804e-07	SFRP2/GPC3/SEMA3C/FGFR1/PRRX1/GREM1/PBX1/ASPH/PAM/ZBTB16/WNT5A/RDH10/OSR2/SOX4/PKDCC/PCSK5/CRABP2/GLI3/BMP4/GJA1/OSR1/RECK/FGF10/ZNF358/MAP3K20/HAND2/NR2F2/KREMEN1/TULP3/LRP6/MSX1/RARG/FAM92A/BMPR1A/CYP26B1/BMP7/DYNC2H1/SOX9	38
MSC	GO:0034332	adherens junction organization	33/1383	142/18670	2.7e-09	1.04804e-07	APOD/SFRP1/LRP1/MYOC/S100A10/THY1/THBS1/CADM3/RAMP2/MMP14/VEGFA/FERMT2/CTTN/ANG/COL16A1/ITGB1BP1/ACVRL1/ABL1/DLC1/NUMBL/TRIP6/CDH11/NRP1/RASSF8/PTEN/RAC1/CTNNA1/CORO2B/SDC4/SMAD3/PHLDB2/ADD1/RHOA	33
MSC	GO:0001654	eye development	60/1383	362/18670	2.91e-09	1.12315e-07	FBN1/SERPINF1/EFEMP1/PDGFRA/PTN/CHRDL1/ALDH1A3/VIM/THY1/CDKN1C/LAMB2/KLF4/EGFR/CRYAB/COL5A2/COL5A1/PDGFRB/VEGFA/MFAP2/WNT5A/MEIS2/RDH10/OSR2/COL4A1/CDON/ACVRL1/GLI3/TGFBR2/BMP4/GJA1/TSKU/CYP1B1/CDK4/FGF10/NRP1/MEIS1/AHI1/NAGLU/WNT2B/SH3PXD2B/IMPDH2/TULP3/MITF/C12orf57/SDK1/MAB21L2/LRP6/RARG/WT1/THRB/TWSG1/CRYBG3/JAG1/SMAD3/BMP7/CC2D2A/SOX9/NF1/NTRK2/FKBP8	60
MSC	GO:0048880	sensory system development	61/1383	371/18670	2.95e-09	1.13177e-07	FBN1/C3/SERPINF1/EFEMP1/PDGFRA/PTN/CHRDL1/ALDH1A3/VIM/THY1/CDKN1C/LAMB2/KLF4/EGFR/CRYAB/COL5A2/COL5A1/PDGFRB/VEGFA/MFAP2/WNT5A/MEIS2/RDH10/OSR2/COL4A1/CDON/ACVRL1/GLI3/TGFBR2/BMP4/GJA1/TSKU/CYP1B1/CDK4/FGF10/NRP1/MEIS1/AHI1/NAGLU/WNT2B/SH3PXD2B/IMPDH2/TULP3/MITF/C12orf57/SDK1/MAB21L2/LRP6/RARG/WT1/THRB/TWSG1/CRYBG3/JAG1/SMAD3/BMP7/CC2D2A/SOX9/NF1/NTRK2/FKBP8	61
MSC	GO:0060560	developmental growth involved in morphogenesis	45/1383	235/18670	3.09e-09	1.17635e-07	SFRP2/SFRP1/FN1/LRP1/CXCL12/SEMA3C/APOE/DCLK1/APP/LAMB2/WNT11/SLIT3/DBN1/RTN4/NDN/MAP1B/TNFRSF12A/POSTN/SPRY2/VEGFA/DPYSL2/CSF1/WNT5A/RDH10/CTTN/SLIT2/SPART/CRABP2/TGFBR2/BMP4/ABL1/SEMA3B/SPRY1/RUFY3/FGF10/NRP1/GAL/SEMA3E/LZTS2/YAP1/LRP6/RARG/ILK/PLXNA1/SOX9	45
MSC	GO:0006023	aminoglycan biosynthetic process	29/1383	115/18670	3.34e-09	1.26212e-07	DCN/LUM/GPC3/OGN/PRELP/SDC2/HAS2/UGDH/HAS1/HSPG2/PDGFRB/BGN/OMD/VCAN/GPC6/DSE/DSEL/ST3GAL4/HEXA/FMOD/ANGPT1/B4GAT1/CHPF/UST/CHST7/AP2A1/EXT2/SDC4/EXT1	29
MSC	GO:0035265	organ growth	41/1383	204/18670	3.55e-09	1.33443e-07	COL6A2/COL6A1/COL6A3/PI16/IGF1/COL14A1/ANXA2/FGFR1/DDR2/FGF7/COL12A1/TGFBR3/LEPR/ECM1/PDGFRB/SPRY2/YBX3/PSAP/AR/TGFBR2/GJA1/SCARA3/FGF2/BNC2/FGF10/MEIS1/THBS3/ZFPM2/RBPJ/PTEN/YAP1/RARG/VIT/LATS2/STK3/WT1/SAV1/BMPR1A/MATN2/SOX9/PIM1	41
MSC	GO:0032102	negative regulation of response to external stimulus	60/1383	365/18670	4.01e-09	1.49807e-07	APOD/SERPINF1/SERPING1/PDGFRA/IGF1/TNFAIP6/SEMA3C/ANXA2/PLAU/APOE/HTRA1/CCL2/SERPINE1/TFPI/PTGIS/THBS1/GREM1/KLF4/CD34/C1QTNF3/PLAT/NT5E/GSTP1/NENF/NBL1/PROS1/WNT5A/ANXA5/SNAI2/SLIT2/TNFRSF1A/SELENOS/GJA1/CHID1/SEMA3B/KANK2/FGF2/NRP1/SERPINE2/PRDX2/PTEN/KREMEN1/SEMA3E/PRKG1/ROBO1/METRNL/CUEDC2/MDK/CERS2/BACE1/GRN/RGMA/FAP/SMAD3/PHLDB2/PLAUR/MIF/CCN3/SOCS3/TRIB1	60
MSC	GO:1903035	negative regulation of response to wounding	25/1383	90/18670	4.73e-09	1.7526e-07	SERPING1/PDGFRA/ANXA2/PLAU/APOE/SERPINE1/TFPI/THBS1/CD34/PLAT/PROS1/ANXA5/GJA1/FGF2/SERPINE2/PTEN/KREMEN1/PRKG1/MDK/CERS2/RGMA/FAP/SMAD3/PHLDB2/PLAUR	25
MSC	GO:1904018	positive regulation of vasculature development	44/1383	230/18670	4.76e-09	1.75363e-07	C3/SFRP2/F3/SERPINE1/SMOC2/PTGIS/THBS1/ADM/HSPB6/KLF4/CD34/ECM1/VEGFD/RAMP2/VEGFB/ANGPTL4/SRPX2/VEGFA/EGR1/WNT5A/SASH1/CTSH/ACVRL1/RRAS/AGTR1/MYDGF/TGFBR2/ABL1/ANXA1/FGF2/BMPER/CYP1B1/NRP1/PDGFD/MDK/FGF18/HDAC7/TMEM100/CCBE1/GRN/TNFSF12/ITGA5/SOD2/HMOX1	44
MSC	GO:0048545	response to steroid hormone	62/1383	385/18670	5.01e-09	1.83225e-07	SERPINF1/COL1A1/SFRP1/PTN/SPARC/TFPI/THBS1/ADM/ERRFI1/EGFR/SLIT3/RAMP2/CCN2/GSTP1/LOX/LMO3/PLPP1/PAM/CDO1/SLIT2/KLF9/TCF21/RBFOX2/AR/DAB2/ZFP36L1/CYP7B1/TGFBR2/BMP4/ANXA1/PAPPA/KANK2/BAD/HNMT/FIBIN/NR2F2/PGRMC2/TGFB1I1/PHB/PARK7/MDK/AKR1C3/YAP1/IGFBP7/RARG/ADAM9/THRB/FOXO3/NR2F1/BMP7/EIF4EBP1/NR2F6/TSPO/FOSL1/FHL2/RWDD1/TXNIP/NRIP1/RHOA/DDIT4/ICAM1/FOSB	62
MSC	GO:0030501	positive regulation of bone mineralization	16/1383	39/18670	5.55e-09	2.01801e-07	PTN/CCN1/OSR2/ATRAID/PKDCC/BMP4/OSR1/FAM20C/ANO6/TMEM119/WNT10B/ACVR1/BMPR1A/ACVR2A/SMAD3/BMP7	16
MSC	GO:0043687	post-translational protein modification	59/1383	361/18670	6.74e-09	2.43573e-07	FBN1/C3/FSTL1/IGFBP5/GPC3/FN1/CST3/LAMC1/MXRA8/IGFBP4/CHRDL1/APOE/TIMP1/IGFBP3/SDC2/CCN1/SPSB1/LGALS1/LAMB1/APP/LTBP1/LAMB2/SPARCL1/GAS6/MFGE8/CALU/ZBTB16/CSF1/PRSS23/RCN1/CRTAP/FSTL3/NUCB1/BMP4/VCAN/FBXO17/PSMB5/APOL1/P4HB/QSOX1/CKAP4/FAM20C/PSMB1/FUCA2/IGFBP7/APLP2/RAB13/FBXL7/GOLM1/KLHL13/COPS6/OBSL1/PSMB7/PSMC3/PDIA6/PSMC5/PSMB6/KLHL21/SOCS3	59
MSC	GO:0007369	gastrulation	38/1383	185/18670	7.04e-09	2.5281e-07	SFRP2/SFRP1/COL6A1/MMP2/GPC3/FN1/FGFR1/COL12A1/UGDH/LAMB1/KLF4/WNT11/COL5A2/MMP14/COL5A1/MYADM/WNT5A/ITGB5/HSBP1/TGFBR2/BMP4/PHLDB1/OSR1/COL4A2/ITGAV/FZD7/WLS/LRP6/TWSG1/ACVR1/BMPR1A/EXT2/ITGA5/ACVR2A/SMAD3/EXT1/BMP7/PHLDB2	38
MSC	GO:0045665	negative regulation of neuron differentiation	43/1383	225/18670	7.33e-09	2.61665e-07	LRP1/PMP22/SEMA3C/APOE/VIM/THY1/LGALS1/APP/PBX1/RTN4/ID3/DPYSL3/WNT5A/ITM2C/SLIT2/LPAR1/SPART/GLI3/CNTN4/SEMA3B/RUFY3/ID4/DIXDC1/SPOCK1/NRP1/MEIS1/EDNRB/PTPRG/PTEN/KREMEN1/SEMA3E/CERS2/THRB/RGMA/FOXO3/NFATC4/JAG1/NR2F1/BMP7/NGFR/SOX9/KANK1/RHOA	43
MSC	GO:0006022	aminoglycan metabolic process	36/1383	170/18670	7.49e-09	2.65587e-07	DCN/LUM/GPC3/OGN/PRELP/SDC2/HAS2/UGDH/ITIH5/HAS1/HSPG2/PDGFRB/BGN/OMD/VCAN/HEXB/GPC6/FGF2/DSE/DSEL/ST3GAL4/NAGLU/HEXA/FMOD/ANGPT1/B4GAT1/CHPF/UST/CHST7/GNS/AP2A1/EXT2/SDC4/EXT1/GUSB/PIM1	36
MSC	GO:0022612	gland morphogenesis	29/1383	120/18670	9.52e-09	3.35453e-07	SFRP1/IGFBP5/SEMA3C/PTN/FGFR1/FGF7/NFIB/EGFR/CSF1/WNT5A/SNAI2/CEBPB/AR/CYP7B1/GLI3/TGFBR2/BMP4/ID4/SULF1/FGF10/NRP1/NKX2-3/MDK/LRP6/RARG/TWSG1/PLXNA1/BMP7/SOX9	29
MSC	GO:0043491	protein kinase B signaling	48/1383	269/18670	1.02e-08	3.58099e-07	IGFBP5/PDGFRA/IGF1/F10/MYOC/FGFR1/F3/CCL2/FGF7/THBS1/KLF4/EGFR/GAS6/AXL/RTN4/PDGFRB/CAVIN3/LOX/SPRY2/RCN3/TCF7L2/TXN/ZFP36L1/ITGB1BP1/RRAS/MYDGF/AKR1C2/FGF2/FGF10/PHLDA3/PINK1/PTEN/RAC1/PARK7/INSR/FGF18/ANGPT1/AKR1C3/NOX4/TMEM100/ILK/KITLG/STK3/MEIS3/IGF2/SOX9/NTRK2/PIK3R1	48
MSC	GO:0050768	negative regulation of neurogenesis	51/1383	295/18670	1.07e-08	3.72452e-07	COL3A1/LRP1/PMP22/SEMA3C/PTN/APOE/VIM/THY1/LGALS1/APP/PBX1/RTN4/ID3/TMEM98/DPYSL3/WNT5A/ITM2C/SLIT2/LPAR1/SPART/GLI3/CNTN4/SEMA3B/BMERB1/RUFY3/ID4/DIXDC1/SPOCK1/NRP1/MEIS1/EDNRB/PTPRG/PTEN/KREMEN1/SEMA3E/CERS2/THRB/CTNNA1/RGMA/BMPR1A/FOXO3/NFATC4/JAG1/NR2F1/BMP7/NGFR/SOX9/NF1/KANK1/TSPO/RHOA	51
MSC	GO:0045766	positive regulation of angiogenesis	40/1383	204/18670	1.15e-08	3.96885e-07	C3/SFRP2/F3/SERPINE1/SMOC2/PTGIS/THBS1/ADM/HSPB6/KLF4/CD34/ECM1/VEGFD/RAMP2/VEGFB/ANGPTL4/SRPX2/VEGFA/WNT5A/SASH1/CTSH/ACVRL1/RRAS/AGTR1/MYDGF/TGFBR2/ABL1/ANXA1/FGF2/BMPER/CYP1B1/NRP1/MDK/FGF18/HDAC7/CCBE1/GRN/TNFSF12/ITGA5/HMOX1	40
MSC	GO:0007548	sex differentiation	48/1383	270/18670	1.16e-08	3.97542e-07	SFRP2/SFRP1/MGST1/PDGFRA/NUPR1/RHOBTB3/AXL/PBX1/SLIT3/PTX3/MMP14/PDGFRB/PRDX4/YBX3/VEGFA/WNT5A/RDH10/SLIT2/TCF21/ANG/CEBPB/AR/FSTL3/GJA1/OSR1/MMP19/CNTFR/FGF10/ZFPM2/WNT2B/INSR/AKR1C3/LRP6/RAB13/KITLG/WT1/PKD1/CTNNA1/BMPR1A/SMAD5/ACVR2A/FOXO3/SOX9/TNFSF10/ARID5B/TIPARP/NRIP1/ICAM1	48
MSC	GO:0045785	positive regulation of cell adhesion	63/1383	403/18670	1.22e-08	4.16016e-07	CCDC80/SFRP2/SFRP1/FBLN2/FN1/CXCL12/IGF1/PLPP3/ABI3BP/MYOC/PTN/CD81/S100A10/CCL2/SMOC2/HAS2/THY1/CCN1/LGALS1/NID1/ECM2/EMP2/TRIOBP/MYADM/VEGFA/ZBTB16/CSF1/IL6ST/PDPN/WNT5A/ARL2/COL16A1/FSTL3/ITGB1BP1/EMILIN1/GLI3/TGFBR2/ABL1/ANXA1/ITGAV/BAD/NRP1/EMILIN2/CARMIL1/CD276/RAC1/MDK/ANGPT1/ADAM9/ILK/VIT/SDC4/ITGA5/IGF2/SMAD3/KIFAP3/BMP7/TPM1/CYTH3/PIK3R1/RHOA/EGR3/ICAM1	63
MSC	GO:0043010	camera-type eye development	53/1383	314/18670	1.29e-08	4.38034e-07	FBN1/SERPINF1/EFEMP1/PDGFRA/PTN/ALDH1A3/VIM/THY1/CDKN1C/LAMB2/KLF4/EGFR/CRYAB/PDGFRB/VEGFA/WNT5A/RDH10/OSR2/COL4A1/CDON/ACVRL1/GLI3/TGFBR2/BMP4/GJA1/TSKU/CYP1B1/CDK4/FGF10/NRP1/MEIS1/AHI1/WNT2B/IMPDH2/TULP3/MITF/C12orf57/SDK1/MAB21L2/LRP6/RARG/WT1/THRB/TWSG1/CRYBG3/JAG1/SMAD3/BMP7/CC2D2A/SOX9/NF1/NTRK2/FKBP8	53
MSC	GO:1901888	regulation of cell junction assembly	24/1383	88/18670	1.42e-08	4.78969e-07	APOD/SFRP1/LRP1/MYOC/S100A10/THY1/THBS1/MMP14/VEGFA/SNAI2/COL16A1/ITGB1BP1/ACVRL1/ABL1/GJA1/DLC1/NRP1/PTEN/RAC1/ACE/SDC4/SMAD3/PHLDB2/RHOA	24
MSC	GO:0061437	renal system vasculature development	13/1383	27/18670	1.44e-08	4.78969e-07	PDGFRA/CD34/PDGFRB/EGR1/TCF21/BMP4/OSR1/PKD2/NRP1/PDGFD/ANGPT1/WT1/BMP7	13
MSC	GO:0061440	kidney vasculature development	13/1383	27/18670	1.44e-08	4.78969e-07	PDGFRA/CD34/PDGFRB/EGR1/TCF21/BMP4/OSR1/PKD2/NRP1/PDGFD/ANGPT1/WT1/BMP7	13
MSC	GO:0043542	endothelial cell migration	48/1383	273/18670	1.66e-08	5.51888e-07	DCN/SERPINF1/PTN/APOE/FGFR1/SPARC/SMOC2/THBS1/GREM1/KLF4/GLUL/EMP2/SRPX2/VEGFA/WNT5A/SLIT2/SASH1/ITGB1BP1/ACVRL1/BMP4/ABL1/ANXA1/FGF2/BMPER/CYP1B1/NRP1/NR2F2/PTEN/ADGRA2/SVBP/ROBO1/SPRED1/FGF18/ANGPT1/HDAC7/PRCP/RAB13/CCBE1/GRN/TNFSF12/PXN/FAP/AAMP/NF1/CCN3/HMOX1/RHOA/EGR3	48
MSC	GO:0060411	cardiac septum morphogenesis	22/1383	76/18670	1.72e-08	5.66054e-07	SEMA3C/CCN1/TGFBR3/WNT11/SLIT3/DHRS3/WNT5A/SLIT2/SOX4/TGFBR2/BMP4/PARVA/NRP1/NOTCH2/ZFPM2/RBPJ/ROBO1/ACVR1/SAV1/BMPR1A/JAG1/BMP7	22
MSC	GO:0070169	positive regulation of biomineral tissue development	17/1383	47/18670	1.79e-08	5.85418e-07	PTN/CCN1/OSR2/ATRAID/PKDCC/CEBPB/BMP4/OSR1/FAM20C/ANO6/TMEM119/WNT10B/ACVR1/BMPR1A/ACVR2A/SMAD3/BMP7	17
MSC	GO:0010632	regulation of epithelial cell migration	50/1383	291/18670	1.83e-08	5.97026e-07	DCN/SERPINF1/PLPP3/PTN/APOE/FGFR1/SPARC/SMOC2/FGF7/HAS2/THBS1/KLF4/GLUL/RTN4/EMP2/SRPX2/VEGFA/WNT5A/SLIT2/SASH1/CTSH/ITGB1BP1/ACVRL1/TGFBR2/BMP4/ABL1/ANXA1/FGF2/BMPER/FGF10/NRP1/NR2F2/PTPRG/PTEN/ADGRA2/SVBP/SPRED1/FGF18/ANGPT1/HDAC7/ADAM9/PRCP/CCBE1/GRN/GLIPR2/AAMP/SOX9/NF1/HMOX1/RHOA	50
MSC	GO:0070372	regulation of ERK1 and ERK2 cascade	51/1383	300/18670	1.9e-08	6.15834e-07	FBLN1/PLA2G2A/GPNMB/FN1/ACKR3/LRP1/PDGFRA/TIMP3/APOE/CCL2/CCN1/APP/KLF4/ERRFI1/EGFR/GAS6/CAMK2N1/CCN2/GSTP1/PDGFRB/CAVIN3/SPRY2/LMO3/AKAP12/ITGB1BP1/EMILIN1/RRAS/BMP4/ABL1/FGF2/SPRY1/BMPER/PLA2G5/FGF10/NRP1/PDGFD/NOTCH2/HAND2/PTEN/PHB/MAPK3/SPRED1/FGF18/ANGPT1/NOX4/NPTN/NQO2/NDRG2/GLIPR2/MIF/ICAM1	51
MSC	GO:0048568	embryonic organ development	65/1383	428/18670	2.25e-08	7.26277e-07	FBN1/EFEMP1/PDGFRA/RARRES2/ALDH1A3/FGFR1/RSPO3/CCN1/PRRX1/ADM/CDKN1C/WNT11/EGFR/PBX1/COL5A2/MAFB/MMP14/TRIOBP/ID3/SPRY2/VEGFA/MFAP2/WNT5A/RDH10/OSR2/TCF21/PKDCC/PCSK5/CEBPB/ZFP36L1/GLI3/TGFBR2/BMP4/GJA1/OSR1/PKD2/FGF10/ZFPM2/AHI1/HAND2/NR2F2/SOBP/RBPJ/NAGLU/MAPK3/TULP3/YAP1/CTHRC1/LRP6/MSX1/RARG/KITLG/TMED2/HOXC9/STK3/PKD1/ACVR1/BMPR1A/IGF2/SMAD3/BMP7/CC2D2A/SOX9/IFT57/SOCS3	65
MSC	GO:0042476	odontogenesis	30/1383	132/18670	2.43e-08	7.78548e-07	COL1A2/COL1A1/PDGFRA/HTRA1/SERPINE1/ADM/LAMB1/ADAMTS5/CD34/NFIC/ASPN/ID3/PAM/CSF1/OSR2/BSG/GLI3/BMP4/OSR1/FGF10/FAM20C/HAND2/NKX2-3/LRP6/MSX1/CTNNA1/BMPR1A/BMP7/ZNF22/RHOA	30
MSC	GO:2001237	negative regulation of extrinsic apoptotic signaling pathway	26/1383	104/18670	2.6e-08	8.28223e-07	SFRP2/IGF1/SERPINE1/THBS1/LMNA/LGALS3/GSTP1/CTTN/SNAI2/AR/TCF7L2/BMP4/ITGAV/FGF10/NRP1/PRDX2/PEA15/PARK7/YAP1/TMBIM1/IFI6/ACVR1/CTNNA1/TNFSF10/HMOX1/ICAM1	26
MSC	GO:0010001	glial cell differentiation	41/1383	218/18670	2.62e-08	8.30839e-07	GSN/CLU/LRP1/LAMA2/MXRA8/MYOC/PTN/VIM/NFIB/APP/LAMB2/EGFR/GSTP1/TMEM98/IL6ST/PHGDH/SOX4/LPAR1/BIN1/GLI3/ABL1/ID4/FGF10/SERPINE2/BNIP3/NDRG1/ASPA/PTEN/MAPK3/MDK/ILK/BACE2/PARD3/GRN/ARHGEF10/NFE2L1/LGI4/SOX9/NF1/NTRK2/RHOA	41
MSC	GO:0001953	negative regulation of cell-matrix adhesion	16/1383	43/18670	2.94e-08	9.25618e-07	APOD/LRP1/MYOC/SERPINE1/THBS1/MMP14/POSTN/ITGB1BP1/ACVRL1/DLC1/PTEN/SEMA3E/JAG1/NF1/PHLDB2/PIK3R1	16
MSC	GO:0061041	regulation of wound healing	32/1383	148/18670	2.99e-08	9.37646e-07	SERPING1/PDGFRA/PLPP3/ANXA2/PLAU/APOE/F3/SERPINE1/TFPI/SMOC2/THBS1/CD34/PLAT/VKORC1/PROS1/TNFRSF12A/PDPN/ANXA5/TGFBR2/GJA1/ANXA1/FGF2/SERPINE2/PRDX2/ANO6/PTEN/PRKG1/FAP/SMAD3/PHLDB2/KANK1/PLAUR	32
MSC	GO:0061036	positive regulation of cartilage development	14/1383	33/18670	3.01e-08	9.37646e-07	ANXA2/CCN1/ZBTB16/WNT5A/PKDCC/ACVRL1/GLI3/BMP4/MDK/FGF18/BMP1/SOX5/SMAD3/SOX9	14
MSC	GO:0090101	negative regulation of transmembrane receptor protein serine/threonine kinase signaling pathway	29/1383	126/18670	3.07e-08	9.526e-07	FBN1/SFRP2/SFRP1/CILP/CHRDL1/HTRA3/HTRA1/TGFBR3/LTBP1/GREM1/ASPN/VASN/NBL1/WNT5A/FSTL3/SPART/EMILIN1/TGFBR2/ABL1/FST/BMPER/GLG1/TGFB1I1/TWSG1/ACVR1/DACT2/SMAD3/SMURF2/CCN3	29
MSC	GO:0048771	tissue remodeling	36/1383	179/18670	3.1e-08	9.54687e-07	SFRP1/MMP2/IGFBP5/GPNMB/CST3/SEMA3C/PTN/TIMP1/CTSK/RSPO3/GREM1/LEPR/EGFR/AXL/LTBP3/PDK4/MMP14/BGN/ACVRL1/GJA1/ANXA1/FGF10/NOTCH2/HAND2/RBPJ/RAC1/MDK/MITF/NOX4/TMEM119/CTHRC1/LRP6/TMBIM1/ACE/JAG1/NF1	36
MSC	GO:1903510	mucopolysaccharide metabolic process	27/1383	112/18670	3.24e-08	9.92019e-07	DCN/LUM/OGN/PRELP/HAS2/UGDH/ITIH5/HAS1/BGN/OMD/VCAN/HEXB/FGF2/DSE/DSEL/ST3GAL4/HEXA/FMOD/ANGPT1/B4GAT1/CHPF/UST/CHST7/GNS/AP2A1/GUSB/PIM1	27
MSC	GO:0051961	negative regulation of nervous system development	52/1383	315/18670	3.77e-08	1.14884e-06	COL3A1/LRP1/PMP22/SEMA3C/PTN/APOE/VIM/THY1/LGALS1/APP/PBX1/RTN4/ID3/TMEM98/DPYSL3/WNT5A/ITM2C/SLIT2/LPAR1/SPART/GLI3/CNTN4/SEMA3B/BMERB1/RUFY3/ID4/DIXDC1/SPOCK1/NRP1/MEIS1/EDNRB/PTPRG/PTEN/KREMEN1/SEMA3E/TULP3/CERS2/THRB/CTNNA1/RGMA/BMPR1A/FOXO3/NFATC4/JAG1/NR2F1/BMP7/NGFR/SOX9/NF1/KANK1/TSPO/RHOA	52
MSC	GO:0006027	glycosaminoglycan catabolic process	19/1383	61/18670	4.34e-08	1.3097e-06	DCN/LUM/GPC3/OGN/PRELP/SDC2/HSPG2/BGN/OMD/VCAN/HEXB/GPC6/FGF2/NAGLU/HEXA/FMOD/GNS/SDC4/GUSB	19
MSC	GO:0048645	animal organ formation	19/1383	61/18670	4.34e-08	1.3097e-06	FGFR1/WNT5A/RDH10/AR/GLI3/TGFBR2/BMP4/SPRY1/SULF1/FGF10/HAND2/RBPJ/WNT2B/MAPK3/ROBO1/WT1/BMPR1A/BMP7/PIM1	19
MSC	GO:0044344	cellular response to fibroblast growth factor stimulus	31/1383	143/18670	4.6e-08	1.38058e-06	COL1A1/SFRP1/FGFR1/CCL2/SMOC2/FGF7/THBS1/CCN2/POSTN/SPRY2/WNT5A/FLRT2/RBFOX2/ZFP36L1/ITGB1BP1/POLR2L/FGF2/SPRY1/SULF1/FGF10/FAM20C/MAPK3/SPRED1/FGF18/CREB3L1/POLR2F/NPTN/POLR2E/SPRED2/POLR2I/EGR3	31
MSC	GO:0033002	muscle cell proliferation	43/1383	239/18670	4.64e-08	1.38483e-06	APOD/MMP2/IGFBP5/OGN/IGF1/IGFBP3/FGFR1/THBS1/TGFBR3/KLF4/EGFR/GSTP1/ELN/PDGFRB/COMT/ANG/TCF7L2/TGFBR2/BMP4/GJA1/NPR1/FGF2/PDGFD/MEIS1/ZFPM2/RBPJ/PTEN/PRKG1/ANGPT1/YAP1/NQO2/NDRG2/ILK/AKR1B1/SAV1/BMPR1A/PDE1A/TPM1/SOD2/CCN3/HMOX1/PIM1/TRIB1	43
MSC	GO:0016049	cell growth	70/1383	484/18670	4.85e-08	1.4401e-06	SFRP2/SFRP1/IGFBP5/LTBP4/PI16/FBLN5/FN1/MEG3/LRP1/CXCL12/IGF1/SEMA3C/IGFBP4/APOE/IGFBP3/DCLK1/APP/LAMB2/WNT11/FHL1/EGFR/SLIT3/DBN1/RTN4/CRYAB/NDN/MMP14/MAP1B/TNFRSF12A/POSTN/VEGFA/DPYSL2/WNT5A/CTTN/SLIT2/BST2/SPART/EPB41L3/RERG/ACVRL1/CRABP2/AGTR1/TGFBR2/ABL1/GJA1/NPR1/SEMA3B/RUFY3/SPOCK1/NRP1/SERPINE2/GAL/CHPT1/BDKRB1/DCBLD2/SEMA3E/PHB/IGFBP7/MSX1/RARG/ILK/CAMK2D/WT1/PPP2R1A/PLXNA1/CLSTN1/SMAD3/…	70
MSC	GO:0045861	negative regulation of proteolysis	57/1383	363/18670	5.14e-08	1.51845e-06	C3/SFRP2/SERPINF1/COL6A3/PI16/GPC3/SERPING1/TIMP2/SLPI/TIMP3/CST3/TIMP1/SERPINE1/TFPI/GAS1/THBS1/APP/BEX3/ITIH5/KLF4/ECM1/GAS6/CAMK2N1/CRYAB/PLAT/PROS1/RARRES1/TMEM98/TMEM59/VEGFA/PRDX5/PEBP1/BST2/BIN1/CSTB/TFPI2/OS9/MAP1A/RECK/SERPINH1/SPOCK1/GLG1/SERPINE2/CD59/GABARAPL2/PRNP/YWHAE/PARK7/PIH1D1/IFI6/APLP2/OPHN1/ERLEC1/PRDX3/NGFR/PLAUR/LAMTOR5	57
MSC	GO:0030325	adrenal gland development	12/1383	25/18670	5.46e-08	1.59719e-06	PDGFRA/CDKN1C/WNT11/PBX1/FSTL3/INSR/MDK/WT1/SMAD3/NF1/TSPO/ARID5B	12
MSC	GO:0051894	positive regulation of focal adhesion assembly	12/1383	25/18670	5.46e-08	1.59719e-06	SFRP1/MYOC/S100A10/THY1/VEGFA/COL16A1/ITGB1BP1/ABL1/NRP1/RAC1/SDC4/SMAD3	12
MSC	GO:0002040	sprouting angiogenesis	36/1383	183/18670	5.61e-08	1.63114e-06	RSPO3/THBS1/GREM1/KLF4/GLUL/VEGFD/RAMP2/VEGFB/SRPX2/VEGFA/SLIT2/ITGB1BP1/ACVRL1/AGTR1/BMP4/PARVA/ABL1/ANXA1/FGF2/BMPER/RECK/NRP1/ADGRA2/SEMA3E/ROBO1/SPRED1/ANGPT1/CREB3L1/HDAC7/EPN2/CCBE1/ITGA5/NGFR/HMOX1/RHOA/EGR3	36
MSC	GO:0060993	kidney morphogenesis	24/1383	94/18670	5.73e-08	1.65961e-06	GPC3/WNT11/PBX1/PDGFRB/MYC/VEGFA/TCF21/SOX4/GLI3/BMP4/OSR1/PKD2/ADAMTS16/FGF2/FGF10/AHI1/WNT2B/LZTS2/ILK/WT1/PKD1/WWTR1/BMP7/SOX9	24
MSC	GO:0060071	Wnt signaling pathway, planar cell polarity pathway	26/1383	108/18670	5.97e-08	1.71777e-06	SFRP2/SFRP1/GPC3/RSPO3/WNT11/WNT5A/DAB2/ABL1/GPC6/PSMB5/PLEKHA4/PSMB1/DAAM1/FZD7/RAC1/PRICKLE2/AP2M1/CTHRC1/AP2A1/PRICKLE1/PSMB7/PSMC3/SMURF2/PSMC5/PSMB6/RHOA	26
MSC	GO:0051897	positive regulation of protein kinase B signaling	35/1383	176/18670	6.44e-08	1.84598e-06	IGFBP5/PDGFRA/F10/MYOC/FGFR1/F3/FGF7/THBS1/EGFR/GAS6/AXL/RTN4/PDGFRB/SPRY2/TCF7L2/TXN/ITGB1BP1/MYDGF/AKR1C2/FGF2/FGF10/PINK1/RAC1/PARK7/INSR/FGF18/ANGPT1/AKR1C3/NOX4/ILK/KITLG/STK3/MEIS3/IGF2/PIK3R1	35
MSC	GO:0008406	gonad development	40/1383	217/18670	6.86e-08	1.94491e-06	SFRP2/SFRP1/MGST1/PDGFRA/NUPR1/RHOBTB3/SLIT3/PTX3/MMP14/PDGFRB/PRDX4/YBX3/VEGFA/WNT5A/RDH10/SLIT2/TCF21/ANG/CEBPB/AR/FSTL3/GJA1/OSR1/MMP19/ZFPM2/WNT2B/INSR/AKR1C3/RAB13/KITLG/WT1/CTNNA1/ACVR2A/FOXO3/SOX9/TNFSF10/ARID5B/TIPARP/NRIP1/ICAM1	40
MSC	GO:0045807	positive regulation of endocytosis	32/1383	153/18670	6.86e-08	1.94491e-06	C3/GPC3/CLU/SFRP4/LRP1/CD63/ANXA2/APOE/CCL2/SERPINE1/GREM1/GAS6/AXL/PTX3/MFGE8/VEGFA/WNT5A/CD151/DAB2/ITGAV/DNM1/C2/AHI1/WASL/ANO6/ANGPT1/AP2A1/IL15RA/SH3GL1/LMAN2/APPL1/VPS28	32
EC	GO:0001667	ameboidal-type cell migration	121/1475	461/18670	1.85e-33	0	PECAM1/ID1/SOX18/CLEC14A/ADAMTS9/SOX17/KDR/MMRN2/NRP1/HYAL2/TGFBR2/EFNB2/MEF2C/PDGFB/PTPRM/MYH9/BMPR2/KLF4/ANXA3/PIK3R3/EDN1/EMP2/TEK/SEMA3G/SASH1/SPARC/ENPP2/PIK3C2A/STC1/RAB11A/PPARG/CDH13/NRP2/JCAD/MEOX2/ITGB1/SEMA6A/EFNB1/ETS1/DOCK1/LAMA5/HBEGF/KITLG/RAB13/ACVRL1/ROCK2/NOTCH1/MET/PLXND1/PML/EPHB4/SEMA6B/EFNA1/MCC/JUP/RHOJ/BCAR1/SCARB1/DLL4/ATOH8/DAB2IP/VEGFC/CEACAM1/GATA2/SEMA3F/EPHA2/AMOTL1/…	121
EC	GO:0010631	epithelial cell migration	102/1475	351/18670	2.51e-32	0	PECAM1/ID1/SOX18/CLEC14A/ADAMTS9/KDR/MMRN2/NRP1/TGFBR2/EFNB2/MEF2C/PDGFB/PTPRM/MYH9/BMPR2/KLF4/ANXA3/PIK3R3/EDN1/EMP2/TEK/SASH1/SPARC/ENPP2/PIK3C2A/STC1/RAB11A/PPARG/CDH13/NRP2/JCAD/MEOX2/ITGB1/ETS1/DOCK1/HBEGF/RAB13/ACVRL1/ROCK2/NOTCH1/MET/PLXND1/EPHB4/EFNA1/MCC/JUP/RHOJ/BCAR1/SCARB1/DLL4/ATOH8/DAB2IP/VEGFC/CEACAM1/GATA2/EPHA2/AMOTL1/FLT4/NOS3/PKN3/CARD10/HYAL1/PXN/PTK2/EGR3/HSPB1/NR2F2/HDAC7/PP…	102
EC	GO:0090132	epithelium migration	102/1475	354/18670	5.53e-32	0	PECAM1/ID1/SOX18/CLEC14A/ADAMTS9/KDR/MMRN2/NRP1/TGFBR2/EFNB2/MEF2C/PDGFB/PTPRM/MYH9/BMPR2/KLF4/ANXA3/PIK3R3/EDN1/EMP2/TEK/SASH1/SPARC/ENPP2/PIK3C2A/STC1/RAB11A/PPARG/CDH13/NRP2/JCAD/MEOX2/ITGB1/ETS1/DOCK1/HBEGF/RAB13/ACVRL1/ROCK2/NOTCH1/MET/PLXND1/EPHB4/EFNA1/MCC/JUP/RHOJ/BCAR1/SCARB1/DLL4/ATOH8/DAB2IP/VEGFC/CEACAM1/GATA2/EPHA2/AMOTL1/FLT4/NOS3/PKN3/CARD10/HYAL1/PXN/PTK2/EGR3/HSPB1/NR2F2/HDAC7/PP…	102
EC	GO:0090130	tissue migration	102/1475	360/18670	2.62e-31	0	PECAM1/ID1/SOX18/CLEC14A/ADAMTS9/KDR/MMRN2/NRP1/TGFBR2/EFNB2/MEF2C/PDGFB/PTPRM/MYH9/BMPR2/KLF4/ANXA3/PIK3R3/EDN1/EMP2/TEK/SASH1/SPARC/ENPP2/PIK3C2A/STC1/RAB11A/PPARG/CDH13/NRP2/JCAD/MEOX2/ITGB1/ETS1/DOCK1/HBEGF/RAB13/ACVRL1/ROCK2/NOTCH1/MET/PLXND1/EPHB4/EFNA1/MCC/JUP/RHOJ/BCAR1/SCARB1/DLL4/ATOH8/DAB2IP/VEGFC/CEACAM1/GATA2/EPHA2/AMOTL1/FLT4/NOS3/PKN3/CARD10/HYAL1/PXN/PTK2/EGR3/HSPB1/NR2F2/HDAC7/PP…	102
EC	GO:0034330	cell junction organization	89/1475	290/18670	2.82e-30	0	CLDN5/PECAM1/CAV1/CDH5/RAMP2/ITGA6/ESAM/KDR/DLC1/NRP1/TJP1/RDX/FAM107A/HEG1/RHOC/AFDN/GJA1/LIMS2/DSG2/DST/TEK/CTNND1/ACTN4/MYO1C/NECTIN2/FERMT2/CD9/LIMCH1/CDH13/RAC1/CTNNA1/CD151/PKP4/LAMA5/RAB13/ACVRL1/RAPGEF2/ROCK2/PLEC/FLOT1/ITGA5/JUP/SNAI1/ITGB4/TAOK2/ACE/LAMA3/EPHA2/F11R/BMP6/SORBS1/KIFC3/DSP/PTPRK/TNS1/GJA4/PTK2/PVR/HDAC7/PPM1F/ARHGEF7/PEAK1/ACTN1/CTTN/FSCN1/SLK/VCL/ARL2/BCR/MACF1/CTNNB1/MA…	89
EC	GO:0034329	cell junction assembly	80/1475	241/18670	6.2e-30	0	CLDN5/PECAM1/CAV1/CDH5/RAMP2/ITGA6/ESAM/KDR/DLC1/NRP1/TJP1/FAM107A/HEG1/RHOC/AFDN/GJA1/LIMS2/DST/TEK/CTNND1/ACTN4/MYO1C/FERMT2/CD9/LIMCH1/CDH13/RAC1/CTNNA1/CD151/PKP4/LAMA5/RAB13/ACVRL1/RAPGEF2/ROCK2/PLEC/FLOT1/ITGA5/JUP/SNAI1/ITGB4/TAOK2/ACE/LAMA3/EPHA2/F11R/SORBS1/PTPRK/TNS1/GJA4/PTK2/HDAC7/PPM1F/ARHGEF7/PEAK1/ACTN1/CTTN/FSCN1/SLK/VCL/ARL2/BCR/MACF1/CTNNB1/MAP4K4/ACTG1/SRF/TBCD/PHLDB2/RAPGEF1/L…	80
EC	GO:0043542	endothelial cell migration	84/1475	273/18670	1.01e-28	0	PECAM1/ID1/SOX18/CLEC14A/ADAMTS9/KDR/MMRN2/NRP1/EFNB2/MEF2C/PDGFB/PTPRM/MYH9/BMPR2/KLF4/ANXA3/PIK3R3/EDN1/EMP2/TEK/SASH1/SPARC/PIK3C2A/STC1/PPARG/CDH13/NRP2/JCAD/MEOX2/ITGB1/ETS1/RAB13/ACVRL1/ROCK2/NOTCH1/MET/PLXND1/EPHB4/EFNA1/JUP/RHOJ/BCAR1/SCARB1/DLL4/ATOH8/DAB2IP/VEGFC/CEACAM1/GATA2/EPHA2/AMOTL1/FLT4/NOS3/CARD10/PXN/PTK2/EGR3/HSPB1/NR2F2/HDAC7/RGCC/AKT3/RHOB/ANGPT2/PLCG1/VASH1/PLK2/PRKD2/PRCP…	84
EC	GO:0003158	endothelium development	56/1475	132/18670	1.56e-27	0	CLDN5/PECAM1/ID1/SOX18/CDH5/APOLD1/SOX17/ENG/KDR/NRP1/TJP1/S1PR1/RDX/NOTCH4/CD34/HEG1/AFDN/BMPR2/GJA1/RAPGEF3/PDE2A/STC1/LAMA5/ACVRL1/RAPGEF2/ROCK2/NOTCH1/MET/HEY1/MSN/DLL1/DLL4/ATOH8/CEACAM1/F11R/BMP6/TNMD/TJP2/GJA4/NR2F2/ZEB1/ICAM1/RHOB/ANXA2/JAG1/PRKD2/PPP1R16B/CTNNB1/STARD13/TNFRSF1A/RAPGEF1/FOXP1/COL18A1/RHOA/ADD1/VEZF1	56
EC	GO:0031589	cell-substrate adhesion	92/1475	354/18670	2.73e-25	0	CD36/VWF/PECAM1/ID1/ADAMTS9/ITGA6/KDR/MMRN2/CX3CL1/DLC1/NRP1/FAM107A/ITGA1/CCN1/CD34/BCAM/ADAM15/HSPG2/NEDD9/MMRN1/LIMS2/EMP2/UTRN/TEK/ACTN4/GBP1/FERMT2/LIMCH1/CDH13/RAC1/FZD4/ITGB1/DOCK1/LAMA5/ACVRL1/ROCK2/NOTCH1/EFNA1/ITGA5/JUP/MDK/ITGB4/TAOK2/SORBS1/SMAD6/PTPRK/PXN/PTK2/NTN4/PPM1F/ARHGEF7/PEAK1/ACTN1/CTTN/TRIOBP/VAMP3/SLK/VCL/LAMB1/ANGPT2/HSD17B12/ARL2/BCR/CRK/JAG1/VCAM1/PARVB/MACF1/CCN2/CTNNB…	92
EC	GO:0010632	regulation of epithelial cell migration	81/1475	291/18670	1.66e-24	0	ADAMTS9/KDR/MMRN2/NRP1/TGFBR2/MEF2C/PDGFB/PTPRM/BMPR2/KLF4/ANXA3/EDN1/EMP2/TEK/SASH1/SPARC/ENPP2/PIK3C2A/STC1/RAB11A/PPARG/NRP2/JCAD/MEOX2/ETS1/DOCK1/HBEGF/ACVRL1/ROCK2/NOTCH1/MET/EFNA1/MCC/JUP/RHOJ/BCAR1/SCARB1/DLL4/ATOH8/DAB2IP/VEGFC/CEACAM1/GATA2/EPHA2/AMOTL1/FLT4/NOS3/CARD10/HYAL1/PTK2/HSPB1/NR2F2/HDAC7/PPM1F/CTSH/RGCC/AKT3/PLPP3/RHOB/ANGPT2/PLCG1/VASH1/PLK2/PRKD2/PRCP/MACF1/MAP4K4/STARD13/SP…	81
EC	GO:1901342	regulation of vasculature development	99/1475	422/18670	1.8e-23	0	AQP1/ID1/FLT1/ADAMTS9/CDH5/RAMP2/ENG/KDR/MMRN2/ECSCR/CX3CL1/NRP1/TGFBR2/EFNB2/CD34/PDGFB/HSPG2/TIE1/PTPRM/KLF4/ANXA3/COL4A2/EMP2/TEK/APLNR/RAPGEF3/SASH1/SPARC/ENPP2/PIK3C2A/PPARG/JCAD/MEOX2/ITGB1/SEMA6A/ETS1/NPR1/SMAD1/ACVRL1/RAPGEF2/EGR1/ROCK2/NOTCH1/FOXC1/PLXND1/PML/HEY1/EFNA1/ITGA5/JUP/MDK/DLL1/RHOJ/DLL4/DAB2IP/VEGFC/CEACAM1/GATA2/TSPAN12/HHEX/GPR4/NIBAN2/EPHA2/NOS3/CARD10/TNMD/HYAL1/HIPK2/HSP…	99
EC	GO:0045446	endothelial cell differentiation	47/1475	114/18670	1.13e-22	0	CLDN5/PECAM1/ID1/SOX18/CDH5/APOLD1/SOX17/ENG/KDR/NRP1/TJP1/S1PR1/RDX/NOTCH4/HEG1/AFDN/BMPR2/RAPGEF3/PDE2A/STC1/LAMA5/ACVRL1/RAPGEF2/ROCK2/NOTCH1/MET/HEY1/MSN/DLL1/ATOH8/CEACAM1/F11R/BMP6/TNMD/TJP2/NR2F2/ZEB1/ICAM1/ANXA2/JAG1/PPP1R16B/CTNNB1/TNFRSF1A/RAPGEF1/COL18A1/ADD1/VEZF1	47
EC	GO:0045765	regulation of angiogenesis	92/1475	383/18670	1.19e-22	0	AQP1/ID1/FLT1/ADAMTS9/CDH5/RAMP2/ENG/KDR/MMRN2/ECSCR/CX3CL1/NRP1/TGFBR2/CD34/HSPG2/TIE1/PTPRM/KLF4/ANXA3/COL4A2/EMP2/TEK/APLNR/RAPGEF3/SASH1/SPARC/ENPP2/PIK3C2A/PPARG/JCAD/MEOX2/ITGB1/SEMA6A/ETS1/NPR1/SMAD1/ACVRL1/ROCK2/NOTCH1/FOXC1/PLXND1/PML/EFNA1/ITGA5/JUP/MDK/DLL1/RHOJ/DLL4/DAB2IP/VEGFC/CEACAM1/GATA2/TSPAN12/HHEX/GPR4/NIBAN2/EPHA2/NOS3/CARD10/TNMD/HYAL1/HIPK2/HSPB1/HDAC7/CTSH/RGCC/AKT3/LRG1/R…	92
EC	GO:0007015	actin filament organization	93/1475	400/18670	8.12e-22	0	ID1/SPTBN1/CX3CL1/DLC1/NRP1/S1PR1/RDX/FAM107A/SHANK3/PLS3/NEDD9/RHOC/TPM4/KANK3/CXCL12/EMP2/RAPGEF3/ACTN4/MYO1C/CSF3/AIF1L/SWAP70/ARHGEF15/LIMCH1/RAC1/ENAH/TNFAIP1/TMSB10/SYNPO/NCKAP1/TMOD3/ROCK2/MET/CD2AP/RHOJ/SHROOM4/BCAR1/HIP1/CDC42EP5/SORBS1/SORBS2/BAIAP2L1/PXN/TPM1/CYFIP1/CDC42EP1/CDC42EP4/HIP1R/PPM1F/RGCC/ACTN1/RFLNB/FAM171A1/CTTN/FSCN1/ARHGAP18/TRIOBP/ICAM1/DPYSL3/CDC42EP3/RHOB/WASF2/STMN1…	93
EC	GO:0010594	regulation of endothelial cell migration	67/1475	229/18670	8.74e-22	0	ADAMTS9/KDR/MMRN2/NRP1/MEF2C/PDGFB/PTPRM/BMPR2/KLF4/ANXA3/EDN1/EMP2/TEK/SASH1/SPARC/PIK3C2A/STC1/PPARG/NRP2/JCAD/MEOX2/ETS1/ACVRL1/ROCK2/NOTCH1/MET/EFNA1/JUP/RHOJ/BCAR1/SCARB1/DLL4/ATOH8/DAB2IP/VEGFC/CEACAM1/GATA2/EPHA2/AMOTL1/FLT4/NOS3/CARD10/PTK2/HSPB1/NR2F2/HDAC7/RGCC/AKT3/PLPP3/RHOB/ANGPT2/PLCG1/VASH1/PLK2/PRKD2/PRCP/STARD13/SP100/GRN/FOXP1/ADGRA2/RHOA/SYNJ2BP/FGF2/SP1/CALR/PDCD10	67
EC	GO:0007265	Ras protein signal transduction	95/1475	448/18670	2.67e-19	0	PECAM1/ARHGAP29/SPRY1/DLC1/NRP1/RDX/LPAR6/HEG1/RASIP1/RHOC/PREX2/RAPGEF3/MCF2L/ARHGEF15/RAB11A/CDH13/RAC1/ADGRG1/PLEKHG1/TNFAIP1/FGD5/ITGB1/NCKAP1/ARHGEF12/KITLG/RAB13/RIPOR1/RAPGEF2/CTNNAL1/ROCK2/NOTCH1/MET/RASGRF2/FLOT1/SHC1/RHOJ/RASGRP3/PRAG1/KALRN/DAB2IP/RGL2/CDC42EP5/GPR4/MAPK11/F2RL3/SPRY4/ARFGEF3/CYFIP1/CDC42EP1/FGD4/CDC42EP4/RALB/ARHGEF7/CDKN1A/CDC42EP3/GNB1/RHOB/RALGDS/WASF2/PHACTR4/RRAS…	95
EC	GO:0061572	actin filament bundle organization	51/1475	157/18670	4.53e-19	0	ID1/CX3CL1/DLC1/NRP1/S1PR1/RDX/FAM107A/SHANK3/PLS3/NEDD9/RHOC/RAPGEF3/ACTN4/AIF1L/SWAP70/ARHGEF15/LIMCH1/RAC1/TNFAIP1/SYNPO/ROCK2/MET/SORBS1/BAIAP2L1/PXN/TPM1/PPM1F/RGCC/ACTN1/RFLNB/FAM171A1/FSCN1/DPYSL3/RHOB/WASF2/STMN1/PAWR/CCN2/SRF/SORBS3/LIMA1/PHLDB2/ARHGEF10/RHOA/EPS8/ARRB1/HSP90B1/RND1/ADD1/ITGB5/ELN	51
EC	GO:0051017	actin filament bundle assembly	50/1475	153/18670	7.54e-19	0	ID1/CX3CL1/DLC1/NRP1/S1PR1/RDX/FAM107A/SHANK3/PLS3/NEDD9/RHOC/RAPGEF3/ACTN4/AIF1L/SWAP70/ARHGEF15/LIMCH1/RAC1/TNFAIP1/SYNPO/ROCK2/MET/SORBS1/BAIAP2L1/PXN/TPM1/PPM1F/RGCC/ACTN1/FAM171A1/FSCN1/DPYSL3/RHOB/WASF2/STMN1/PAWR/CCN2/SRF/SORBS3/LIMA1/PHLDB2/ARHGEF10/RHOA/EPS8/ARRB1/HSP90B1/RND1/ADD1/ITGB5/ELN	50
EC	GO:0034332	adherens junction organization	48/1475	142/18670	7.76e-19	0	CDH5/RAMP2/KDR/DLC1/NRP1/RDX/FAM107A/AFDN/TEK/CTNND1/NECTIN2/FERMT2/LIMCH1/CDH13/RAC1/CTNNA1/LAMA5/ACVRL1/ROCK2/JUP/TAOK2/BMP6/SORBS1/KIFC3/DSP/PTPRK/PTK2/PVR/PPM1F/ARHGEF7/PEAK1/ACTN1/CTTN/SLK/VCL/BCR/MACF1/CTNNB1/MAP4K4/NUMB/TBCD/PHLDB2/LIMS1/RHOA/DUSP3/CORO1C/IQGAP1/ADD1	48
EC	GO:0051271	negative regulation of cellular component movement	85/1475	384/18670	1.33e-18	0	ADAMTS9/ENG/MMRN2/CX3CL1/BST2/DLC1/NRP1/HYAL2/MEF2C/ADAM15/TIE1/CLIC4/PTPRM/AFDN/KLF4/CXCL12/SEMA3G/ACTN4/IL33/CD9/STC1/PPARG/LIMCH1/CD74/ADGRG1/CTNNA1/MCTP1/MEOX2/PLCB1/SEMA6A/ACVRL1/NOTCH1/SEMA6B/MCC/JUP/DLL4/DACH1/DAB2IP/SEMA3F/LRCH1/CARD10/MMP28/PTPRK/TPM1/SEMA6C/NR2F2/RGCC/SEMA4C/ACTN1/CD200/DPYSL3/ABHD6/RHOB/VCL/ANGPT2/RRAS/VASH1/NBL1/TRIB1/BCR/CRK/JAG1/ADARB1/STARD13/SRF/SP100/SRGAP2/PHLDB…	85
EC	GO:0032970	regulation of actin filament-based process	84/1475	388/18670	9e-18	0	CAV1/ID1/SPTBN1/CX3CL1/BST2/DLC1/NRP1/S1PR1/RDX/FAM107A/SHANK3/MEF2C/RHOC/MYH9/KANK3/CXCL12/EDN1/DSG2/TEK/RAPGEF3/MYO1C/CSF3/SWAP70/ARHGEF15/STC1/LIMCH1/RAC1/TMSB10/SYNPO/NCKAP1/TMOD3/ROCK2/MET/CD2AP/JUP/MDK/RHOJ/TAOK2/CDC42EP5/F11R/DSP/BAIAP2L1/PXN/TPM1/CYFIP1/CDC42EP1/CDC42EP4/HIP1R/PPM1F/RGCC/CTTN/FSCN1/ARHGAP18/TRIOBP/FES/ICAM1/CDC42EP3/RHOB/WASF2/STMN1/SPTAN1/ATP1A1/CAPZA2/CRK/FCHSD2/TAOK1/C…	84
EC	GO:0040013	negative regulation of locomotion	85/1475	396/18670	9.97e-18	0	ADAMTS9/ENG/MMRN2/CX3CL1/BST2/DLC1/NRP1/HYAL2/MEF2C/ADAM15/TIE1/CLIC4/PTPRM/AFDN/KLF4/CXCL12/SEMA3G/IL33/STC1/PPARG/LIMCH1/CD74/ADGRG1/CTNNA1/MCTP1/MEOX2/PLCB1/SEMA6A/ACVRL1/NOTCH1/PML/SEMA6B/MCC/JUP/DLL4/DACH1/DAB2IP/SEMA3F/LRCH1/CARD10/MMP28/PTPRK/TPM1/SEMA6C/NR2F2/RGCC/SEMA4C/CD200/DPYSL3/ABHD6/RHOB/VCL/ANGPT2/RRAS/VASH1/NBL1/TRIB1/BCR/CRK/JAG1/CHMP3/ADARB1/TRIM25/STARD13/SRF/SP100/SRGAP2/PHLD…	85
EC	GO:0007044	cell-substrate junction assembly	38/1475	97/18670	1.1e-17	0	ITGA6/KDR/DLC1/NRP1/FAM107A/DST/TEK/FERMT2/LIMCH1/RAC1/CD151/LAMA5/ACVRL1/ROCK2/PLEC/ITGA5/ITGB4/TAOK2/LAMA3/SORBS1/PTPRK/TNS1/PTK2/PPM1F/ARHGEF7/PEAK1/ACTN1/CTTN/SLK/BCR/MACF1/MAP4K4/PHLDB2/LIMS1/RHOA/DUSP3/CORO1C/IQGAP1	38
EC	GO:0001885	endothelial cell development	29/1475	59/18670	4.76e-17	0	CLDN5/PECAM1/ID1/SOX18/CDH5/ENG/TJP1/RDX/NOTCH4/HEG1/AFDN/RAPGEF3/PDE2A/STC1/RAPGEF2/ROCK2/MET/MSN/F11R/TNMD/TJP2/ICAM1/PPP1R16B/CTNNB1/TNFRSF1A/RAPGEF1/COL18A1/ADD1/VEZF1	29
EC	GO:0048010	vascular endothelial growth factor receptor signaling pathway	37/1475	96/18670	5.56e-17	0	FLT1/KDR/MMRN2/NRP1/RAC1/FZD4/NRP2/NCKAP1/DOCK1/ROCK2/FOXC1/TMEM204/ITGA5/BCAR1/NEDD4/DAB2IP/VEGFC/GRB10/HHEX/NIBAN2/FLT4/MAPK11/SHB/TNMD/PXN/PTK2/CYFIP1/HSPB1/WASF2/CRK/PRKD2/ELMO1/EPN2/RHOA/MYOF/ITGAV/PAK2	37
EC	GO:0043062	extracellular structure organization	87/1475	422/18670	5.68e-17	0	CD36/VWF/A2M/PECAM1/ADAMTS9/RAMP2/ITGA6/ENG/KDR/COL4A1/JAM2/ITGA1/ICAM2/CCN1/CD34/ADAM15/PDGFB/HSPG2/LPL/COL15A1/GPIHBP1/APP/COL4A2/TCF15/SPARC/CAPN2/ITGB1/SERPINH1/ETS1/LAMA5/SULF2/NOTCH1/FOXC1/FLOT1/ITGA5/VWA1/ITGB4/SCARB1/PXDN/APBB2/LAMA3/CSGALNACT1/MYO1E/F11R/MMP28/HYAL1/TLL1/AGRN/MMP15/PTK2/SDCBP/OLFML2A/NTN4/RGCC/FSCN1/ICAM1/ADAMTS4/GFOD2/LAMB1/IL6/HSD17B12/KIF9/FURIN/ANXA2/CFLAR/VCAM1/CAPN…	87
EC	GO:0032956	regulation of actin cytoskeleton organization	76/1475	343/18670	8.73e-17	0	ID1/SPTBN1/CX3CL1/BST2/DLC1/NRP1/S1PR1/RDX/FAM107A/SHANK3/MEF2C/RHOC/KANK3/CXCL12/EDN1/TEK/RAPGEF3/MYO1C/CSF3/SWAP70/ARHGEF15/LIMCH1/RAC1/TMSB10/SYNPO/NCKAP1/TMOD3/ROCK2/MET/CD2AP/MDK/RHOJ/TAOK2/CDC42EP5/F11R/BAIAP2L1/PXN/TPM1/CYFIP1/CDC42EP1/CDC42EP4/HIP1R/PPM1F/RGCC/CTTN/FSCN1/ARHGAP18/TRIOBP/FES/ICAM1/CDC42EP3/RHOB/WASF2/STMN1/SPTAN1/CAPZA2/CRK/FCHSD2/TAOK1/CCN2/RHOU/SORBS3/LIMA1/ARHGAP17/PHLD…	76
EC	GO:0022604	regulation of cell morphogenesis	93/1475	484/18670	5.24e-16	0	PALMD/ID1/KDR/DLC1/NRP1/RDX/SHANK3/NEDD9/RHOC/MYH9/BMPR2/CXCL12/LIMS2/SEMA3G/SPARC/ACTN4/GBP1/FERMT2/ENPP2/DPYSL2/RAB11A/RAC1/PDLIM5/FZD4/FGD5/YWHAH/SEMA6A/MYO10/DOCK1/PLXNA2/RAPGEF2/PLXND1/SEMA6B/EFNA1/MSN/MDK/RHOJ/TAOK2/HECW2/NEDD4/EPHA4/MYH10/PRAG1/KALRN/OLFM1/CDC42EP5/SEMA3F/DNM3/TPM1/PTK2/SEMA6C/CYFIP1/CDC42EP1/FGD4/CDC42EP4/ARHGEF7/SEMA4C/FAM171A1/CTTN/ARHGAP18/TRIOBP/FES/ICAM1/CDC42EP3/MAP…	93
EC	GO:0007266	Rho protein signal transduction	54/1475	203/18670	7.93e-16	0	PECAM1/ARHGAP29/DLC1/NRP1/LPAR6/HEG1/RASIP1/RHOC/PREX2/MCF2L/ARHGEF15/CDH13/RAC1/ADGRG1/PLEKHG1/TNFAIP1/FGD5/ITGB1/ARHGEF12/RIPOR1/CTNNAL1/ROCK2/MET/RASGRF2/FLOT1/RHOJ/PRAG1/KALRN/CDC42EP5/GPR4/F2RL3/CDC42EP1/FGD4/CDC42EP4/ARHGEF7/CDC42EP3/RHOB/PHACTR4/KCTD10/STMN1/BCR/SOS1/FARP1/RHOU/ARHGEF10/RHOA/EPS8/ARRB1/ARHGEF3/SYNJ2BP/RND1/KANK1/ARHGEF2/ARHGAP5	54
EC	GO:1902903	regulation of supramolecular fiber organization	75/1475	352/18670	1.33e-15	0	ID1/CDH5/SPTBN1/CX3CL1/DLC1/NRP1/S1PR1/RDX/SHANK3/MEF2C/RHOC/KANK3/CXCL12/APP/EDN1/LDLR/RAPGEF3/MYO1C/CSF3/SWAP70/ARHGEF15/LIMCH1/RAC1/TMSB10/HDGFL3/SYNPO/NCKAP1/CAMSAP2/TMOD3/ROCK2/MET/CDC42EP5/BAIAP2L1/PXN/TPM1/MID1/CYFIP1/CDC42EP1/CDC42EP4/HIP1R/PPM1F/RGCC/CTTN/ARHGAP18/TRIOBP/FES/ICAM1/CDC42EP3/MAP2/WASF2/ARL2/STMN1/SPTAN1/CAPZA2/FCHSD2/TAOK1/CCN2/RB1/TBCD/SORBS3/LIMA1/PHLDB2/ARHGEF10/WASL/RH…	75
EC	GO:0043534	blood vessel endothelial cell migration	50/1475	180/18670	1.4e-15	0	ID1/SOX18/CLEC14A/KDR/MMRN2/NRP1/EFNB2/MEF2C/PDGFB/MYH9/KLF4/PIK3R3/EMP2/PIK3C2A/PPARG/JCAD/MEOX2/ITGB1/ETS1/ACVRL1/NOTCH1/EPHB4/EFNA1/JUP/RHOJ/SCARB1/DLL4/VEGFC/GATA2/EPHA2/AMOTL1/NOS3/CARD10/EGR3/HSPB1/HDAC7/RGCC/AKT3/ANGPT2/PLCG1/VASH1/PLK2/PRKD2/PRCP/STARD13/SRF/RHOA/FGF2/SP1/PDCD10	50
EC	GO:0030198	extracellular matrix organization	77/1475	368/18670	1.57e-15	0	VWF/A2M/PECAM1/ADAMTS9/RAMP2/ITGA6/ENG/KDR/COL4A1/JAM2/ITGA1/ICAM2/CCN1/ADAM15/PDGFB/HSPG2/COL15A1/APP/COL4A2/TCF15/SPARC/CAPN2/ITGB1/SERPINH1/ETS1/LAMA5/SULF2/NOTCH1/FOXC1/FLOT1/ITGA5/VWA1/ITGB4/PXDN/APBB2/LAMA3/CSGALNACT1/MYO1E/F11R/MMP28/TLL1/AGRN/MMP15/PTK2/OLFML2A/NTN4/RGCC/FSCN1/ICAM1/ADAMTS4/GFOD2/LAMB1/IL6/HSD17B12/KIF9/FURIN/ANXA2/CFLAR/VCAM1/CAPNS1/CCN2/RB1/TNFRSF1A/ADAM10/PLOD2/GAS6/PH…	77
EC	GO:0034333	adherens junction assembly	34/1475	90/18670	2.08e-15	0	RAMP2/KDR/DLC1/NRP1/FAM107A/TEK/FERMT2/LIMCH1/RAC1/LAMA5/ACVRL1/ROCK2/TAOK2/SORBS1/PTPRK/PTK2/PPM1F/ARHGEF7/PEAK1/ACTN1/CTTN/SLK/VCL/BCR/MACF1/CTNNB1/MAP4K4/TBCD/PHLDB2/LIMS1/RHOA/DUSP3/CORO1C/IQGAP1	34
EC	GO:0030336	negative regulation of cell migration	72/1475	334/18670	2.63e-15	0	ADAMTS9/ENG/MMRN2/CX3CL1/BST2/DLC1/HYAL2/MEF2C/ADAM15/TIE1/CLIC4/PTPRM/AFDN/KLF4/CXCL12/IL33/STC1/PPARG/LIMCH1/CD74/ADGRG1/MCTP1/MEOX2/PLCB1/ACVRL1/NOTCH1/MCC/JUP/DLL4/DACH1/DAB2IP/LRCH1/CARD10/MMP28/PTPRK/TPM1/NR2F2/RGCC/CD200/DPYSL3/ABHD6/RHOB/VCL/ANGPT2/RRAS/VASH1/NBL1/TRIB1/BCR/JAG1/ADARB1/STARD13/SRF/SP100/SRGAP2/PHLDB2/PTPRG/CCN3/WASL/RHOA/SRGAP2B/DUSP3/SYNJ2BP/FGF2/CORO1C/SRGAP2C/KANK1/TCA…	72
EC	GO:0010810	regulation of cell-substrate adhesion	55/1475	215/18670	2.69e-15	0	CD36/ITGA6/KDR/MMRN2/CX3CL1/DLC1/NRP1/FAM107A/CCN1/ADAM15/NEDD9/MMRN1/LIMS2/EMP2/UTRN/TEK/ACTN4/GBP1/LIMCH1/CDH13/RAC1/FZD4/DOCK1/ACVRL1/ROCK2/NOTCH1/ITGA5/JUP/MDK/PTK2/PPM1F/ARHGEF7/PEAK1/TRIOBP/SLK/ANGPT2/HSD17B12/ARL2/CRK/JAG1/MACF1/MAP4K4/TBCD/RSU1/PHLDB2/CDK6/LIMS1/RHOA/DUSP3/ATXN3/CORO1C/KANK1/IQGAP1/GSK3B/CALR	55
EC	GO:2000146	negative regulation of cell motility	74/1475	349/18670	2.71e-15	0	ADAMTS9/ENG/MMRN2/CX3CL1/BST2/DLC1/HYAL2/MEF2C/ADAM15/TIE1/CLIC4/PTPRM/AFDN/KLF4/CXCL12/IL33/STC1/PPARG/LIMCH1/CD74/ADGRG1/CTNNA1/MCTP1/MEOX2/PLCB1/ACVRL1/NOTCH1/MCC/JUP/DLL4/DACH1/DAB2IP/LRCH1/CARD10/MMP28/PTPRK/TPM1/NR2F2/RGCC/CD200/DPYSL3/ABHD6/RHOB/VCL/ANGPT2/RRAS/VASH1/NBL1/TRIB1/BCR/CRK/JAG1/ADARB1/STARD13/SRF/SP100/SRGAP2/PHLDB2/PTPRG/CCN3/WASL/RHOA/SRGAP2B/DUSP3/SYNJ2BP/FGF2/CORO1C/SRGAP2…	74
EC	GO:0010634	positive regulation of epithelial cell migration	48/1475	171/18670	3.32e-15	1e-12	KDR/NRP1/TGFBR2/PDGFB/BMPR2/ANXA3/EDN1/TEK/SASH1/SPARC/ENPP2/PIK3C2A/RAB11A/NRP2/JCAD/ETS1/DOCK1/HBEGF/ROCK2/MET/RHOJ/BCAR1/SCARB1/ATOH8/VEGFC/GATA2/AMOTL1/FLT4/NOS3/HYAL1/HSPB1/HDAC7/PPM1F/CTSH/AKT3/PLPP3/RHOB/PLCG1/PLK2/PRKD2/MAP4K4/GRN/RTN4/FOXP1/ADGRA2/FGF2/SP1/CALR	48
EC	GO:1904018	positive regulation of vasculature development	57/1475	230/18670	3.82e-15	1e-12	AQP1/FLT1/CDH5/RAMP2/ENG/KDR/CX3CL1/NRP1/TGFBR2/EFNB2/CD34/PDGFB/TIE1/KLF4/ANXA3/TEK/APLNR/RAPGEF3/SASH1/PIK3C2A/JCAD/ITGB1/ETS1/SMAD1/ACVRL1/RAPGEF2/EGR1/NOTCH1/ITGA5/JUP/MDK/DLL1/RHOJ/VEGFC/CEACAM1/GATA2/NOS3/HYAL1/HIPK2/HSPB1/HDAC7/CTSH/AKT3/LRG1/RHOB/SPHK1/ANGPT2/RRAS/PLCG1/PLK2/PRKD2/CFLAR/PPP1R16B/GRN/FGF2/SP1/CYP1B1	57
EC	GO:0051056	regulation of small GTPase mediated signal transduction	72/1475	338/18670	5.04e-15	1e-12	A2M/ARHGAP29/SPRY1/DLC1/NRP1/RDX/LPAR6/HEG1/RASIP1/RHOC/PREX2/MCF2L/ARHGEF15/RALGAPA2/RAC1/ADGRG1/PLEKHG1/TNFAIP1/ARHGAP31/FGD5/ITGB1/ARHGEF12/KITLG/NOTCH1/MET/RASGRF2/ARHGAP23/FLOT1/SHC1/CD2AP/RHOJ/PRAG1/KALRN/DAB2IP/RGL2/ARAP3/GPR4/F2RL3/SPRY4/ARFGEF3/FGD4/STARD8/ARHGEF7/ARHGAP18/SIPA1L2/RHOB/KCTD10/STMN1/ITPKB/BCR/CRK/SOS1/PPP2CB/FARP1/MAP4K4/STARD13/RHOU/SRGAP2/ARHGAP17/RAPGEF1/ARHGEF10/RHOA/…	72
EC	GO:1901888	regulation of cell junction assembly	33/1475	88/18670	6.93e-15	1e-12	CLDN5/CAV1/KDR/DLC1/NRP1/TJP1/FAM107A/GJA1/TEK/MYO1C/LIMCH1/RAC1/ACVRL1/RAPGEF2/ROCK2/FLOT1/SNAI1/ACE/EPHA2/PTK2/PPM1F/PEAK1/SLK/MACF1/MAP4K4/PHLDB2/RAPGEF1/LIMS1/RHOA/DUSP3/CORO1C/IQGAP1/PRKACA	33
EC	GO:0009615	response to virus	70/1475	326/18670	7.94e-15	1e-12	IFI27/IFITM3/BST2/HYAL2/IFI44L/SEC14L1/CXCL12/IFI6/GBP1/PLSCR1/IFIT3/IL33/MX1/RSAD2/PML/IFITM2/TSPAN6/OAS3/MAPK11/FCN3/HYAL1/IFI44/HSPB1/BCL2L1/IFI16/DDX60/EIF2AK2/IFIT1/SERINC3/PARP9/IL6/IFNAR1/STMN1/IRAK3/SLFN11/GBP3/ADARB1/TRIM25/OAS2/XPR1/ISG15/IFIT5/IRF9/DTX3L/TRIM56/FGL2/DDX58/CDK6/LGALS9/IFNGR1/IFIH1/ADAR/HERC5/IFIT2/IFNAR2/DDX3X/TRAF3IP2/EIF2AK4/TRIM44/DDX17/LYST/ZMYND11/STAT2/RELA/SHFL/A…	70
EC	GO:0002064	epithelial cell development	53/1475	207/18670	8.32e-15	1e-12	CLDN5/PECAM1/ID1/SOX18/CDH5/ENG/PODXL/TJP1/RDX/NOTCH4/PDGFB/HEG1/AFDN/GJA1/FLNB/RAPGEF3/PDE2A/STC1/RAB13/RAPGEF2/ROCK2/NOTCH1/MET/MSN/DLL1/GPR4/MYO1E/EPHA2/F11R/BMP6/TNMD/TJP2/CDKN1A/TRIOBP/ICAM1/JAG1/PPP1R16B/RHEB/CTNNB1/TNFRSF1A/LAMB2/RAPGEF1/CDK6/COL18A1/FOSL2/CLOCK/ATRX/IQGAP1/GSK3B/ADD1/HSD17B4/ABI2/VEZF1	53
EC	GO:0007160	cell-matrix adhesion	55/1475	225/18670	2.18e-14	3e-12	CD36/PECAM1/ADAMTS9/ITGA6/KDR/CX3CL1/DLC1/NRP1/FAM107A/ITGA1/CD34/BCAM/ADAM15/EMP2/UTRN/TEK/FERMT2/LIMCH1/CDH13/RAC1/ITGB1/LAMA5/ACVRL1/ROCK2/JUP/ITGB4/TAOK2/SORBS1/PTPRK/PTK2/PPM1F/ARHGEF7/PEAK1/ACTN1/CTTN/SLK/VCL/BCR/JAG1/VCAM1/MACF1/CCN2/CTNNB1/MAP4K4/SRF/PHLDB2/CDK6/LIMS1/RHOA/DUSP3/CORO1C/ITGAV/IQGAP1/GSK3B/ITGB5	55
EC	GO:0034341	response to interferon-gamma	51/1475	199/18670	2.57e-14	3e-12	IFITM3/CX3CL1/BST2/SOCS3/FLNB/EDN1/HLA-E/GBP4/CDC37/MYO1C/GBP1/CCL14/PPARG/HLA-DRB1/ASS1/PML/IFITM2/HLA-B/TLR4/OAS3/HLA-DRA/HLA-DPA1/HLA-A/MID1/CDC42EP4/STXBP1/ICAM1/VAMP3/B2M/PARP14/SIRPA/PARP9/CALCOCO2/HLA-C/GBP3/VCAM1/TRIM25/OAS2/ACTG1/IRF9/HLA-F/KIF5B/RAB12/SP100/LGALS9/IFNGR1/SYNCRIP/NR1H3/SHFL/CD58/HLA-DRB5	51
EC	GO:0045785	positive regulation of cell adhesion	79/1475	403/18670	2.89e-14	4e-12	CD36/CAV1/ITGA6/KDR/MMRN2/CX3CL1/PODXL/NRP1/TGFBR2/EFNB2/CCN1/NEDD9/AFDN/CXCL12/MMRN1/LIMS2/EMP2/UTRN/TEK/HLA-E/IGFBP2/HES1/TGM2/CD74/CDH13/YES1/RAC1/ADGRG1/IL6ST/EFNB1/MYO10/ETS1/DOCK1/FLOT1/ITGA5/JUP/MDK/DYSF/HYAL1/PNP/TPM1/HLA-DPA1/PIEZO1/EGR3/ZMIZ1/PPM1F/ARHGEF7/PLPP3/TRIOBP/ICAM1/CD46/SIRPA/IGF2/IL6/HSD17B12/ARL2/ITPKB/CRK/PRKD2/CD81/VCAM1/VSIR/MAP4K4/PPP3CA/RSU1/HLX/CDK6/LGALS9/LIMS1/RHOA/I…	79
EC	GO:0002040	sprouting angiogenesis	48/1475	183/18670	5.73e-14	7e-12	FLT1/CLEC14A/ADAMTS9/RAMP2/KDR/MMRN2/NRP1/EFNB2/KLF4/PIK3R3/TEK/APLNR/PIK3C2A/CDH13/JCAD/MEOX2/ITGB1/SEMA6A/SMAD1/ACVRL1/NOTCH1/EPHB4/ITGA5/DLL1/RHOJ/DLL4/VEGFC/CEACAM1/GATA2/NRARP/EPHA2/FLT4/CARD10/EGR3/HDAC7/AKT3/KLF2/PLK2/PPP1R16B/STARD13/SRF/EPN2/ADGRA2/RHOA/PARVA/SYNJ2BP/FGF2/PDCD10	48
EC	GO:0001570	vasculogenesis	30/1475	79/18670	7.88e-14	1e-11	CAV1/SOX18/EGFL7/RAMP2/SOX17/ENG/KDR/TGFBR2/CD34/TIE1/HEG1/RASIP1/EMP2/APLNR/FZD4/QKI/RAPGEF2/NOTCH1/HEY1/CEACAM1/MYO1E/EPHA2/PTK2/HDAC7/ZMIZ1/TEAD2/CTNNB1/YAP1/ZFP36L1/ITGAV	30
EC	GO:0043087	regulation of GTPase activity	87/1475	479/18670	1.39e-13	1.7e-11	ARHGAP29/SPRY1/ITGA6/CX3CL1/DLC1/NRP1/S1PR1/RDX/CAV2/NEDD9/RASIP1/AFDN/PREX2/RAPGEF3/CCL14/ARHGEF15/DOCK9/RALGAPA2/PKP4/ARHGAP31/WNK1/FGD5/PICALM/GNAQ/ITGB1/PLCB1/ARHGEF12/DOCK1/PLXNA2/RASAL2/RAPGEF2/ARHGAP23/PLXND1/RASGRP3/DOCK4/EPHA4/RIN2/KALRN/DAB2IP/GIT1/RGS5/LRCH1/ARAP3/EPHA2/SH3BP4/F11R/AGRN/ALS2CL/ASAP1/PTK2/FGD4/STARD8/TBC1D9/ARHGEF7/ARHGAP18/BNIP2/SIPA1L2/ICAM1/ARL2/RGS3/BCR/CRK/ASAP2/SO…	87
EC	GO:0007045	cell-substrate adherens junction assembly	30/1475	81/18670	1.71e-13	2e-11	KDR/DLC1/NRP1/FAM107A/TEK/FERMT2/LIMCH1/RAC1/LAMA5/ACVRL1/ROCK2/TAOK2/SORBS1/PTPRK/PTK2/PPM1F/ARHGEF7/PEAK1/ACTN1/CTTN/SLK/BCR/MACF1/MAP4K4/PHLDB2/LIMS1/RHOA/DUSP3/CORO1C/IQGAP1	30
EC	GO:0048041	focal adhesion assembly	30/1475	81/18670	1.71e-13	2e-11	KDR/DLC1/NRP1/FAM107A/TEK/FERMT2/LIMCH1/RAC1/LAMA5/ACVRL1/ROCK2/TAOK2/SORBS1/PTPRK/PTK2/PPM1F/ARHGEF7/PEAK1/ACTN1/CTTN/SLK/BCR/MACF1/MAP4K4/PHLDB2/LIMS1/RHOA/DUSP3/CORO1C/IQGAP1	30
EC	GO:0045766	positive regulation of angiogenesis	50/1475	204/18670	2.97e-13	3.4e-11	AQP1/FLT1/CDH5/RAMP2/ENG/KDR/CX3CL1/NRP1/TGFBR2/CD34/TIE1/KLF4/ANXA3/TEK/APLNR/RAPGEF3/SASH1/PIK3C2A/JCAD/ITGB1/ETS1/SMAD1/ACVRL1/ITGA5/JUP/MDK/DLL1/RHOJ/VEGFC/GATA2/NOS3/HYAL1/HIPK2/HSPB1/HDAC7/CTSH/AKT3/LRG1/RHOB/SPHK1/ANGPT2/RRAS/PLCG1/PLK2/PRKD2/PPP1R16B/GRN/FGF2/SP1/CYP1B1	50
EC	GO:0034340	response to type I interferon	33/1475	99/18670	3.45e-13	3.8e-11	IFI27/IFITM3/BST2/XAF1/IFI6/HLA-E/CDC37/IFIT3/MX1/RSAD2/EGR1/IFITM2/HLA-B/OAS3/HLA-A/IFIT1/IFNAR1/PSMB8/HLA-C/OAS2/ISG15/IRF9/HLA-F/TRIM56/SP100/IFI35/ADAR/IFIT2/IFNAR2/PTPN11/STAT2/SHFL/ABCE1	33
EC	GO:0110053	regulation of actin filament organization	58/1475	261/18670	3.54e-13	3.9e-11	ID1/SPTBN1/CX3CL1/DLC1/NRP1/S1PR1/RDX/SHANK3/RHOC/KANK3/CXCL12/RAPGEF3/MYO1C/CSF3/SWAP70/ARHGEF15/LIMCH1/RAC1/TMSB10/SYNPO/NCKAP1/TMOD3/ROCK2/MET/CDC42EP5/BAIAP2L1/PXN/TPM1/CYFIP1/CDC42EP1/CDC42EP4/HIP1R/PPM1F/RGCC/CTTN/ARHGAP18/TRIOBP/ICAM1/CDC42EP3/WASF2/STMN1/SPTAN1/CAPZA2/FCHSD2/CCN2/SORBS3/LIMA1/PHLDB2/ARHGEF10/WASL/RHOA/EPS8/ARPC1A/KANK1/ADD1/ARF1/ABI2/ELN	58
EC	GO:0010595	positive regulation of endothelial cell migration	38/1475	128/18670	3.64e-13	3.9e-11	KDR/NRP1/PDGFB/BMPR2/ANXA3/EDN1/TEK/SASH1/SPARC/PIK3C2A/NRP2/JCAD/ETS1/ROCK2/MET/RHOJ/BCAR1/SCARB1/ATOH8/VEGFC/GATA2/AMOTL1/FLT4/NOS3/HSPB1/HDAC7/AKT3/PLPP3/RHOB/PLCG1/PLK2/PRKD2/GRN/FOXP1/ADGRA2/FGF2/SP1/CALR	38
EC	GO:0031032	actomyosin structure organization	49/1475	199/18670	4.26e-13	4.5e-11	DLC1/NRP1/S1PR1/MEF2C/RHOC/MYH9/EDN1/RAPGEF3/ARHGEF15/CNN3/LIMCH1/RAC1/MEF2A/TNFAIP1/CDC42BPA/ITGB1/CDC42BPB/TMOD3/ROCK2/MET/EPB41L4A/MYH10/FRMD3/F11R/SORBS1/PXN/TPM1/MYO18A/PGM5/PPM1F/RGCC/FAM171A1/CSRP2/WASF2/STMN1/CFLAR/CCN2/ACTG1/SRF/EPB41L2/SORBS3/PHLDB2/ARHGEF10/RHOA/ARRB1/ITGB5/PDCD6IP/PRKAR1A/ELN	49
EC	GO:0071346	cellular response to interferon-gamma	46/1475	180/18670	5.31e-13	5.5e-11	CX3CL1/SOCS3/FLNB/EDN1/HLA-E/GBP4/CDC37/MYO1C/GBP1/CCL14/PPARG/HLA-DRB1/ASS1/PML/HLA-B/TLR4/OAS3/HLA-DRA/HLA-DPA1/HLA-A/MID1/CDC42EP4/STXBP1/ICAM1/VAMP3/B2M/PARP14/SIRPA/PARP9/HLA-C/GBP3/VCAM1/TRIM25/OAS2/ACTG1/IRF9/HLA-F/KIF5B/RAB12/SP100/LGALS9/IFNGR1/SYNCRIP/NR1H3/CD58/HLA-DRB5	46
EC	GO:0050678	regulation of epithelial cell proliferation	73/1475	378/18670	6.08e-13	6.2e-11	CAV1/ID1/EGFL7/FLT1/KDR/NRP1/EFNB2/MEF2C/PDGFB/CAV2/PTPRM/BMPR2/CXCL12/GJA1/LIMS2/TEK/APLNR/SPARC/NFIB/HES1/PPARG/CDH13/NRP2/JCAD/CCND1/CD109/SULF2/ACVRL1/NOTCH1/MCC/MDK/DLL4/ATOH8/DAB2IP/VEGFC/CEACAM1/GATA2/NRARP/FLT4/BMP6/DYSF/TNMD/HYAL1/PTPRK/EGR3/NR2F2/RGCC/AKT3/ZFP36/LRG1/B2M/LAMB1/PLCG1/VASH1/CDKN1C/PRKD2/CFLAR/PPP1R16B/CTNNB1/RB1/YAP1/GRN/RTN4/SAV1/CDK6/SYNJ2BP/FGF2/ZFP36L1/KLF9/SP1/TCF7L2…	73
EC	GO:0007043	cell-cell junction assembly	37/1475	124/18670	6.25e-13	6.3e-11	CLDN5/PECAM1/CAV1/CDH5/RAMP2/ESAM/TJP1/HEG1/RHOC/AFDN/GJA1/CTNND1/ACTN4/MYO1C/CD9/CDH13/CTNNA1/PKP4/RAB13/ROCK2/JUP/SNAI1/ACE/EPHA2/F11R/GJA4/HDAC7/FSCN1/VCL/ARL2/SRF/TBCD/RHOA/STRN/PRKACA/PKN2/PDCD6IP	37
EC	GO:0007599	hemostasis	68/1475	341/18670	8.04e-13	7.9e-11	CD36/VWF/A2M/CAV1/CD59/THBD/F8/CD34/PDGFB/MYH9/MMRN1/EDN1/PLSCR1/CD9/EHD2/DOCK9/RAC1/GNAQ/DOCK1/DOCK6/MAPK3/FLI1/FZD6/DGKH/TLR4/MYL12A/CEACAM1/GATA2/SELP/ENPP4/PEAR1/ADAMTS18/NOS3/F2RL3/AVPR2/TFPI2/HSPB1/GNA11/STXBP1/GNAS/GNB1/VCL/IL6/ANXA2/CAPZA2/ANO6/PRCP/ACTG1/SRF/DGKE/PLCG2/GAS6/JMJD1C/MAFF/ENTPD1/PROS1/ARRB1/PLAT/PTPN11/PRKACA/MAFK/LMAN1/PRKAR2A/ITPR1/PRKAR1A/PAPSS2/ITPR2/TFPI	68
EC	GO:0045216	cell-cell junction organization	42/1475	156/18670	8.28e-13	8e-11	CLDN5/PECAM1/CAV1/CDH5/RAMP2/ESAM/TJP1/HEG1/RHOC/AFDN/GJA1/LIMS2/DSG2/CTNND1/ACTN4/MYO1C/CD9/CDH13/CTNNA1/PKP4/RAB13/ROCK2/JUP/SNAI1/ACE/EPHA2/F11R/KIFC3/DSP/GJA4/HDAC7/FSCN1/VCL/ARL2/SRF/TBCD/LIMS1/RHOA/STRN/PRKACA/PKN2/PDCD6IP	42
EC	GO:0051098	regulation of binding	72/1475	373/18670	9e-13	8.6e-11	CD36/CAV1/ID1/NES/NRP1/FKBP1A/MEF2C/ADAM15/PDGFB/ID3/KLF4/APP/LGALS3/CSF3/HES1/PPARG/RAPGEF2/MET/FOXC1/PLXND1/FLOT1/HEY1/MAPK3/CTNNBIP1/MSX1/EPHA4/DAB2IP/ACE/CLIC2/CCM2L/NIBAN2/HIPK2/RALB/HIP1R/ARHGEF7/ZNF462/CTBP2/IFI16/IFIT1/ADRB2/MAP2/B2M/PARP9/STMN1/PLK2/ANXA2/CEBPG/CRK/PPP2CB/CTNNB1/RB1/PPP3CA/EIF4G1/DTX3L/SP100/IFIT2/AIDA/CSNK1E/ARRB1/CRBN/TCF7L2/LFNG/SRI/GSK3B/PRKACA/CAMK1/TAF1/ADD1/SKI/NU…	72
EC	GO:0050673	epithelial cell proliferation	79/1475	434/18670	1.68e-12	1.57e-10	CAV1/ID1/EGFL7/FLT1/KDR/NRP1/EFNB2/CD34/MEF2C/PDGFB/CAV2/PTPRM/IGFBP4/BMPR2/CXCL12/GJA1/LIMS2/TEK/APLNR/SPARC/NFIB/HES1/PPARG/CDH13/NRP2/JCAD/CCND1/CD109/SULF2/ACVRL1/NOTCH1/MCC/MDK/SCARB1/DLL4/ATOH8/DAB2IP/VEGFC/CEACAM1/GATA2/NRARP/EPHA2/FLT4/BMP6/DYSF/TNMD/HYAL1/PTPRK/EGR3/NR2F2/RGCC/AKT3/ZFP36/LRG1/B2M/LAMB1/PLCG1/VASH1/CDKN1C/PRKD2/CFLAR/PPP1R16B/CTNNB1/RB1/YAP1/GRN/RTN4/SAV1/CDK6/CCN3/SYNJ2B…	79
EC	GO:0034446	substrate adhesion-dependent cell spreading	32/1475	100/18670	2.77e-12	2.55e-10	NRP1/HSPG2/NEDD9/LIMS2/TEK/ACTN4/GBP1/FERMT2/RAC1/FZD4/DOCK1/LAMA5/EFNA1/MDK/PXN/PTK2/NTN4/ARHGEF7/PEAK1/TRIOBP/VAMP3/LAMB1/CRK/PARVB/SRGAP2/LAMB2/LIMS1/PARVA/CORO1C/ITGAV/KANK1/CALR	32
EC	GO:0003007	heart morphogenesis	56/1475	259/18670	2.95e-12	2.67e-10	CLDN5/SOX18/ADAMTS1/SPRY1/SOX17/ENG/DLC1/NRP1/S1PR1/TGFBR2/CCN1/FKBP1A/MEF2C/ADAM15/HEG1/BMPR2/GJA1/TEK/HES1/NRP2/TBX3/ACVRL1/NOTCH1/FOXC1/PLXND1/EPHB4/HEY1/EFNA1/SNAI1/DLL1/MSX1/DLL4/CCM2L/OLFM1/NOS3/DSP/SMAD6/FAT4/TPM1/PTK2/ZMIZ1/DCHS1/TEAD2/SOX4/JAG1/SOS1/CTNNB1/SRF/YAP1/RTN4/CHD7/SAV1/PARVA/MIB1/INSR/ELN	56
EC	GO:0051607	defense response to virus	53/1475	238/18670	3.38e-12	2.93e-10	IFI27/IFITM3/BST2/HYAL2/IFI44L/SEC14L1/IFI6/GBP1/PLSCR1/IFIT3/IL33/MX1/RSAD2/PML/IFITM2/TSPAN6/OAS3/FCN3/IFI16/DDX60/EIF2AK2/IFIT1/SERINC3/PARP9/IL6/SLFN11/GBP3/ADARB1/TRIM25/OAS2/ISG15/IFIT5/IRF9/DTX3L/TRIM56/FGL2/DDX58/IFIH1/ADAR/HERC5/IFIT2/IFNAR2/TRAF3IP2/EIF2AK4/TRIM44/DDX17/LYST/ZMYND11/STAT2/RELA/SHFL/ABCE1/PUM1	53
EC	GO:0060337	type I interferon signaling pathway	31/1475	95/18670	3.39e-12	2.93e-10	IFI27/IFITM3/BST2/XAF1/IFI6/HLA-E/CDC37/IFIT3/MX1/RSAD2/EGR1/IFITM2/HLA-B/OAS3/HLA-A/IFIT1/IFNAR1/PSMB8/HLA-C/OAS2/ISG15/IRF9/HLA-F/SP100/IFI35/ADAR/IFIT2/IFNAR2/PTPN11/STAT2/ABCE1	31
EC	GO:0071357	cellular response to type I interferon	31/1475	95/18670	3.39e-12	2.93e-10	IFI27/IFITM3/BST2/XAF1/IFI6/HLA-E/CDC37/IFIT3/MX1/RSAD2/EGR1/IFITM2/HLA-B/OAS3/HLA-A/IFIT1/IFNAR1/PSMB8/HLA-C/OAS2/ISG15/IRF9/HLA-F/SP100/IFI35/ADAR/IFIT2/IFNAR2/PTPN11/STAT2/ABCE1	31
EC	GO:0007596	blood coagulation	66/1475	336/18670	3.58e-12	3.05e-10	CD36/VWF/A2M/CAV1/CD59/THBD/F8/CD34/PDGFB/MYH9/MMRN1/EDN1/PLSCR1/CD9/EHD2/DOCK9/RAC1/GNAQ/DOCK1/DOCK6/MAPK3/FZD6/DGKH/TLR4/MYL12A/CEACAM1/GATA2/SELP/ENPP4/PEAR1/ADAMTS18/NOS3/F2RL3/TFPI2/HSPB1/GNA11/STXBP1/GNAS/GNB1/VCL/IL6/ANXA2/CAPZA2/ANO6/PRCP/ACTG1/SRF/DGKE/PLCG2/GAS6/JMJD1C/MAFF/ENTPD1/PROS1/ARRB1/PLAT/PTPN11/PRKACA/MAFK/LMAN1/PRKAR2A/ITPR1/PRKAR1A/PAPSS2/ITPR2/TFPI	66
EC	GO:0061028	establishment of endothelial barrier	20/1475	41/18670	4.25e-12	3.57e-10	CLDN5/SOX18/CDH5/ENG/TJP1/RDX/AFDN/RAPGEF3/PDE2A/RAPGEF2/ROCK2/MSN/F11R/TJP2/ICAM1/PPP1R16B/CTNNB1/TNFRSF1A/RAPGEF1/ADD1	20
EC	GO:0043297	apical junction assembly	25/1475	64/18670	4.45e-12	3.68e-10	CLDN5/PECAM1/RAMP2/ESAM/TJP1/RHOC/AFDN/GJA1/ACTN4/MYO1C/CTNNA1/RAB13/ROCK2/SNAI1/EPHA2/F11R/VCL/ARL2/SRF/TBCD/RHOA/STRN/PRKACA/PKN2/PDCD6IP	25
EC	GO:0001935	endothelial cell proliferation	46/1475	191/18670	5.12e-12	4.18e-10	CAV1/EGFL7/FLT1/KDR/NRP1/CD34/MEF2C/PDGFB/CAV2/PTPRM/BMPR2/CXCL12/GJA1/TEK/APLNR/SPARC/PPARG/CDH13/NRP2/JCAD/ACVRL1/MDK/SCARB1/DLL4/ATOH8/VEGFC/GATA2/NRARP/EPHA2/FLT4/BMP6/DYSF/TNMD/EGR3/NR2F2/RGCC/AKT3/LRG1/PLCG1/VASH1/PRKD2/PPP1R16B/SYNJ2BP/FGF2/SP1/PDCD10	46
EC	GO:0050817	coagulation	66/1475	342/18670	8.19e-12	6.6e-10	CD36/VWF/A2M/CAV1/CD59/THBD/F8/CD34/PDGFB/MYH9/MMRN1/EDN1/PLSCR1/CD9/EHD2/DOCK9/RAC1/GNAQ/DOCK1/DOCK6/MAPK3/FZD6/DGKH/TLR4/MYL12A/CEACAM1/GATA2/SELP/ENPP4/PEAR1/ADAMTS18/NOS3/F2RL3/TFPI2/HSPB1/GNA11/STXBP1/GNAS/GNB1/VCL/IL6/ANXA2/CAPZA2/ANO6/PRCP/ACTG1/SRF/DGKE/PLCG2/GAS6/JMJD1C/MAFF/ENTPD1/PROS1/ARRB1/PLAT/PTPN11/PRKACA/MAFK/LMAN1/PRKAR2A/ITPR1/PRKAR1A/PAPSS2/ITPR2/TFPI	66
EC	GO:0001936	regulation of endothelial cell proliferation	43/1475	176/18670	1.52e-11	1.209e-09	CAV1/EGFL7/FLT1/KDR/NRP1/MEF2C/PDGFB/CAV2/PTPRM/BMPR2/CXCL12/GJA1/TEK/APLNR/SPARC/PPARG/CDH13/NRP2/JCAD/ACVRL1/MDK/DLL4/ATOH8/VEGFC/GATA2/NRARP/FLT4/BMP6/DYSF/TNMD/EGR3/NR2F2/RGCC/AKT3/LRG1/PLCG1/VASH1/PRKD2/PPP1R16B/SYNJ2BP/FGF2/SP1/PDCD10	43
EC	GO:0016358	dendrite development	51/1475	233/18670	1.71e-11	1.339e-09	ID1/NRP1/SHANK3/MEF2C/APP/PREX2/PDLIM5/MEF2A/PICALM/ITGB1/YWHAH/KLF7/CAMSAP2/RAPGEF2/SCARF1/EFNA1/TAOK2/HECW2/NEDD4/EPHA4/KALRN/DAB2IP/MATN2/DNM3/BTBD3/ASAP1/CYFIP1/MAP2/PLK2/CRK/FARP1/PPP3CA/FBXO31/ADAM10/SRGAP2/TRAK2/WASL/RHOA/TRAK1/SRGAP2C/STRN/EEF2K/IQGAP1/GSK3B/PAK2/CAMK1/RERE/RBFOX2/ARF1/ABI2/KIDINS220	51
EC	GO:0051099	positive regulation of binding	43/1475	179/18670	2.76e-11	2.134e-09	CAV1/NRP1/FKBP1A/MEF2C/KLF4/APP/LGALS3/CSF3/HES1/PPARG/RAPGEF2/MET/FOXC1/PLXND1/FLOT1/EPHA4/ACE/CLIC2/NIBAN2/HIPK2/RALB/HIP1R/CTBP2/B2M/PARP9/STMN1/PLK2/ANXA2/CEBPG/PPP2CB/CTNNB1/RB1/EIF4G1/DTX3L/ARRB1/CRBN/TCF7L2/LFNG/GSK3B/TAF1/ADD1/SKI/HSF1	43
EC	GO:0019058	viral life cycle	63/1475	328/18670	3.02e-11	2.306e-09	IFI27/CAV1/IFITM3/BST2/STOM/HYAL2/EFNB2/CAV2/LDLR/NECTIN2/PLSCR1/CD74/MX1/ITGB1/RSAD2/ROCK2/NOTCH1/PML/ITGA5/IFITM2/NFIA/SCARB1/OAS3/EPHA2/F11R/NR5A2/FCN3/HYAL1/PVR/CTBP2/IFI16/ICAM1/EIF2AK2/IFIT1/CD46/SCARB2/CHMP5/FURIN/ANXA2/TNFRSF4/CD81/CHMP3/ADARB1/TRIM25/XPR1/ISG15/IFIT5/GAS6/LGALS9/ADAR/DDX3X/SNX3/EIF2AK4/PCBP1/ITGAV/ITGB5/SHFL/UVRAG/CHMP2A/NUCKS1/PKN2/NMT2/PDCD6IP	63
EC	GO:0043393	regulation of protein binding	48/1475	217/18670	4.55e-11	3.426e-09	CD36/CAV1/ID1/NES/NRP1/FKBP1A/MEF2C/ADAM15/PDGFB/APP/LGALS3/CSF3/RAPGEF2/MET/PLXND1/FLOT1/MAPK3/CTNNBIP1/EPHA4/DAB2IP/ACE/CCM2L/HIPK2/RALB/HIP1R/IFIT1/ADRB2/MAP2/B2M/STMN1/PLK2/ANXA2/CRK/PPP2CB/DTX3L/IFIT2/AIDA/CSNK1E/ARRB1/CRBN/TCF7L2/LFNG/GSK3B/PRKACA/CAMK1/TAF1/ADD1/HSF1	48
EC	GO:0043547	positive regulation of GTPase activity	72/1475	405/18670	5.15e-11	3.825e-09	ARHGAP29/ITGA6/CX3CL1/DLC1/NRP1/S1PR1/CAV2/NEDD9/AFDN/PREX2/RAPGEF3/CCL14/ARHGEF15/DOCK9/RALGAPA2/PKP4/ARHGAP31/PICALM/GNAQ/ITGB1/PLCB1/ARHGEF12/DOCK1/RASAL2/RAPGEF2/ARHGAP23/RASGRP3/DOCK4/RIN2/KALRN/DAB2IP/GIT1/RGS5/ARAP3/EPHA2/F11R/AGRN/ALS2CL/ASAP1/STARD8/TBC1D9/ARHGEF7/ARHGAP18/BNIP2/SIPA1L2/ICAM1/RGS3/BCR/CRK/ASAP2/SOS1/RGS12/MAP4K4/STARD13/TBC1D1/TBCD/SRGAP2/RSU1/ARHGAP17/RABGAP1/RAPGEF1/TB…	72
EC	GO:0030856	regulation of epithelial cell differentiation	39/1475	156/18670	6.35e-11	4.66e-09	CLDN5/CAV1/ID1/CDH5/APOLD1/NOTCH4/WWTR1/HES1/TBX3/CCND1/KLF7/CD109/ACVRL1/ROCK2/NOTCH1/FOXC1/DLL1/ATOH8/CEACAM1/BMP6/TRIM16/FAT4/ZEB1/ZFP36/CDKN1C/JAG1/RHEB/CTNNB1/TNFRSF1A/YAP1/MAFF/ZFP36L1/KIAA1109/CLOCK/GSK3B/NCOA3/ADD1/NUMA1/VEZF1	39
EC	GO:1903391	regulation of adherens junction organization	24/1475	67/18670	1.02e-10	7.405e-09	KDR/DLC1/NRP1/RDX/FAM107A/TEK/LIMCH1/RAC1/ACVRL1/ROCK2/BMP6/PTK2/PPM1F/PEAK1/SLK/MACF1/MAP4K4/PHLDB2/LIMS1/RHOA/DUSP3/CORO1C/IQGAP1/ADD1	24
EC	GO:0046578	regulation of Ras protein signal transduction	50/1475	238/18670	1.28e-10	9.153e-09	SPRY1/DLC1/NRP1/RDX/LPAR6/HEG1/RASIP1/PREX2/MCF2L/ARHGEF15/RAC1/ADGRG1/PLEKHG1/TNFAIP1/FGD5/ITGB1/ARHGEF12/KITLG/NOTCH1/MET/RASGRF2/FLOT1/SHC1/PRAG1/KALRN/DAB2IP/RGL2/GPR4/F2RL3/SPRY4/ARFGEF3/FGD4/ARHGEF7/KCTD10/STMN1/ITPKB/BCR/CRK/SOS1/PPP2CB/FARP1/MAP4K4/RAPGEF1/ARHGEF10/EPS8/ARRB1/ARHGEF3/CYTH2/KANK1/ARHGEF2	50
EC	GO:0010769	regulation of cell morphogenesis involved in differentiation	58/1475	301/18670	1.61e-10	1.1419e-08	ID1/NRP1/SHANK3/NEDD9/BMPR2/CXCL12/LIMS2/SEMA3G/ACTN4/GBP1/DPYSL2/RAB11A/RAC1/PDLIM5/YWHAH/SEMA6A/DOCK1/PLXNA2/RAPGEF2/PLXND1/SEMA6B/EFNA1/MDK/HECW2/NEDD4/EPHA4/KALRN/OLFM1/SEMA3F/DNM3/PTK2/SEMA6C/CYFIP1/ARHGEF7/SEMA4C/CTTN/TRIOBP/MAP2/CRK/MACF1/PPP3CA/FBXO31/SRF/ADAM10/RTN4/TRAK2/LIMS1/RHOA/MAP3K13/TRAK1/CORO1C/EEF2K/KANK1/GSK3B/RYK/CALR/ABI2/STK25	58
EC	GO:0043535	regulation of blood vessel endothelial cell migration	38/1475	156/18670	2.52e-10	1.7619e-08	KDR/MMRN2/NRP1/MEF2C/PDGFB/KLF4/PIK3C2A/PPARG/JCAD/MEOX2/ETS1/ACVRL1/NOTCH1/EFNA1/JUP/RHOJ/DLL4/VEGFC/GATA2/EPHA2/AMOTL1/NOS3/CARD10/HSPB1/HDAC7/RGCC/AKT3/ANGPT2/PLCG1/VASH1/PLK2/PRKD2/PRCP/STARD13/RHOA/FGF2/SP1/PDCD10	38
EC	GO:0032535	regulation of cellular component size	66/1475	370/18670	2.85e-10	1.9659e-08	AQP1/SPTBN1/NRP1/RDX/SHANK3/BMPR2/KANK3/CXCL12/EDN1/SEMA3G/MYO1C/CSF3/SWAP70/DPYSL2/RAB11A/RAC1/TMSB10/PICALM/NCKAP1/SEMA6A/TMOD3/SEMA6B/MSN/LRRC8A/OLFM1/CDC42EP5/SEMA3F/BAIAP2L1/SEMA6C/CYFIP1/CDC42EP1/CDC42EP4/HIP1R/AKT3/SEMA4C/CTTN/ARHGAP18/TRIOBP/ICAM1/CDC42EP3/MAP2/RILP/SPTAN1/CAPZA2/ANO6/FCHSD2/MACF1/SRF/SLC12A4/LIMA1/RTN4/WASL/RHOA/EPS8/ARPC1A/SLC12A7/MAP3K13/KANK1/GSK3B/RYK/ADD1/ARF1/ABI2/…	66
EC	GO:0008360	regulation of cell shape	37/1475	150/18670	2.95e-10	2.0133e-08	PALMD/KDR/DLC1/RDX/RHOC/MYH9/FERMT2/FGD5/MYO10/PLXNA2/PLXND1/MSN/RHOJ/TAOK2/MYH10/PRAG1/CDC42EP5/TPM1/PTK2/CYFIP1/CDC42EP1/FGD4/CDC42EP4/FAM171A1/ARHGAP18/FES/ICAM1/CDC42EP3/RHOB/CRK/FMNL3/PARVB/RHOU/RHOA/EPS8/PARVA/RND1	37
EC	GO:0032092	positive regulation of protein binding	28/1475	93/18670	3.15e-10	2.1264e-08	CAV1/NRP1/FKBP1A/MEF2C/APP/LGALS3/CSF3/RAPGEF2/PLXND1/FLOT1/EPHA4/ACE/HIPK2/RALB/HIP1R/B2M/PLK2/ANXA2/PPP2CB/DTX3L/ARRB1/CRBN/TCF7L2/LFNG/GSK3B/TAF1/ADD1/HSF1	28
EC	GO:0007219	Notch signaling pathway	43/1475	193/18670	3.64e-10	2.4245e-08	EGFL7/TGFBR2/NOTCH4/TIMP4/APP/TCIM/HES1/IL6ST/NEURL1B/TSPAN14/NOTCH1/FOXC1/JAG2/PLXND1/HEY1/MDK/SNAI1/DLL1/DLL4/PRAG1/GATA2/NRARP/PEAR1/NIBAN2/NOS3/TSPAN15/SORBS2/FAT4/ZMIZ1/CD46/JAG1/PTP4A3/DTX3L/EPN2/ADAM10/CDK6/CCN3/ARRB1/SYNJ2BP/LFNG/MIB1/APH1A/PDCD10	43
EC	GO:0043254	regulation of protein complex assembly	77/1475	467/18670	4.44e-10	2.924e-08	CD36/CDH5/SPTBN1/RDX/RASIP1/RHOC/KANK3/MYO1C/CSF3/RAC1/TMSB10/NCKAP1/CAMSAP2/TMOD3/MET/MSN/FNIP2/CTNNBIP1/TLR4/DAB2IP/SELP/CDC42EP5/SMAD6/TAL1/BAIAP2L1/ASAP1/CYFIP1/CDC42EP1/PIEZO1/CDC42EP4/RALB/HIP1R/CTTN/FSCN1/ARHGAP18/TRIOBP/FES/SH3GLB1/STXBP1/ICAM1/EIF2AK2/CDC42EP3/MAP2/ARL2/STMN1/SPTAN1/KIF9/CAPZA2/FCHSD2/CTNNB1/RB1/SRF/EIF4G1/TBCD/STXBP6/NBDY/WASL/RHOA/EPS8/ARPC1A/DDX3X/SVIP/CRBN/PTPN11/KAN…	77
EC	GO:0072001	renal system development	56/1475	293/18670	4.6e-10	2.9925e-08	PECAM1/ADAMTS1/SPRY1/ITGA6/SOX17/PODXL/COL4A1/NRP1/HYAL2/EFNB2/CD34/MEF2C/PDGFB/ID3/TEK/WWTR1/HES1/LAMA5/SMAD1/SULF2/EGR1/TNS2/NOTCH1/FOXC1/ASS1/CTNNBIP1/DLL1/ITGB4/NFIA/EPHA4/ACE/GPR4/MYO1E/BMP6/SMAD6/FAT4/KLHL3/CTSH/HOXB7/DCHS1/SMAD5/ANGPT2/SOX4/CDKN1C/JAG1/CFLAR/CTNNB1/CAT/YAP1/LAMB2/WFS1/FGF2/IQGAP1/APH1A/ZBTB16/ACAT1	56
EC	GO:0051701	interaction with host	45/1475	209/18670	4.64e-10	2.9925e-08	CAV1/IFITM3/HYAL2/EFNB2/CAV2/LDLR/CTNND1/NECTIN2/CD74/ITGB1/MET/PML/ITGA5/IFITM2/SCARB1/NEDD4/EPHA2/F11R/FCN3/HYAL1/HIPK2/PVR/BCL2L1/ICAM1/EIF2AK2/IFIT1/CD46/SCARB2/TNFRSF4/CD81/CHMP3/TRIM25/CTNNB1/XPR1/GAS6/LGALS9/SNX3/EIF2AK4/ITGAV/ITGB5/UVRAG/CHMP2A/RRAGA/GUCY1A1/INSR	45
EC	GO:0003170	heart valve development	22/1475	61/18670	5.27e-10	3.3562e-08	ADAMTS9/TGFBR2/CCN1/MEF2C/BMPR2/PDE2A/ROCK2/NOTCH1/HEY1/EFNA1/SNAI1/DLL4/OLFM1/NOS3/SMAD6/DCHS1/SOX4/JAG1/RB1/TNFRSF1A/HECTD1/ELN	22
EC	GO:0035023	regulation of Rho protein signal transduction	35/1475	140/18670	6.01e-10	3.7862e-08	DLC1/NRP1/LPAR6/HEG1/RASIP1/PREX2/MCF2L/ARHGEF15/RAC1/ADGRG1/PLEKHG1/TNFAIP1/FGD5/ITGB1/ARHGEF12/MET/RASGRF2/FLOT1/PRAG1/KALRN/GPR4/F2RL3/FGD4/ARHGEF7/KCTD10/STMN1/BCR/SOS1/FARP1/ARHGEF10/EPS8/ARRB1/ARHGEF3/KANK1/ARHGEF2	35
EC	GO:1901653	cellular response to peptide	67/1475	385/18670	6.16e-10	3.8441e-08	CD36/CAV1/ID1/CAV2/LPL/KLF4/APP/SOCS3/ADCY4/PIK3R3/EDN1/SOCS2/MYO1C/PIK3C2A/PPARG/GNAI2/INHBB/LEPROT/RAB13/ROCK2/ASS1/CRHBP/SHC1/BCAR1/TLR4/EPHA4/CEACAM1/GRB10/SORBS1/BAIAP2L1/KL/KLF11/PXN/PTK2/CYFIP1/IGF1R/ICAM1/ADRB2/KLF2/CHMP5/IGF2/CRK/SOS1/CFLAR/VCAM1/KLF10/EIF4EBP2/FIS1/SRSF5/ZFP36L1/KLF3/CASP4/SP1/FOXO1/PTPN11/EEF2K/KANK1/GSK3B/PRKACA/RELA/ARHGEF2/PRKAR2A/NUCKS1/HSF1/PRKAR1A/CREB1/INSR	67
EC	GO:1902905	positive regulation of supramolecular fiber organization	44/1475	204/18670	6.82e-10	4.2097e-08	ID1/CX3CL1/NRP1/RHOC/APP/EDN1/RAPGEF3/MYO1C/CSF3/SWAP70/ARHGEF15/LIMCH1/RAC1/SYNPO/NCKAP1/ROCK2/MET/CDC42EP5/BAIAP2L1/PXN/TPM1/CYFIP1/CDC42EP1/CDC42EP4/HIP1R/PPM1F/RGCC/CTTN/FES/ICAM1/CDC42EP3/ARL2/FCHSD2/CCN2/RB1/SORBS3/ARHGEF10/WASL/RHOA/ARPC1A/NUMA1/ARF1/ABI2/CLU	44
EC	GO:0010811	positive regulation of cell-substrate adhesion	32/1475	121/18670	7.04e-10	4.2985e-08	CD36/ITGA6/KDR/MMRN2/CX3CL1/NRP1/CCN1/NEDD9/MMRN1/LIMS2/EMP2/UTRN/TEK/CDH13/RAC1/DOCK1/ITGA5/JUP/MDK/PPM1F/ARHGEF7/TRIOBP/HSD17B12/ARL2/CRK/MAP4K4/RSU1/CDK6/LIMS1/IQGAP1/GSK3B/CALR	32
EC	GO:0010975	regulation of neuron projection development	80/1475	499/18670	7.93e-10	4.7921e-08	ID1/ITGA6/CX3CL1/NRP1/EFNB2/SHANK3/MEF2C/BMPR2/KLF4/CXCL12/SEMA3G/DPYSL2/RAB11A/PDLIM5/FZD4/YWHAH/SEMA6A/PLXNA2/CAMSAP2/RAPGEF2/SCARF1/PLXND1/SEMA6B/EFNA1/MDK/HECW2/NEDD4/EPHA4/PRAG1/KALRN/DAB2IP/OLFM1/SEMA3F/DNM3/ASAP1/PTK2/SEMA6C/CYFIP1/SEMA4C/CTTN/SERPINI1/FES/DPYSL3/MAP2/B2M/SCARB2/PLK2/CRK/TMEM30A/CFLAR/MACF1/MAP4K4/PPP3CA/FBXO31/SRF/ADAM10/GRN/RTN4/PTPRG/RAPGEF1/TRAK2/RHOA/MOB2/MAP3K13/TRAK…	80
EC	GO:0007229	integrin-mediated signaling pathway	29/1475	103/18670	8.92e-10	5.3337e-08	ADAMTS1/ITGA6/NRP1/ITGA1/ADAM15/NEDD9/MYH9/LIMS2/EMP2/DST/FERMT2/CTNNA1/ITGB1/DOCK1/LAMA5/ITGA5/ITGB4/BCAR1/CEACAM1/LAMA3/PTK2/PHACTR4/CCN2/ISG15/ADAM10/LIMS1/ITGAV/PTPN11/ITGB5	29
EC	GO:0035924	cellular response to vascular endothelial growth factor stimulus	23/1475	68/18670	9.31e-10	5.4926e-08	FLT1/RAMP2/KDR/NRP1/MYO1C/NRP2/JCAD/SEMA6A/NOTCH1/FOXC1/DLL1/DLL4/DAB2IP/VEGFC/FLT4/EGR3/HSPB1/SPHK1/PRKD2/VCAM1/PTP4A3/ADGRA2/RELA	23
EC	GO:0060333	interferon-gamma-mediated signaling pathway	27/1475	91/18670	9.38e-10	5.4926e-08	SOCS3/HLA-E/CDC37/GBP1/PPARG/HLA-DRB1/PML/HLA-B/OAS3/HLA-DRA/HLA-DPA1/HLA-A/MID1/ICAM1/B2M/PARP14/PARP9/HLA-C/VCAM1/TRIM25/OAS2/IRF9/HLA-F/SP100/IFNGR1/NR1H3/HLA-DRB5	27
EC	GO:0030038	contractile actin filament bundle assembly	28/1475	98/18670	1.2e-09	6.8941e-08	DLC1/NRP1/S1PR1/RHOC/RAPGEF3/ARHGEF15/LIMCH1/RAC1/TNFAIP1/ROCK2/MET/SORBS1/PXN/TPM1/PPM1F/RGCC/FAM171A1/WASF2/STMN1/CCN2/SRF/SORBS3/PHLDB2/ARHGEF10/RHOA/ARRB1/ITGB5/ELN	28
EC	GO:0043149	stress fiber assembly	28/1475	98/18670	1.2e-09	6.8941e-08	DLC1/NRP1/S1PR1/RHOC/RAPGEF3/ARHGEF15/LIMCH1/RAC1/TNFAIP1/ROCK2/MET/SORBS1/PXN/TPM1/PPM1F/RGCC/FAM171A1/WASF2/STMN1/CCN2/SRF/SORBS3/PHLDB2/ARHGEF10/RHOA/ARRB1/ITGB5/ELN	28
EC	GO:0060485	mesenchyme development	53/1475	278/18670	1.47e-09	8.3718e-08	SPRY1/ENG/NRP1/TGFBR2/MEF2C/ADAM15/BMPR2/EDN1/TCF15/SEMA3G/WWTR1/MEOX1/HES1/NRP2/SEMA6A/EFNB1/LAMA5/KITLG/ACVRL1/NOTCH1/FOXC1/SEMA6B/HEY1/MAPK3/EFNA1/MDK/SNAI1/MSX1/DAB2IP/OLFM1/SEMA3F/NOS3/SEMA6C/SDCBP/RGCC/SEMA4C/DCHS1/RFLNB/TEAD2/PHACTR4/IL6/JAG1/CTNNB1/PEF1/YAP1/LRP6/RTN4/PHLDB2/CORO1C/ZFP36L1/DDX17/GSK3B/PHLDB1	53
EC	GO:0035690	cellular response to drug	64/1475	369/18670	1.72e-09	9.6712e-08	AQP1/ID1/KDR/MEF2C/ADAM15/PDGFB/KLF4/EDN1/PDE2A/CTNNA1/ATP2B4/GNAI1/GNAQ/GNAI2/PLCB1/ETS1/EGR1/ROCK2/MET/ASS1/ADIRF/CRHBP/MAPK3/JUP/PPP1R14A/AHR/PCGF2/MSX1/AGRN/PPM1F/GNA11/SSH1/NQO1/ICAM1/GNB1/B2M/RHOB/SIRPA/SPHK1/KLF2/CHMP5/IL6/PAWR/GABPA/CRK/CFLAR/CTNNB1/PPP3CA/GAS6/PDE8A/HSP90B1/KLF9/FOXO1/ATRX/TAF1/SETX/RELA/ARHGEF2/PDCD10/HSF1/STK25/ATF4/CYP1B1/ITPR2	64
EC	GO:0001933	negative regulation of protein phosphorylation	71/1475	429/18670	1.81e-09	1.01054e-07	FABP4/CAV1/SPRY1/ENG/HYAL2/HEG1/RASIP1/MECOM/KLF4/SOCS3/WWTR1/GBP1/TIMP3/WNK1/GNAQ/SEMA6A/CD109/DUSP6/EFNA1/CNKSR3/TLR4/DAB2IP/TRIB2/CEACAM1/HHEX/LRP5/SPRY4/SMAD6/HIPK3/CALM1/PKIG/HSPB1/NR2F2/PPM1F/PLPP3/IGF1R/CDKN1A/PARP14/SIRPA/ATF3/TRIB1/RGS3/LATS2/IRAK3/CDKN1C/GADD45A/ADARB1/RB1/BDKRB2/EIF4G1/SPRED2/LRP6/RAPGEF1/ITPRIP/ADAR/AIDA/ARRB1/DUSP3/SYNJ2BP/SH3BP5/CORO1C/NDRG2/FOXO1/CTDSP2/ZMYND11/PAK…	71
EC	GO:0050900	leukocyte migration	79/1475	499/18670	1.84e-09	1.01438e-07	PECAM1/CAV1/PLVAP/FLT1/ITGA6/ESAM/THBD/CX3CL1/SELE/JAM2/S1PR1/ITGA1/CD34/MTUS1/PDGFB/MYH9/CXCL12/APP/LGALS3/EDN1/TEK/CCL14/SWAP70/IL33/CD9/CD74/YES1/RAC1/WNK1/ITGB1/PLCB1/TNFRSF10D/KITLG/MAPK3/ITGA5/SHC1/MSN/MDK/SPNS2/VEGFC/CEACAM1/SELP/SDC3/LRCH1/F11R/DYSF/MMP28/CXCL2/TNFRSF10A/CD200/ICAM1/SIRPA/ANGPT2/IL6/PLCG1/NBL1/BCR/CRK/IL1R1/CD81/SOS1/ANO6/VCAM1/ADAM10/GAS6/TNFRSF10B/LGALS9/CCN3/WASL/RHOA/…	79
EC	GO:0001952	regulation of cell-matrix adhesion	31/1475	119/18670	1.94e-09	1.0587e-07	CD36/KDR/CX3CL1/DLC1/NRP1/FAM107A/ADAM15/EMP2/UTRN/TEK/LIMCH1/CDH13/RAC1/ACVRL1/ROCK2/JUP/PTK2/PPM1F/PEAK1/SLK/JAG1/MACF1/MAP4K4/PHLDB2/CDK6/LIMS1/RHOA/DUSP3/CORO1C/IQGAP1/GSK3B	31
EC	GO:0007162	negative regulation of cell adhesion	54/1475	289/18670	2.19e-09	1.18635e-07	CX3CL1/PODXL/DLC1/JAM2/RDX/FAM107A/ADAM15/KLF4/CXCL12/LRRC32/LGALS3/ACTN4/GBP1/SWAP70/CD9/CD74/CDH13/FZD4/WNK1/SEMA6A/PLXNA2/ACVRL1/NOTCH1/ASS1/PLXND1/MDK/CEACAM1/CCM2L/NRARP/ADAMTS18/BMP6/PTK2/PPM1F/RGCC/ANGPT2/PAWR/JAG1/VSIR/MAP4K4/TBCD/ADAM10/FGL2/PHLDB2/HLX/LGALS9/RHOA/DUSP3/PELI1/CORO1C/RND1/PTPN11/KANK1/PRKAR1A/CYP1B1	54
EC	GO:0016049	cell growth	77/1475	484/18670	2.36e-09	1.26843e-07	SOX17/BST2/NRP1/HYAL2/FAM107A/TGFBR2/ADAM15/IGFBP4/BMPR2/CXCL12/APP/GJA1/EDN1/SOCS2/SEMA3G/SGK1/DPYSL2/RAB11A/IGFBP7/PPARG/PDLIM5/CCDC85B/NRP2/ITGB1/SEMA6A/HBEGF/NPR1/ACVRL1/PML/SEMA6B/BCAR1/TAOK2/MSX1/APBB2/CEACAM1/OLFM1/KIF26A/SEMA3F/SH3BP4/SORBS2/HYAL1/SEMA6C/CYFIP1/SDCBP/SEMA4C/CDKN1A/CTTN/MAP2/SPHK1/VCL/EIF4G2/MACF1/CTNNB1/RB1/FHL1/SRF/EIF4G1/BIN3/ADAM10/RAPH1/RTN4/LAMB2/CCN3/RHOA/ADIPOR2/RP…	77
EC	GO:0051893	regulation of focal adhesion assembly	21/1475	60/18670	2.45e-09	1.29133e-07	KDR/DLC1/NRP1/FAM107A/TEK/LIMCH1/RAC1/ACVRL1/ROCK2/PTK2/PPM1F/PEAK1/SLK/MACF1/MAP4K4/PHLDB2/LIMS1/RHOA/DUSP3/CORO1C/IQGAP1	21
EC	GO:0090109	regulation of cell-substrate junction assembly	21/1475	60/18670	2.45e-09	1.29133e-07	KDR/DLC1/NRP1/FAM107A/TEK/LIMCH1/RAC1/ACVRL1/ROCK2/PTK2/PPM1F/PEAK1/SLK/MACF1/MAP4K4/PHLDB2/LIMS1/RHOA/DUSP3/CORO1C/IQGAP1	21
EC	GO:0071496	cellular response to external stimulus	60/1475	339/18670	2.51e-09	1.31001e-07	AQP1/ITGA6/ENG/FAM107A/LPL/BMPR2/GJA1/PDE2A/PPARG/RAC1/INHBB/RIPOR1/MAPK3/AKR1C3/TLR4/KIF26A/PIK3C2B/CADPS2/BMP6/TMEM150C/RNF152/PIEZO1/RALB/TNFRSF10A/SSH1/CDKN1A/PPM1D/GAS2L1/FES/SH3GLB1/IFI16/ICAM1/EIF2AK2/ATF3/ATP1A1/GABARAPL2/KCNB1/GADD45A/VCAM1/TNFRSF1A/XPR1/SRF/EIF4G1/LTBR/KLF10/GAS6/TNFRSF10B/GSDMD/EIF2AK4/HSP90B1/GABARAPL1/FOXO1/PTPN11/TAF1/BCL10/HSF1/ATF4/UPP1/RRAGA/SLC38A2	60
EC	GO:0070830	bicellular tight junction assembly	20/1475	55/18670	2.72e-09	1.38329e-07	CLDN5/PECAM1/RAMP2/ESAM/TJP1/AFDN/GJA1/ACTN4/MYO1C/RAB13/ROCK2/SNAI1/EPHA2/F11R/ARL2/SRF/TBCD/STRN/PRKACA/PDCD6IP	20
EC	GO:0007409	axonogenesis	75/1475	468/18670	2.75e-09	1.38329e-07	SPTBN1/NRP1/EFNB2/SHANK3/ROBO4/PTPRM/BMPR2/CXCL12/APP/SEMA3G/NFIB/DPYSL2/RAB11A/RAC1/ENAH/NRP2/PICALM/ITGB1/SEMA6A/EFNB1/KLF7/PLXNA2/NOTCH1/PLXND1/EPHB4/FLOT1/SEMA6B/MAPK3/EFNA1/SHC1/FEZ2/TAOK2/APBB2/EPHA4/MYH10/OLFM1/GRB10/SEMA3F/NIBAN2/EPHA2/MATN2/AGRN/UNC5B/PTK2/SEMA6C/CYFIP1/NTN4/SEMA4C/CTTN/STXBP1/MAP2/VCL/PLCG1/STMN1/SPTAN1/SOS1/ADARB1/MACF1/SRF/NUMB/RAPH1/RTN4/LAMB2/TRAK2/RHOA/B4GALT5/MAP3…	75
EC	GO:0030260	entry into host cell	33/1475	134/18670	2.79e-09	1.38329e-07	CAV1/IFITM3/HYAL2/EFNB2/CAV2/LDLR/CTNND1/NECTIN2/CD74/ITGB1/MET/ITGA5/IFITM2/SCARB1/EPHA2/F11R/FCN3/HYAL1/PVR/ICAM1/CD46/SCARB2/TNFRSF4/CD81/TRIM25/CTNNB1/XPR1/GAS6/LGALS9/SNX3/ITGAV/ITGB5/UVRAG	33
EC	GO:0044409	entry into host	33/1475	134/18670	2.79e-09	1.38329e-07	CAV1/IFITM3/HYAL2/EFNB2/CAV2/LDLR/CTNND1/NECTIN2/CD74/ITGB1/MET/ITGA5/IFITM2/SCARB1/EPHA2/F11R/FCN3/HYAL1/PVR/ICAM1/CD46/SCARB2/TNFRSF4/CD81/TRIM25/CTNNB1/XPR1/GAS6/LGALS9/SNX3/ITGAV/ITGB5/UVRAG	33
EC	GO:0051806	entry into cell of other organism involved in symbiotic interaction	33/1475	134/18670	2.79e-09	1.38329e-07	CAV1/IFITM3/HYAL2/EFNB2/CAV2/LDLR/CTNND1/NECTIN2/CD74/ITGB1/MET/ITGA5/IFITM2/SCARB1/EPHA2/F11R/FCN3/HYAL1/PVR/ICAM1/CD46/SCARB2/TNFRSF4/CD81/TRIM25/CTNNB1/XPR1/GAS6/LGALS9/SNX3/ITGAV/ITGB5/UVRAG	33
EC	GO:0051828	entry into other organism involved in symbiotic interaction	33/1475	134/18670	2.79e-09	1.38329e-07	CAV1/IFITM3/HYAL2/EFNB2/CAV2/LDLR/CTNND1/NECTIN2/CD74/ITGB1/MET/ITGA5/IFITM2/SCARB1/EPHA2/F11R/FCN3/HYAL1/PVR/ICAM1/CD46/SCARB2/TNFRSF4/CD81/TRIM25/CTNNB1/XPR1/GAS6/LGALS9/SNX3/ITGAV/ITGB5/UVRAG	33
EC	GO:0120192	tight junction assembly	20/1475	56/18670	3.91e-09	1.92309e-07	CLDN5/PECAM1/RAMP2/ESAM/TJP1/AFDN/GJA1/ACTN4/MYO1C/RAB13/ROCK2/SNAI1/EPHA2/F11R/ARL2/SRF/TBCD/STRN/PRKACA/PDCD6IP	20
EC	GO:0032231	regulation of actin filament bundle assembly	27/1475	97/18670	4.44e-09	2.16379e-07	ID1/CX3CL1/DLC1/NRP1/S1PR1/RDX/SHANK3/RHOC/RAPGEF3/SWAP70/ARHGEF15/LIMCH1/RAC1/SYNPO/ROCK2/MET/PXN/TPM1/PPM1F/RGCC/WASF2/STMN1/CCN2/SORBS3/PHLDB2/ARHGEF10/RHOA	27
EC	GO:0061448	connective tissue development	51/1475	273/18670	6.14e-09	2.95705e-07	HYAL2/TGFBR2/CCN1/CD34/MEF2C/PDGFB/BMPR2/EDN1/NFIB/STC1/SERPINH1/SPTLC2/SMAD1/KLF7/SULF2/ACVRL1/EGR1/PLAAT3/NOTCH1/MAPK3/MDK/SNAI1/SLC25A25/VWA1/MSX1/CSGALNACT1/GPR4/LRP5/BMP6/MATN2/TNMD/HYAL1/HOXB3/RFLNB/ZEB1/SMAD5/GNAS/ANXA2/CFLAR/CCN2/CTNNB1/SRF/LRP6/CCN3/CHSY1/FGF2/MEX3C/RELA/ZBTB16/ACAT1/TRIP11	51
EC	GO:0003179	heart valve morphogenesis	19/1475	52/18670	6.17e-09	2.95705e-07	ADAMTS9/TGFBR2/CCN1/MEF2C/BMPR2/ROCK2/NOTCH1/HEY1/EFNA1/SNAI1/DLL4/OLFM1/NOS3/SMAD6/DCHS1/SOX4/JAG1/RB1/ELN	19
EC	GO:0060562	epithelial tube morphogenesis	57/1475	322/18670	6.23e-09	2.9621e-07	SOX18/SPRY1/SOX17/ENG/PODXL/DLC1/COL4A1/NRP1/TGFBR2/EFNB2/NOTCH4/MEF2C/RASIP1/GJA1/EDN1/HES1/TBX3/LAMA5/ACVRL1/NOTCH1/MET/PLXND1/PML/LUZP1/MDK/CTNNBIP1/DLL1/FZD6/DLL4/EPHA4/NRARP/LRP5/EPHA2/FAT4/KLHL3/CTSH/HOXB7/SEMA4C/DCHS1/TEAD2/RHOB/PHACTR4/SOX4/PRKD2/CTNNB1/STARD13/SRF/YAP1/LRP6/FOXP1/RHOA/FGF2/MIB1/PRKACA/SKI/BCL10/RALA	57
EC	GO:0042326	negative regulation of phosphorylation	74/1475	468/18670	6.36e-09	2.99853e-07	FABP4/CAV1/SPRY1/ENG/HYAL2/HEG1/RASIP1/MECOM/KLF4/SOCS3/WWTR1/GBP1/TIMP3/WNK1/GNAQ/SEMA6A/CD109/DUSP6/EFNA1/CNKSR3/TLR4/DAB2IP/TRIB2/CEACAM1/HHEX/LRP5/SPRY4/SMAD6/HIPK3/CALM1/PKIG/HSPB1/NR2F2/PPM1F/PLPP3/IGF1R/CDKN1A/PARP14/SIRPA/ATF3/TRIB1/RGS3/LATS2/IRAK3/CDKN1C/GADD45A/ADARB1/MIDN/RB1/BDKRB2/EIF4G1/SPRED2/LRP6/RAPGEF1/ITPRIP/ADAR/RHOA/PPP2R5A/AIDA/ARRB1/DUSP3/SYNJ2BP/SH3BP5/CORO1C/NDRG2/FOXO1/…	74
EC	GO:0008593	regulation of Notch signaling pathway	28/1475	105/18670	6.61e-09	3.08929e-07	EGFL7/NOTCH4/TCIM/HES1/IL6ST/TSPAN14/NOTCH1/JAG2/HEY1/DLL1/DLL4/PRAG1/GATA2/NRARP/PEAR1/NIBAN2/NOS3/TSPAN15/ZMIZ1/CD46/JAG1/EPN2/ADAM10/CCN3/ARRB1/SYNJ2BP/LFNG/PDCD10	28
EC	GO:0030099	myeloid cell differentiation	68/1475	416/18670	6.72e-09	3.11744e-07	EPAS1/ADGRF5/TGFBR2/MEF2C/MYH9/APP/LGALS3/CSF3/PPARG/CD74/PRXL2A/ETS1/KITLG/CD109/TMOD3/PML/CTNNBIP1/FLI1/DLL1/TLR4/CEACAM1/GATA2/EPHA2/ZBTB46/TAL1/HIPK2/HOXB7/ACTN1/SMAD5/ZFP36/DYRK3/FES/IFI16/NFE2L1/GNAS/B2M/WASF2/KLF2/TRIB1/ITPKB/ANXA2/GABPA/CEBPG/CDKN1C/JAG1/CD81/SNRK/CTNNB1/RB1/ISG15/SRF/LTBR/KLF10/PRMT1/LBR/CDK6/FOXP1/ADAR/ZFP36L1/PTBP3/PTPN11/TMEM14C/KAT6A/RBFOX2/ADD1/ZBTB16/TSPAN2/CREB1	68
EC	GO:0048762	mesenchymal cell differentiation	44/1475	219/18670	6.95e-09	3.1978e-07	SPRY1/ENG/NRP1/TGFBR2/MEF2C/ADAM15/EDN1/SEMA3G/WWTR1/HES1/NRP2/SEMA6A/EFNB1/LAMA5/KITLG/NOTCH1/FOXC1/SEMA6B/HEY1/MAPK3/EFNA1/MDK/SNAI1/MSX1/DAB2IP/OLFM1/SEMA3F/SEMA6C/SDCBP/RGCC/SEMA4C/RFLNB/PHACTR4/IL6/JAG1/CTNNB1/PEF1/LRP6/RTN4/PHLDB2/CORO1C/DDX17/GSK3B/PHLDB1	44
EC	GO:0030168	platelet activation	35/1475	153/18670	7.51e-09	3.43077e-07	VWF/THBD/F8/PDGFB/MYH9/PLSCR1/CD9/GNAQ/MAPK3/FZD6/DGKH/TLR4/MYL12A/CEACAM1/SELP/PEAR1/ADAMTS18/NOS3/F2RL3/HSPB1/GNA11/STXBP1/GNAS/GNB1/VCL/IL6/ACTG1/SRF/DGKE/PLCG2/GAS6/ARRB1/PTPN11/ITPR1/ITPR2	35
EC	GO:0035329	hippo signaling	16/1475	38/18670	8.88e-09	4.02098e-07	TJP1/WWTR1/YWHAE/AMOTL1/TEAD4/TJP2/FAT4/DCHS1/TEAD2/WWC2/WWC3/LATS2/TEAD1/YAP1/SAV1/AMOTL2	16
EC	GO:0060840	artery development	27/1475	100/18670	9.15e-09	4.11393e-07	ADGRF5/ADAMTS9/ENG/NRP1/EFNB2/BMPR2/LDLR/PDE2A/HES1/ACVRL1/NOTCH1/FOXC1/PLXND1/HEY1/LUZP1/MDK/DLL4/MYH10/SMAD6/ZMIZ1/AKT3/SOX4/JAG1/SRF/CHD7/AP2B1/HECTD1	27
EC	GO:0001945	lymph vessel development	13/1475	25/18670	9.36e-09	4.17583e-07	SOX18/EFNB2/HEG1/BMPR2/PTPN14/ACVRL1/FOXC1/TMEM204/VEGFC/EPHA2/FLT4/NR2F2/VASH1	13
EC	GO:0001822	kidney development	51/1475	278/18670	1.15e-08	5.10556e-07	PECAM1/ADAMTS1/SPRY1/PODXL/NRP1/HYAL2/EFNB2/CD34/MEF2C/PDGFB/ID3/TEK/WWTR1/HES1/LAMA5/SMAD1/SULF2/EGR1/TNS2/NOTCH1/FOXC1/ASS1/CTNNBIP1/DLL1/EPHA4/ACE/GPR4/MYO1E/BMP6/SMAD6/FAT4/KLHL3/CTSH/HOXB7/DCHS1/SMAD5/ANGPT2/SOX4/CDKN1C/JAG1/CFLAR/CTNNB1/CAT/YAP1/LAMB2/WFS1/FGF2/IQGAP1/APH1A/ZBTB16/ACAT1	51
EC	GO:0046718	viral entry into host cell	30/1475	121/18670	1.23e-08	5.39235e-07	CAV1/IFITM3/HYAL2/EFNB2/CAV2/LDLR/NECTIN2/CD74/ITGB1/ITGA5/IFITM2/SCARB1/EPHA2/F11R/FCN3/HYAL1/PVR/ICAM1/CD46/SCARB2/TNFRSF4/CD81/TRIM25/XPR1/GAS6/LGALS9/SNX3/ITGAV/ITGB5/UVRAG	30
EC	GO:0050768	negative regulation of neurogenesis	53/1475	295/18670	1.26e-08	5.47832e-07	ID1/CX3CL1/NRP1/EFNB2/ID3/APP/LDLR/SEMA3G/HES1/ADGRG1/CTNNA1/YWHAH/SEMA6A/RAPGEF2/NOTCH1/SEMA6B/HEY1/EFNA1/DLL1/EPHA4/PRAG1/SEMA3F/DNM3/ASAP1/PTK2/SEMA6C/SEMA4C/DPYSL3/MAP2/B2M/IL6/PLK2/JAG1/CTNNB1/MAP4K4/PPP3CA/SRGAP2/RTN4/PTPRG/TRAK2/DICER1/RHOA/HOOK3/BAG5/EIF2AK4/SRGAP2C/KANK1/MIB1/GSK3B/RYK/CALR/ARHGEF2/SKI	53
EC	GO:1903900	regulation of viral life cycle	34/1475	149/18670	1.31e-08	5.67497e-07	IFI27/IFITM3/BST2/STOM/CAV2/NECTIN2/PLSCR1/CD74/MX1/RSAD2/NOTCH1/PML/IFITM2/OAS3/NR5A2/FCN3/IFI16/EIF2AK2/IFIT1/ANXA2/CHMP3/ADARB1/TRIM25/ISG15/IFIT5/LGALS9/ADAR/DDX3X/SNX3/EIF2AK4/SHFL/CHMP2A/NUCKS1/PKN2	34
EC	GO:0045601	regulation of endothelial cell differentiation	17/1475	44/18670	1.46e-08	6.25015e-07	CLDN5/ID1/CDH5/APOLD1/NOTCH4/ACVRL1/ROCK2/NOTCH1/ATOH8/CEACAM1/BMP6/ZEB1/JAG1/CTNNB1/TNFRSF1A/ADD1/VEZF1	17
EC	GO:0120193	tight junction organization	20/1475	60/18670	1.54e-08	6.54997e-07	CLDN5/PECAM1/RAMP2/ESAM/TJP1/AFDN/GJA1/ACTN4/MYO1C/RAB13/ROCK2/SNAI1/EPHA2/F11R/ARL2/SRF/TBCD/STRN/PRKACA/PDCD6IP	20
EC	GO:0001655	urogenital system development	57/1475	330/18670	1.55e-08	6.55217e-07	PECAM1/ADAMTS1/SPRY1/ITGA6/SOX17/PODXL/COL4A1/NRP1/HYAL2/EFNB2/CD34/MEF2C/PDGFB/ID3/TEK/WWTR1/HES1/LAMA5/SMAD1/SULF2/EGR1/TNS2/NOTCH1/FOXC1/ASS1/CTNNBIP1/DLL1/ITGB4/NFIA/EPHA4/ACE/GATA2/GPR4/MYO1E/BMP6/SMAD6/FAT4/KLHL3/CTSH/HOXB7/DCHS1/SMAD5/ANGPT2/SOX4/CDKN1C/JAG1/CFLAR/CTNNB1/CAT/YAP1/LAMB2/WFS1/FGF2/IQGAP1/APH1A/ZBTB16/ACAT1	57
EC	GO:0050920	regulation of chemotaxis	43/1475	217/18670	1.58e-08	6.63197e-07	KDR/NRP1/S1PR1/EFNB2/MTUS1/PDGFB/BMPR2/CXCL12/EDN1/SEMA3G/SWAP70/CD74/CDH13/RAC1/WNK1/SEMA6A/NOTCH1/MET/SEMA6B/MAPK3/MDK/VEGFC/SEMA3F/DYSF/MMP28/SEMA6C/HSPB1/PPM1F/SEMA4C/ANGPT2/IL6/NBL1/PRKD2/ANO6/ADAM10/GAS6/LGALS9/CCN3/ADGRA2/DUSP3/FGF2/RYK/CALR	43
EC	GO:0048813	dendrite morphogenesis	33/1475	143/18670	1.59e-08	6.63957e-07	ID1/NRP1/SHANK3/PREX2/PDLIM5/MEF2A/PICALM/ITGB1/YWHAH/KLF7/RAPGEF2/EFNA1/TAOK2/HECW2/NEDD4/EPHA4/KALRN/DNM3/BTBD3/MAP2/FARP1/PPP3CA/FBXO31/ADAM10/TRAK2/WASL/TRAK1/EEF2K/GSK3B/RERE/RBFOX2/ABI2/KIDINS220	33
EC	GO:0001701	in utero embryonic development	62/1475	373/18670	1.64e-08	6.79816e-07	TM4SF1/EPAS1/SOX18/SOX17/TGFBR2/CCN1/LPAR6/PDGFB/TIE1/HEG1/MYH9/GJA1/SOCS3/EDN1/YBX3/HES1/CAPN2/TBX3/ITGB1/ACVRL1/NOTCH1/FOXC1/JAG2/HEY1/SNAI1/PCGF2/MSX1/MYH10/GATA2/NXN/MYO1E/NOS3/PCDH12/TPM1/NR2F2/CMIP/ZMIZ1/BCL2L1/MGAT1/KLF2/IGF2/PLCG1/VASH1/GABPA/CDKN1C/CTNNB1/PELO/EIF2S2/SRF/ADAM10/PRMT1/RTN4/CHD7/MAFF/DAD1/ZFP36L1/SLC39A1/ATP11A/MIB1/ADD1/HSF1/KIDINS220	62
EC	GO:0051495	positive regulation of cytoskeleton organization	44/1475	226/18670	1.87e-08	7.67795e-07	ID1/CX3CL1/NES/NRP1/RHOC/EDN1/TEK/RAPGEF3/MYO1C/CSF3/SWAP70/ARHGEF15/LIMCH1/RAC1/SYNPO/NCKAP1/ROCK2/MET/CDC42EP5/BAIAP2L1/PXN/TPM1/CYFIP1/CDC42EP1/CDC42EP4/HIP1R/PPM1F/RGCC/CTTN/FES/ICAM1/CDC42EP3/ARL2/FCHSD2/CCN2/SORBS3/ARHGEF10/WASL/RHOA/ARPC1A/NUMA1/ARF1/ABI2/PFDN2	44
EC	GO:0051961	negative regulation of nervous system development	55/1475	315/18670	1.88e-08	7.67795e-07	ID1/CX3CL1/NRP1/EFNB2/ID3/APP/LDLR/SEMA3G/ARHGEF15/HES1/ADGRG1/CTNNA1/YWHAH/SEMA6A/RAPGEF2/NOTCH1/SEMA6B/HEY1/EFNA1/DLL1/EPHA4/PRAG1/SEMA3F/DNM3/ASAP1/PTK2/SEMA6C/SEMA4C/DPYSL3/MAP2/B2M/IL6/PLK2/JAG1/CTNNB1/MAP4K4/PPP3CA/SRGAP2/RTN4/PTPRG/TRAK2/DICER1/RHOA/HOOK3/BAG5/EIF2AK4/SRGAP2C/KANK1/MIB1/GSK3B/PRKACA/RYK/CALR/ARHGEF2/SKI	55
EC	GO:0018212	peptidyl-tyrosine modification	61/1475	366/18670	1.93e-08	7.80925e-07	CD36/PECAM1/CAV1/FLT1/KDR/NRP1/HYAL2/PDGFB/TIE1/NEDD9/APP/SOCS3/TEK/CSF3/GPRC5B/ENPP2/HES1/CD74/YES1/IL6ST/EHD4/HBEGF/KITLG/MET/EPHB4/MAPK3/EFNA1/ITGA5/SHC1/EPHA4/ACE/EPHA2/FLT4/BMP6/BMX/TAL1/PTK2/PEAK1/IGF1R/DYRK3/FES/ICAM1/EIF2AK2/PARP14/PARP9/IGF2/IL6/CD81/TNFRSF1A/GAS6/SH3BP5/TPST1/PTPN11/IQGAP1/PAK2/RYK/ARHGEF2/ARL2BP/ABI2/HSF1/INSR	61
EC	GO:0016525	negative regulation of angiogenesis	37/1475	173/18670	1.94e-08	7.80925e-07	ADAMTS9/MMRN2/ECSCR/HSPG2/TIE1/PTPRM/KLF4/COL4A2/TEK/SPARC/PPARG/MEOX2/SEMA6A/NPR1/ROCK2/NOTCH1/FOXC1/PML/DLL4/DAB2IP/HHEX/GPR4/NIBAN2/EPHA2/CARD10/TNMD/RGCC/ANGPT2/KLF2/VASH1/PLK2/CTNNB1/STARD13/EPN2/RHOA/SYNJ2BP/PDCD10	37
EC	GO:0022407	regulation of cell-cell adhesion	65/1475	403/18670	2.46e-08	9.81958e-07	CAV1/ITGA6/CX3CL1/PODXL/RDX/TGFBR2/EFNB2/AFDN/KLF4/CXCL12/LRRC32/LGALS3/HLA-E/IGFBP2/SWAP70/CD9/HES1/CD74/YES1/RAC1/IL6ST/WNK1/EFNB1/MYO10/ETS1/ASS1/FLOT1/MDK/CEACAM1/CCM2L/NRARP/ADAMTS18/BMP6/PNP/HLA-DPA1/PTK2/PIEZO1/EGR3/ZMIZ1/PPM1F/RGCC/PLPP3/ICAM1/CD46/SIRPA/IGF2/IL6/ITPKB/PAWR/JAG1/CD81/VCAM1/VSIR/FGL2/HLX/LGALS9/RHOA/DUSP3/PELI1/PTPN11/PAK2/RELA/ZBTB16/BCL10/PRKAR1A	65
EC	GO:0002042	cell migration involved in sprouting angiogenesis	26/1475	98/18670	2.55e-08	1.01238e-06	CLEC14A/KDR/MMRN2/NRP1/EFNB2/KLF4/PIK3R3/PIK3C2A/JCAD/MEOX2/ITGB1/NOTCH1/EPHB4/RHOJ/DLL4/GATA2/CARD10/EGR3/HDAC7/AKT3/PLK2/STARD13/SRF/RHOA/FGF2/PDCD10	26
EC	GO:2000181	negative regulation of blood vessel morphogenesis	37/1475	175/18670	2.67e-08	1.05448e-06	ADAMTS9/MMRN2/ECSCR/HSPG2/TIE1/PTPRM/KLF4/COL4A2/TEK/SPARC/PPARG/MEOX2/SEMA6A/NPR1/ROCK2/NOTCH1/FOXC1/PML/DLL4/DAB2IP/HHEX/GPR4/NIBAN2/EPHA2/CARD10/TNMD/RGCC/ANGPT2/KLF2/VASH1/PLK2/CTNNB1/STARD13/EPN2/RHOA/SYNJ2BP/PDCD10	37
EC	GO:0051348	negative regulation of transferase activity	51/1475	285/18670	2.7e-08	1.05715e-06	FABP4/CAV1/SPRY1/HYAL2/HEG1/RASIP1/SOCS3/WWTR1/PPARG/WNK1/GNAQ/DUSP6/DAB2IP/TRIB2/CEACAM1/HHEX/LRP5/SPRY4/HIPK3/PKIG/HSPB1/NR2F2/PPM1F/IGF1R/CDKN1A/ZFP36/TRIB1/RGS3/LATS2/IRAK3/CDKN1C/GADD45A/ADARB1/MIDN/RB1/DTX3L/SPRED2/LRP6/ITPRIP/ADAR/PPP2R5A/AIDA/DUSP3/SH3BP5/BAG5/CORO1C/GSK3B/PAK2/PRKAR2A/PRKAR1A/IPO7	51
EC	GO:0001938	positive regulation of endothelial cell proliferation	28/1475	112/18670	3.07e-08	1.19156e-06	EGFL7/KDR/NRP1/PDGFB/CAV2/BMPR2/CXCL12/TEK/APLNR/CDH13/NRP2/JCAD/ACVRL1/MDK/VEGFC/GATA2/NRARP/FLT4/BMP6/DYSF/EGR3/AKT3/LRG1/PLCG1/PRKD2/PPP1R16B/FGF2/SP1	28
EC	GO:0030947	regulation of vascular endothelial growth factor receptor signaling pathway	15/1475	36/18670	3.08e-08	1.19156e-06	FLT1/MMRN2/FZD4/TMEM204/ITGA5/NEDD4/DAB2IP/VEGFC/GRB10/HHEX/NIBAN2/TNMD/PRKD2/EPN2/MYOF	15
EC	GO:0018108	peptidyl-tyrosine phosphorylation	60/1475	363/18670	3.44e-08	1.32083e-06	CD36/PECAM1/CAV1/FLT1/KDR/NRP1/HYAL2/PDGFB/TIE1/NEDD9/APP/SOCS3/TEK/CSF3/GPRC5B/ENPP2/HES1/CD74/YES1/IL6ST/EHD4/HBEGF/KITLG/MET/EPHB4/MAPK3/EFNA1/ITGA5/SHC1/EPHA4/ACE/EPHA2/FLT4/BMP6/BMX/TAL1/PTK2/PEAK1/IGF1R/DYRK3/FES/ICAM1/EIF2AK2/PARP14/PARP9/IGF2/IL6/CD81/TNFRSF1A/GAS6/SH3BP5/PTPN11/IQGAP1/PAK2/RYK/ARHGEF2/ARL2BP/ABI2/HSF1/INSR	60
EC	GO:2001236	regulation of extrinsic apoptotic signaling pathway	34/1475	155/18670	3.74e-08	1.4259e-06	CAV1/ITGA6/CX3CL1/TNFSF10/NRP1/HYAL2/LGALS3/IFI6/TIMP3/CTNNA1/PML/PEA15/NOS3/UNC5B/TNFRSF10A/BCL2L1/CTTN/ICAM1/ATF3/CFLAR/LMNA/LTBR/YAP1/SP100/TNFRSF10B/ITPRIP/ITGAV/TCF7L2/ZMYND11/PAK2/RELA/ARHGEF2/BCL10/PDIA3	34
EC	GO:0030100	regulation of endocytosis	50/1475	281/18670	4.45e-08	1.68514e-06	CD36/CAV1/SELE/EFNB2/LGALS3/ACTN4/PPARG/CDH13/RAC1/MCTP1/CD151/PICALM/EHD4/FLOT1/CD2AP/DLL1/SCARB1/HIP1/GATA2/DYSF/SDCBP/MYO18A/STON1/HIP1R/B2M/SIRPA/SPHK1/ANXA2/BCR/ANO6/PPP3CA/NUMB/PLCG2/GAS6/RAPGEF1/WASL/RAB5C/ARRB1/AP2B1/HNRNPK/SYNJ2BP/SNX3/SYT11/ITGAV/NR1H3/EEF2K/MIB1/CALR/ARF1/CLU	50
EC	GO:0043434	response to peptide hormone	68/1475	436/18670	4.54e-08	1.71086e-06	CAV1/TNFSF10/CAV2/LPL/TIMP4/CXCL12/GJA1/SOCS3/ADCY4/PIK3R3/EDN1/SOCS2/TEK/SPARC/MYO1C/PIK3C2A/PPARG/GNAI1/GNAI2/INHBB/LEPROT/RAB13/EGR1/ROCK2/ASS1/CRHBP/SHC1/BCAR1/CEACAM1/GRB10/HHEX/SORBS1/TRIM16/BAIAP2L1/KL/PXN/PTK2/CYFIP1/IGF1R/ICAM1/SRSF4/IGF2/CRK/SOS1/CFLAR/CCN2/CAT/LRP6/EIF4EBP2/SRSF5/ZFP36L1/SP1/FOXO1/PTPN11/EEF2K/KANK1/IQGAP1/GSK3B/PRKACA/STAT2/RELA/PRKAR2A/NUCKS1/HSF1/PRKAR1A/BSG/CREB1/I…	68
EC	GO:0003205	cardiac chamber development	36/1475	171/18670	4.61e-08	1.72437e-06	ADAMTS1/ENG/NRP1/TGFBR2/CCN1/FKBP1A/MEF2C/HEG1/BMPR2/TEK/PDE2A/HES1/NRP2/TBX3/NOTCH1/FOXC1/PLXND1/HEY1/LUZP1/DLL4/MYH10/CCM2L/NOS3/DSP/SMAD6/TPM1/SOX4/JAG1/SOS1/SRF/CHD7/SAV1/PARVA/AP2B1/TRIP11/HECTD1	36
EC	GO:0001819	positive regulation of cytokine production	71/1475	464/18670	5.02e-08	1.86754e-06	CD36/SPTBN1/CX3CL1/HYAL2/CD34/SEC14L1/LPL/HEG1/APP/HLA-E/GPRC5B/IL33/CD74/IL6ST/PLCB1/SULF2/RSAD2/EGR1/ROCK2/FLOT1/MAPK3/MDK/TLR4/TSPAN6/CCM2L/FLT4/MAPK11/TRIM16/HLA-DPA1/HSPB1/RGCC/CD200/IFI16/DDX60/EIF2AK2/B2M/CARD8/CD46/SPHK1/IL6/FURIN/CEBPG/PRKD2/IL1R1/CD81/LRRFIP1/CTNNB1/ZBTB20/HLA-F/DDX58/PLCG2/LGALS9/IFNGR1/IFIH1/GSDMD/DDX3X/PELI1/AKAP12/NLRP1/PTPN11/RELA/AGPAT1/ARHGEF2/BCL10/PUM1/ATF4/CD5…	71
EC	GO:1901343	negative regulation of vasculature development	38/1475	187/18670	5.32e-08	1.96502e-06	ADAMTS9/MMRN2/ECSCR/PDGFB/HSPG2/TIE1/PTPRM/KLF4/COL4A2/TEK/SPARC/PPARG/MEOX2/SEMA6A/NPR1/ROCK2/NOTCH1/FOXC1/PML/DLL4/DAB2IP/HHEX/GPR4/NIBAN2/EPHA2/CARD10/TNMD/RGCC/ANGPT2/KLF2/VASH1/PLK2/CTNNB1/STARD13/EPN2/RHOA/SYNJ2BP/PDCD10	38
EC	GO:0090287	regulation of cellular response to growth factor stimulus	51/1475	292/18670	6.08e-08	2.23174e-06	CAV1/FLT1/CDH5/SPRY1/ENG/MMRN2/TGFBR2/CCN1/CAV2/BMPR2/MYO1C/HES1/FZD4/JCAD/SEMA6A/CD109/SULF2/ACVRL1/NOTCH1/TMEM204/ITGA5/DLL1/MSX1/NEDD4/DAB2IP/VEGFC/GRB10/HHEX/NIBAN2/SPRY4/TNMD/SMAD6/CYFIP1/SDCBP/HIPK2/ZEB1/LRG1/NBL1/CDKN1C/PRKD2/CFLAR/CTNNB1/PELO/PTP4A3/EPN2/ADGRA2/FGF2/MYOF/XIAP/SKI/NUMA1	51
EC	GO:0006469	negative regulation of protein kinase activity	44/1475	235/18670	6.23e-08	2.27053e-06	FABP4/CAV1/SPRY1/HYAL2/HEG1/RASIP1/SOCS3/WWTR1/WNK1/GNAQ/DUSP6/DAB2IP/TRIB2/CEACAM1/HHEX/LRP5/SPRY4/HIPK3/PKIG/HSPB1/NR2F2/PPM1F/IGF1R/CDKN1A/TRIB1/RGS3/LATS2/IRAK3/CDKN1C/GADD45A/ADARB1/RB1/SPRED2/LRP6/ITPRIP/ADAR/AIDA/DUSP3/SH3BP5/CORO1C/PAK2/PRKAR2A/PRKAR1A/IPO7	44
EC	GO:0007411	axon guidance	49/1475	276/18670	6.51e-08	2.35832e-06	SPTBN1/NRP1/EFNB2/SHANK3/ROBO4/PTPRM/BMPR2/CXCL12/APP/SEMA3G/NFIB/DPYSL2/RAC1/ENAH/NRP2/SEMA6A/EFNB1/KLF7/PLXNA2/PLXND1/EPHB4/SEMA6B/MAPK3/EFNA1/SHC1/FEZ2/APBB2/EPHA4/MYH10/GRB10/SEMA3F/NIBAN2/EPHA2/MATN2/AGRN/UNC5B/PTK2/SEMA6C/CYFIP1/NTN4/SEMA4C/PLCG1/SPTAN1/SOS1/LAMB2/PTPN11/EXT1/RYK/BSG	49
EC	GO:0043900	regulation of multi-organism process	64/1475	405/18670	6.88e-08	2.47456e-06	CD36/IFI27/CAV1/IFITM3/CX3CL1/BST2/STOM/CAV2/SEC14L1/SASH1/NECTIN2/PLSCR1/CD74/MX1/PLCB1/INHBB/RSAD2/NOTCH1/PML/MAPK3/IFITM2/TSPAN6/OAS3/BMP6/NR5A2/FCN3/ZFP36/STXBP1/IFI16/DDX60/EIF2AK2/IFIT1/CARD8/PARP9/TRIB1/ANXA2/CHMP3/ADARB1/TRIM25/ISG15/IFIT5/DTX3L/FGL2/GRN/DDX58/FOXP1/LGALS9/MDFIC/ADAR/HERC5/DDX3X/TRAF3IP2/SNX3/EIF2AK4/SP1/SYT11/TRIM44/ITGAV/CALR/SHFL/CHMP2A/NUCKS1/PKN2/PUM1	64
EC	GO:0010721	negative regulation of cell development	57/1475	344/18670	6.91e-08	2.47456e-06	ID1/CX3CL1/NRP1/EFNB2/ID3/APP/LDLR/SEMA3G/ACTN4/GBP1/HES1/ADGRG1/CTNNA1/YWHAH/SEMA6A/RAPGEF2/NOTCH1/SEMA6B/HEY1/EFNA1/DLL1/EPHA4/PRAG1/SEMA3F/DNM3/ASAP1/PTK2/SEMA6C/SEMA4C/RFLNB/DPYSL3/MAP2/B2M/IL6/PLK2/JAG1/CTNNB1/MAP4K4/PPP3CA/SRGAP2/RTN4/PTPRG/TRAK2/DICER1/RHOA/HOOK3/BAG5/CORO1C/EIF2AK4/SRGAP2C/KANK1/MIB1/GSK3B/RYK/CALR/ARHGEF2/SKI	57
EC	GO:0097485	neuron projection guidance	49/1475	277/18670	7.31e-08	2.60125e-06	SPTBN1/NRP1/EFNB2/SHANK3/ROBO4/PTPRM/BMPR2/CXCL12/APP/SEMA3G/NFIB/DPYSL2/RAC1/ENAH/NRP2/SEMA6A/EFNB1/KLF7/PLXNA2/PLXND1/EPHB4/SEMA6B/MAPK3/EFNA1/SHC1/FEZ2/APBB2/EPHA4/MYH10/GRB10/SEMA3F/NIBAN2/EPHA2/MATN2/AGRN/UNC5B/PTK2/SEMA6C/CYFIP1/NTN4/SEMA4C/PLCG1/SPTAN1/SOS1/LAMB2/PTPN11/EXT1/RYK/BSG	49
EC	GO:2001233	regulation of apoptotic signaling pathway	64/1475	406/18670	7.56e-08	2.67185e-06	CAV1/ITGA6/CX3CL1/TNFSF10/NRP1/HYAL2/CXCL12/LGALS3/IFI6/YBX3/TIMP3/CD74/CTNNA1/GNAI2/YWHAH/INHBB/PTTG1IP/PML/PEA15/TPD52L1/YWHAE/SNAI1/PCGF2/MSX1/DAB2IP/PPP1R13B/NOS3/UNC5B/TNFRSF10A/HSPB1/HIP1R/CTSH/BCL2L1/CTTN/ICAM1/SERINC3/ATF3/CFLAR/LMNA/CTNNB1/RB1/BDKRB2/LTBR/YAP1/SP100/TNFRSF10B/FIS1/ITPRIP/LGALS9/WFS1/DDX3X/HNRNPK/BAG5/ITGAV/TCF7L2/ZMYND11/GSK3B/PAK2/RELA/ARHGEF2/BCAP31/BCL10/PDIA3/CLU	64
EC	GO:0051403	stress-activated MAPK cascade	50/1475	286/18670	7.92e-08	2.78514e-06	MECOM/APP/EDN1/SASH1/FZD4/PLCB1/MAP3K11/RELL1/MAPK3/TPD52L1/TAOK2/TLR4/EPHA4/DAB2IP/SH2D3C/CDC42EP5/FLT4/MAPK11/HIPK3/MID1/SDCBP/HIPK2/IGF1R/SEMA4C/ZFP36/SPAG9/EIF2AK2/SIRPA/SPHK1/MAP4K3/TRIB1/MLKL/GADD45A/TAOK1/CCN2/MAP4K4/MAP3K6/LTBR/PRMT1/RAPGEF1/LGALS9/MDFIC/AIDA/DUSP3/MAP3K13/ZFP36L1/FOXO1/ZMYND11/PDCD10/STK25	50
EC	GO:0014706	striated muscle tissue development	62/1475	390/18670	8.83e-08	3.08452e-06	CAV1/ADAMTS9/SOX17/ENG/S1PR1/TGFBR2/EFNB2/FKBP1A/MEF2C/CAV2/HEG1/VAMP5/GJA1/FLNB/EDN1/DSG2/YBX3/MRTFB/PDLIM5/MEF2A/MEOX2/TBX3/ITGB1/SELENON/SMAD1/EGR1/NOTCH1/FOXC1/FLOT1/DLL1/DLL4/MYH10/CCM2L/MYL6/NIBAN2/MAPK11/SORBS2/DSP/TPM1/PGM5/NR2F2/ATF3/CFLAR/LMNA/CTNNB1/RB1/PPP3CA/SRF/YAP1/BIN3/CHD7/HLX/MAFF/SAV1/RHOA/FGF2/DDX17/CALR/SKI/PRKAR1A/CREB1/ELN	62
EC	GO:0002791	regulation of peptide secretion	74/1475	500/18670	1.05e-07	3.63899e-06	SPTBN1/CX3CL1/HYAL2/CD34/LPL/LRRC32/GJA1/HLA-E/RAPGEF3/GBP1/IL33/CD74/RAC1/INHBB/KLF7/RSAD2/PML/CRHBP/MAPK3/DOC2B/CD2AP/MDK/TLR4/ICA1/MYH10/KALRN/VEGFC/LRP5/BMP6/SYBU/RAPGEF4/MAPK11/TRIM16/MYRIP/MYO18A/RGCC/CD200/CARD8/IL6/ARL2/SOX4/KCNB1/TNFRSF4/CPT1A/MIDN/FRMD4A/MAP4K4/PPP3CA/KIF5B/DDX58/GAS6/CHD7/FOXP1/LGALS9/CCN3/IFNGR1/IFIH1/ARRB1/GSDMD/AKAP12/CLOCK/PIM3/NLRP1/SYT11/ENY2/NR1H3/PTPN11/TCF7L2/…	74
EC	GO:0038084	vascular endothelial growth factor signaling pathway	16/1475	44/18670	1.05e-07	3.63899e-06	FLT1/KDR/NRP1/MYO1C/NRP2/JCAD/SEMA6A/FOXC1/DLL1/DAB2IP/VEGFC/FLT4/HSPB1/PRKD2/PTP4A3/ADGRA2	16
EC	GO:0002011	morphogenesis of an epithelial sheet	18/1475	55/18670	1.11e-07	3.79356e-06	CCN1/RHOC/CD151/HBEGF/ACVRL1/NOTCH1/ITGA5/DLL4/CEACAM1/PHACTR4/JAG1/SOS1/HOXB4/SRF/LRP6/PHLDB2/RHOA/PDCD10	18
EC	GO:0032103	positive regulation of response to external stimulus	54/1475	323/18670	1.13e-07	3.8458e-06	FABP4/KDR/THBD/CX3CL1/NRP1/S1PR1/HYAL2/C2CD4B/PDGFB/MGST2/LPL/BMPR2/CXCL12/EDN1/LDLR/HLA-E/PDE2A/SASH1/CCL14/SWAP70/GPRC5B/IL33/TGM2/CD74/CDH13/RAC1/IL6ST/WNK1/ETS1/MET/SCARF1/MAPK3/MDK/TLR4/VEGFC/BMP6/DYSF/HSPB1/PPM1F/DDX60/IL6/PRKD2/CD81/ANO6/OSMR/TNFRSF1A/ADAM10/GRN/GAS6/LGALS9/FGF2/CLOCK/CALR/PUM1	54
EC	GO:0007009	plasma membrane organization	26/1475	105/18670	1.17e-07	3.95192e-06	CAVIN2/CAV1/SPTBN1/CAV2/MYH9/PLSCR1/EHD2/UGCG/FNBP1L/FLOT1/PLSCR4/MYH10/DYSF/BAIAP2L1/FAT4/NDRG1/ASAP1/FCHO2/SH3GLB1/ANO6/A4GALT/BIN3/WASL/SYT11/MYOF/CLU	26
EC	GO:0097191	extrinsic apoptotic signaling pathway	42/1475	224/18670	1.18e-07	3.99304e-06	IFI27/CAV1/ITGA6/CX3CL1/TNFSF10/NRP1/HYAL2/LGALS3/IFI6/TIMP3/IL33/CTNNA1/KITLG/PML/PEA15/DAB2IP/NOS3/UNC5B/TNFRSF10A/BCL2L1/CTTN/ICAM1/ATF3/CFLAR/LMNA/TNFRSF1A/LTBR/DELE1/YAP1/SP100/TNFRSF10B/ITPRIP/DDX3X/ITGAV/TCF7L2/ZMYND11/GSK3B/PAK2/RELA/ARHGEF2/BCL10/PDIA3	42
EC	GO:0031098	stress-activated protein kinase signaling cascade	53/1475	315/18670	1.19e-07	3.99738e-06	MECOM/APP/EDN1/SASH1/FZD4/PLCB1/MAP3K11/RELL1/MAPK3/TPD52L1/TAOK2/TLR4/EPHA4/DAB2IP/SH2D3C/CDC42EP5/FLT4/MAPK11/HIPK3/MID1/SDCBP/HIPK2/IGF1R/SEMA4C/ZFP36/SPAG9/EIF2AK2/SLK/SIRPA/SPHK1/MAP4K3/TRIB1/MLKL/GADD45A/TAOK1/CCN2/MAP4K4/MAP3K6/LTBR/PRMT1/RAPGEF1/LGALS9/MDFIC/RHOA/AIDA/DUSP3/MAP3K13/ZFP36L1/FOXO1/ZMYND11/PAK2/PDCD10/STK25	53
EC	GO:0032233	positive regulation of actin filament bundle assembly	19/1475	61/18670	1.21e-07	4.01351e-06	ID1/CX3CL1/NRP1/RHOC/RAPGEF3/SWAP70/ARHGEF15/LIMCH1/RAC1/SYNPO/ROCK2/PXN/TPM1/PPM1F/RGCC/CCN2/SORBS3/ARHGEF10/RHOA	19
EC	GO:0035455	response to interferon-alpha	11/1475	21/18670	1.21e-07	4.01351e-06	IFITM3/BST2/IFIT3/IFITM2/EIF2AK2/IFNAR1/GAS6/ADAR/IFIT2/RO60/IFNAR2	11
EC	GO:0033673	negative regulation of kinase activity	46/1475	257/18670	1.27e-07	4.19752e-06	FABP4/CAV1/SPRY1/HYAL2/HEG1/RASIP1/SOCS3/WWTR1/WNK1/GNAQ/DUSP6/DAB2IP/TRIB2/CEACAM1/HHEX/LRP5/SPRY4/HIPK3/PKIG/HSPB1/NR2F2/PPM1F/IGF1R/CDKN1A/TRIB1/RGS3/LATS2/IRAK3/CDKN1C/GADD45A/ADARB1/MIDN/RB1/SPRED2/LRP6/ITPRIP/ADAR/PPP2R5A/AIDA/DUSP3/SH3BP5/CORO1C/PAK2/PRKAR2A/PRKAR1A/IPO7	46
EC	GO:0006898	receptor-mediated endocytosis	53/1475	316/18670	1.33e-07	4.34177e-06	CD36/CAV1/RAMP2/RAMP3/SELE/TGFBR2/EFNB2/CALCRL/CAV2/HSPG2/LDLR/SPARC/CD9/RAC1/PICALM/ITGB1/FNBP1L/SCARF1/FLOT1/CD2AP/DLL1/SCARB1/NEDD4/HIP1/CEACAM1/DNM3/FCHO2/SDCBP/HIP1R/CTTN/ADRB2/B2M/SCARB2/APOL1/ANXA2/CD81/FCHSD2/CANX/NUMB/CLTA/LRP6/PLCG2/WASL/ARRB1/AP2B1/HNRNPK/HSP90B1/SYT11/CALR/CLTC/ARF1/CLU/INSR	53
EC	GO:0060348	bone development	41/1475	217/18670	1.34e-07	4.36387e-06	ENG/TGFBR2/PLS3/MEF2C/BMPR2/GJA1/TEK/SPARC/STC1/SERPINH1/SMAD1/SULF2/FOXC1/FLI1/VWA1/MSX1/SPNS2/CSGALNACT1/LRP5/BMP6/MATN2/TAL1/FAT4/DCHS1/RFLNB/SMAD5/GNAS/WASF2/ANXA2/ANO6/HOXB4/SRF/LRP6/FOXP1/RHOA/CHSY1/PTPN11/SKI/INSIG1/TRIP11/PAPSS2	41
EC	GO:0045665	negative regulation of neuron differentiation	42/1475	225/18670	1.35e-07	4.36387e-06	ID1/NRP1/EFNB2/ID3/APP/SEMA3G/HES1/YWHAH/SEMA6A/RAPGEF2/NOTCH1/SEMA6B/HEY1/EFNA1/DLL1/EPHA4/PRAG1/SEMA3F/DNM3/ASAP1/PTK2/SEMA6C/SEMA4C/DPYSL3/MAP2/B2M/PLK2/JAG1/MAP4K4/PPP3CA/RTN4/PTPRG/TRAK2/RHOA/BAG5/EIF2AK4/SRGAP2C/KANK1/MIB1/GSK3B/RYK/CALR	42
EC	GO:0048013	ephrin receptor signaling pathway	23/1475	86/18670	1.37e-07	4.41662e-06	EFNB2/YES1/RAC1/EFNB1/ROCK2/EPHB4/EFNA1/EPHA4/KALRN/GIT1/EPHA2/PTK2/SDCBP/ARHGEF7/CRK/ACTG1/ANKS1A/WASL/RHOA/ARPC1A/AP2B1/PTPN11/APH1A	23
EC	GO:0007163	establishment or maintenance of cell polarity	40/1475	210/18670	1.52e-07	4.86871e-06	AQP1/CDH5/SPRY1/CLIC4/RHOC/MYH9/TCF15/DST/TEK/HES1/CTNNA1/CDC42BPB/ROCK2/MSN/RHOJ/AMOTL1/PTK2/MYO18A/FSCN1/MAP2/MAP4/RHOB/CRK/PARVB/NEK3/FRMD4A/LMNA/RHOU/AMOTL2/RHOA/PARVA/SYNJ2BP/RND1/KANK1/GSK3B/MYO9A/ARHGEF2/PDCD6IP/NUMA1/STK25	40
EC	GO:0032271	regulation of protein polymerization	41/1475	218/18670	1.53e-07	4.87792e-06	CDH5/SPTBN1/RDX/KANK3/MYO1C/CSF3/RAC1/TMSB10/NCKAP1/CAMSAP2/TMOD3/MET/CDC42EP5/BAIAP2L1/CYFIP1/CDC42EP1/CDC42EP4/HIP1R/CTTN/ARHGAP18/TRIOBP/FES/ICAM1/CDC42EP3/MAP2/ARL2/STMN1/SPTAN1/CAPZA2/FCHSD2/TBCD/WASL/RHOA/EPS8/ARPC1A/KANK1/ADD1/NUMA1/ARF1/ABI2/ELN	41
EC	GO:0008361	regulation of cell size	36/1475	179/18670	1.55e-07	4.92197e-06	AQP1/NRP1/RDX/SHANK3/BMPR2/CXCL12/EDN1/SEMA3G/DPYSL2/RAB11A/RAC1/SEMA6A/SEMA6B/MSN/LRRC8A/OLFM1/SEMA3F/SEMA6C/CYFIP1/AKT3/SEMA4C/CTTN/MAP2/ANO6/MACF1/SRF/SLC12A4/RTN4/RHOA/SLC12A7/MAP3K13/GSK3B/RYK/ADD1/SLC12A2/CREB1	36
EC	GO:0051090	regulation of DNA-binding transcription factor activity	66/1475	432/18670	1.57e-07	4.96271e-06	CD36/CAV1/ID1/CX3CL1/ID3/KLF4/APP/ANXA3/EDN1/CSF3/SGK1/PPARG/FZD4/FLOT1/MAPK3/JUP/CTNNBIP1/FZD6/TLR4/DAB2IP/MAPK11/HIPK2/RGCC/PLPP3/CD200/ICAM1/EIF2AK2/CARD8/SPHK1/IL6/TRIB1/IRAK3/CEBPG/BHLHE40/PRKD2/TNFRSF4/LRRFIP1/CFLAR/TRIM25/CTNNB1/RB1/PPP3CA/SRF/CAT/ERC1/SP100/LRP6/DDX58/GAS6/SAV1/LGALS9/WFS1/RLIM/ARRB1/PELI1/MAP3K13/EIF2AK4/CLOCK/TCF7L2/SRI/TAF1/RELA/ARHGEF2/BCL10/CLU/CYP1B1	66
EC	GO:0032835	glomerulus development	19/1475	62/18670	1.61e-07	5.04602e-06	PECAM1/PODXL/CD34/MEF2C/PDGFB/TEK/WWTR1/HES1/SULF2/EGR1/NOTCH1/FOXC1/GPR4/MYO1E/ANGPT2/JAG1/CFLAR/LAMB2/IQGAP1	19
EC	GO:1902904	negative regulation of supramolecular fiber organization	31/1475	142/18670	1.65e-07	5.15084e-06	CDH5/SPTBN1/DLC1/S1PR1/RDX/SHANK3/KANK3/LDLR/SWAP70/TMSB10/HDGFL3/CAMSAP2/TMOD3/MET/MID1/HIP1R/TRIOBP/MAP2/WASF2/STMN1/SPTAN1/CAPZA2/TAOK1/TBCD/LIMA1/PHLDB2/EPS8/KANK1/ADD1/ARHGEF2/CLU	31
EC	GO:0010633	negative regulation of epithelial cell migration	27/1475	114/18670	1.79e-07	5.55525e-06	ADAMTS9/MMRN2/MEF2C/PTPRM/KLF4/STC1/PPARG/MEOX2/ACVRL1/NOTCH1/MCC/JUP/DLL4/DAB2IP/CARD10/NR2F2/RGCC/ANGPT2/VASH1/STARD13/SP100/PTPRG/RHOA/SYNJ2BP/FGF2/CORO1C/PDCD10	27
EC	GO:0072659	protein localization to plasma membrane	46/1475	260/18670	1.81e-07	5.59109e-06	RAMP2/SPTBN1/RAMP3/TMEM88/RDX/AFDN/VAMP5/LGALS3/EMP2/GBP1/EHD2/RAB11A/GRASP/PICALM/ITGB1/TSPAN14/LAMA5/RAB13/RAPGEF2/ROCK2/FLOT1/JUP/EPHA2/F11R/SORBS1/TSPAN15/FCHO2/DCHS1/BCL2L1/KIF13A/STXBP1/VAMP3/ANXA2/KCNB1/CD81/MACF1/TNFRSF1A/NUMB/KIF5B/LRP6/GAS6/CNST/PPP2R5A/LYPLA1/CLTC/BSG	46
EC	GO:0001503	ossification	62/1475	398/18670	1.86e-07	5.69358e-06	ID1/S1PR1/CCN1/MEF2C/ID3/TPM4/BMPR2/GJA1/TEK/SPARC/WWTR1/STC1/IL6ST/SUN1/SMAD1/NOTCH1/FOXC1/MAPK3/BCAP29/MDK/SNAI1/CTNNBIP1/CSGALNACT1/LRP5/EPHA2/BMP6/SMAD6/KL/FAT4/PTK2/HDAC7/DCHS1/RFLNB/SMAD5/ADRB2/GNAS/IGF2/IL6/CEBPD/JAG1/ANKH/ANO6/CCN2/CTNNB1/ISG15/RRBP1/CAT/KLF10/CDK6/ADAR/RHOA/CCDC47/CHSY1/ZHX3/SYNCRIP/EXT1/PRKACA/HSD17B4/ZBTB16/SKI/CLTC/IGFBP3	62
EC	GO:1990778	protein localization to cell periphery	52/1475	311/18670	1.92e-07	5.83828e-06	CAV1/RAMP2/SPTBN1/RAMP3/TMEM88/RDX/AFDN/VAMP5/LGALS3/EMP2/GBP1/EHD2/RAB11A/GRASP/GNAI1/PICALM/ITGB1/TSPAN14/LAMA5/RAB13/RAPGEF2/ROCK2/FLOT1/JUP/EPHA2/CPLX1/F11R/SORBS1/TSPAN15/FCHO2/DCHS1/BCL2L1/KIF13A/STXBP1/VAMP3/ANXA2/KCNB1/CD81/MACF1/TNFRSF1A/NUMB/EPB41L2/KIF5B/ADAM10/LRP6/GAS6/CNST/PPP2R5A/LYPLA1/NUMA1/CLTC/BSG	52
EC	GO:0002685	regulation of leukocyte migration	38/1475	196/18670	1.92e-07	5.83828e-06	PLVAP/MTUS1/CXCL12/APP/LGALS3/EDN1/SWAP70/IL33/CD9/CD74/RAC1/WNK1/PLCB1/KITLG/MAPK3/MSN/MDK/VEGFC/SELP/LRCH1/DYSF/MMP28/CD200/ICAM1/IL6/NBL1/BCR/CRK/IL1R1/CD81/ANO6/ADAM10/GAS6/LGALS9/CCN3/WASL/RHOA/CALR	38
EC	GO:0060537	muscle tissue development	63/1475	408/18670	2.04e-07	6.17136e-06	CAV1/ADAMTS9/SOX17/ENG/S1PR1/TGFBR2/EFNB2/FKBP1A/MEF2C/CAV2/HEG1/VAMP5/GJA1/FLNB/EDN1/DSG2/YBX3/MRTFB/PDLIM5/MEF2A/MEOX2/TBX3/ITGB1/SELENON/SMAD1/EGR1/NOTCH1/FOXC1/FLOT1/DLL1/DLL4/MYH10/CCM2L/MYL6/NIBAN2/MAPK11/SORBS2/DSP/TPM1/PGM5/NR2F2/CSRP2/ATF3/CFLAR/LMNA/CTNNB1/RB1/PPP3CA/SRF/YAP1/BIN3/CHD7/HLX/MAFF/SAV1/RHOA/FGF2/DDX17/CALR/SKI/PRKAR1A/CREB1/ELN	63
EC	GO:0003206	cardiac chamber morphogenesis	29/1475	129/18670	2.12e-07	6.3628e-06	ADAMTS1/ENG/NRP1/TGFBR2/CCN1/FKBP1A/MEF2C/HEG1/BMPR2/TEK/HES1/NRP2/TBX3/NOTCH1/FOXC1/HEY1/DLL4/CCM2L/NOS3/DSP/SMAD6/TPM1/SOX4/JAG1/SOS1/SRF/CHD7/SAV1/PARVA	29
EC	GO:0050708	regulation of protein secretion	70/1475	472/18670	2.14e-07	6.39161e-06	SPTBN1/CX3CL1/HYAL2/CD34/LPL/LRRC32/GJA1/HLA-E/RAPGEF3/GBP1/IL33/RAC1/INHBB/KLF7/RSAD2/PML/MAPK3/DOC2B/CD2AP/MDK/TLR4/ICA1/MYH10/VEGFC/LRP5/BMP6/SYBU/RAPGEF4/MAPK11/TRIM16/MYRIP/MYO18A/RGCC/CD200/CARD8/IL6/ARL2/SOX4/KCNB1/TNFRSF4/CPT1A/MIDN/FRMD4A/MAP4K4/PPP3CA/KIF5B/DDX58/GAS6/FOXP1/LGALS9/CCN3/IFNGR1/IFIH1/ARRB1/GSDMD/AKAP12/CLOCK/PIM3/NLRP1/SYT11/ENY2/NR1H3/PTPN11/TCF7L2/SRI/ITPR1/ARL2BP/ARF1/…	70
EC	GO:0048002	antigen processing and presentation of peptide antigen	37/1475	189/18670	2.15e-07	6.39161e-06	CD36/HLA-E/CD74/HLA-DRB1/OSBPL1A/HLA-DMA/HLA-B/ACE/KIF26A/HLA-DRA/HLA-DPA1/HLA-A/TAP2/DYNC1I2/AP1S2/VAMP3/B2M/RILP/DYNC1LI2/PSMB8/CAPZA2/HLA-C/CANX/PSMB9/CLTA/HLA-F/TAP1/AP2B1/ITGAV/CALR/ITGB5/BCAP31/PSMB5/CLTC/ARF1/PDIA3/HLA-DRB5	37
EC	GO:0019079	viral genome replication	28/1475	122/18670	2.16e-07	6.39161e-06	IFI27/IFITM3/BST2/STOM/PLSCR1/MX1/RSAD2/ROCK2/NOTCH1/IFITM2/NFIA/OAS3/NR5A2/CTBP2/IFI16/EIF2AK2/IFIT1/ADARB1/ISG15/IFIT5/GAS6/ADAR/DDX3X/EIF2AK4/PCBP1/SHFL/NUCKS1/PKN2	28
EC	GO:0010952	positive regulation of peptidase activity	38/1475	197/18670	2.2e-07	6.48836e-06	CAV1/DLC1/TNFSF10/CCN1/SOX7/APP/PPARG/PICALM/ROCK2/PML/MAPK3/EFNA1/EPHA4/HIP1/MAPK12/TNFRSF10A/HIP1R/CASP10/PPM1F/CTSH/IFI16/CARD8/CFLAR/CCN2/VSIR/GRN/TNFRSF10B/FIS1/LGALS9/RHOA/ARRB1/DDX3X/CASP4/NLRP1/ASPH/BCAP31/BCL10/HSF1	38
EC	GO:1903670	regulation of sprouting angiogenesis	30/1475	137/18670	2.42e-07	7.1004e-06	ADAMTS9/KDR/MMRN2/NRP1/KLF4/APLNR/PIK3C2A/JCAD/MEOX2/SEMA6A/SMAD1/NOTCH1/ITGA5/DLL1/RHOJ/DLL4/CEACAM1/GATA2/CARD10/HDAC7/AKT3/KLF2/PLK2/PPP1R16B/STARD13/EPN2/RHOA/SYNJ2BP/FGF2/PDCD10	30
EC	GO:0007517	muscle organ development	63/1475	410/18670	2.44e-07	7.11297e-06	CAV1/SOX17/ENG/S1PR1/TGFBR2/EFNB2/FKBP1A/MEF2C/CAV2/HEG1/ID3/VAMP5/GJA1/FLNB/EDN1/TCF15/UTRN/YBX3/MRTFB/MEF2A/MEOX2/SELENON/LAMA5/HBEGF/EGR1/NOTCH1/FOXC1/ASS1/FLOT1/DLL1/MSX1/DLL4/CCM2L/MYL6/NIBAN2/MAPK11/DSP/TEAD4/MAPK12/TPM1/SMTN/EGR3/NR2F2/ATF3/CFLAR/ADARB1/CTNNB1/RB1/PPP3CA/FHL1/YAP1/BIN3/CHD7/HLX/MAFF/SAV1/RHOA/FGF2/DDX17/SRI/SKI/CREB1/ELN	63
EC	GO:0002478	antigen processing and presentation of exogenous peptide antigen	35/1475	175/18670	2.65e-07	7.68178e-06	CD36/HLA-E/CD74/HLA-DRB1/OSBPL1A/HLA-DMA/HLA-B/KIF26A/HLA-DRA/HLA-DPA1/HLA-A/TAP2/DYNC1I2/AP1S2/VAMP3/B2M/RILP/DYNC1LI2/PSMB8/CAPZA2/HLA-C/CANX/PSMB9/CLTA/HLA-F/TAP1/AP2B1/ITGAV/CALR/ITGB5/PSMB5/CLTC/ARF1/PDIA3/HLA-DRB5	35
PC	GO:0006119	oxidative phosphorylation	63/944	145/18670	4.97e-43	0	NDUFA4/COX7A1/COX4I2/NDUFB7/NUPR1/CHCHD10/COX7A2/COX6C/COX5B/NDUFB10/NDUFS5/COX6A1/NDUFA7/CYC1/NDUFB8/NDUFA13/CYCS/UQCRB/ATP5PO/NDUFB4/NDUFS2/NDUFC1/COX7C/NDUFC2/ATP5PF/COX8A/UQCRH/ATP5MC3/ATP5ME/PARK7/NDUFA12/UQCR11/ATP5F1B/NDUFAB1/UQCRC1/UQCRQ/NDUFS8/STOML2/COX7B/NDUFB9/ATP5F1D/NDUFS4/ATP5PD/NDUFA11/NDUFV1/ATP5MC2/NDUFA5/ATP5F1A/NDUFB2/ISCU/COX6B1/COX7A2L/NDUFV2/UQCRC2/ATP5F1C/NDUFS6/NDUFV3/NDU…	63
PC	GO:0042775	mitochondrial ATP synthesis coupled electron transport	47/944	97/18670	4.33e-35	0	NDUFA4/COX4I2/NDUFB7/COX6C/COX5B/NDUFB10/NDUFS5/COX6A1/NDUFA7/CYC1/NDUFB8/NDUFA13/CYCS/UQCRB/NDUFB4/NDUFS2/NDUFC1/COX7C/NDUFC2/COX8A/UQCRH/PARK7/NDUFA12/UQCR11/NDUFAB1/UQCRC1/UQCRQ/NDUFS8/COX7B/NDUFB9/NDUFS4/NDUFA11/NDUFV1/NDUFA5/NDUFB2/ISCU/COX6B1/COX7A2L/NDUFV2/UQCRC2/NDUFS6/NDUFV3/NDUFA1/NDUFS7/NDUFB1/SDHD/NDUFB6	47
PC	GO:0042773	ATP synthesis coupled electron transport	47/944	98/18670	7.94e-35	0	NDUFA4/COX4I2/NDUFB7/COX6C/COX5B/NDUFB10/NDUFS5/COX6A1/NDUFA7/CYC1/NDUFB8/NDUFA13/CYCS/UQCRB/NDUFB4/NDUFS2/NDUFC1/COX7C/NDUFC2/COX8A/UQCRH/PARK7/NDUFA12/UQCR11/NDUFAB1/UQCRC1/UQCRQ/NDUFS8/COX7B/NDUFB9/NDUFS4/NDUFA11/NDUFV1/NDUFA5/NDUFB2/ISCU/COX6B1/COX7A2L/NDUFV2/UQCRC2/NDUFS6/NDUFV3/NDUFA1/NDUFS7/NDUFB1/SDHD/NDUFB6	47
PC	GO:0022904	respiratory electron transport chain	50/944	117/18670	6.24e-34	0	NDUFA4/COX4I2/NDUFB7/COX6C/COX5B/NDUFB10/NDUFS5/COX6A1/NDUFA7/CYC1/NDUFB8/NDUFA13/CYCS/UQCRB/NDUFB4/NDUFS2/NDUFC1/COX7C/NDUFC2/COX8A/UQCRH/PARK7/NDUFA12/UQCR11/NDUFAB1/UQCRC1/UQCRQ/NDUFS8/COX7B/NDUFB9/NDUFS4/NDUFA11/IMMP2L/NDUFV1/NDUFAF2/ETFB/NDUFA5/NDUFB2/ISCU/COX6B1/COX7A2L/NDUFV2/UQCRC2/NDUFS6/NDUFV3/NDUFA1/NDUFS7/NDUFB1/SDHD/NDUFB6	50
PC	GO:0046034	ATP metabolic process	77/944	305/18670	5.64e-33	0	NDUFA4/COX7A1/COX4I2/NDUFB7/NUPR1/CHCHD10/COX7A2/COX6C/AK1/ATP1A2/SLC25A25/PGAM2/COX5B/NDUFB10/NDUFS5/COX6A1/NDUFA7/CYC1/NDUFB8/NDUFA13/CYCS/UQCRB/ATP5PO/NDUFB4/NDUFS2/GAPDH/NDUFC1/COX7C/NDUFC2/ATP5PF/COX8A/UQCRH/ATP5MC3/ATP5ME/PARK7/NDUFA12/GUK1/UQCR11/ATP5F1B/NDUFAB1/UQCRC1/PKM/UQCRQ/NDUFS8/STOML2/COX7B/OLA1/NDUFB9/ATP5F1D/NDUFS4/ATP5PD/NDUFA11/NDUFV1/ATP5MC2/INSR/NDUFA5/PGAM1/LDHA/ATP5F1A/NDUF…	77
PC	GO:0009205	purine ribonucleoside triphosphate metabolic process	80/944	335/18670	2.15e-32	0	NDUFA4/COX7A1/COX4I2/NDUFB7/NME4/NUPR1/CHCHD10/COX7A2/COX6C/AK1/ATP1A2/SLC25A25/PGAM2/COX5B/NDUFB10/NDUFS5/COX6A1/NDUFA7/CYC1/NDUFB8/NDUFA13/CYCS/UQCRB/ATP5PO/NDUFB4/NDUFS2/GAPDH/NDUFC1/COX7C/NDUFC2/ATP5PF/COX8A/UQCRH/ATP5MC3/ATP5ME/PARK7/NDUFA12/GUK1/UQCR11/ATP5F1B/NDUFAB1/UQCRC1/PKM/UQCRQ/NDUFS8/STOML2/COX7B/OLA1/NDUFB9/ATP5F1D/NDUFS4/ATP5PD/NDUFA11/NDUFV1/NME3/ATP5MC2/INSR/NDUFA5/PGAM1/LDHA/AT…	80
PC	GO:0009199	ribonucleoside triphosphate metabolic process	80/944	341/18670	8.14e-32	0	NDUFA4/COX7A1/COX4I2/NDUFB7/NME4/NUPR1/CHCHD10/COX7A2/COX6C/AK1/ATP1A2/SLC25A25/PGAM2/COX5B/NDUFB10/NDUFS5/COX6A1/NDUFA7/CYC1/NDUFB8/NDUFA13/CYCS/UQCRB/ATP5PO/NDUFB4/NDUFS2/GAPDH/NDUFC1/COX7C/NDUFC2/ATP5PF/COX8A/UQCRH/ATP5MC3/ATP5ME/PARK7/NDUFA12/GUK1/UQCR11/ATP5F1B/NDUFAB1/UQCRC1/PKM/UQCRQ/NDUFS8/STOML2/COX7B/OLA1/NDUFB9/ATP5F1D/NDUFS4/ATP5PD/NDUFA11/NDUFV1/NME3/ATP5MC2/INSR/NDUFA5/PGAM1/LDHA/AT…	80
PC	GO:0009144	purine nucleoside triphosphate metabolic process	80/944	342/18670	1.01e-31	0	NDUFA4/COX7A1/COX4I2/NDUFB7/NME4/NUPR1/CHCHD10/COX7A2/COX6C/AK1/ATP1A2/SLC25A25/PGAM2/COX5B/NDUFB10/NDUFS5/COX6A1/NDUFA7/CYC1/NDUFB8/NDUFA13/CYCS/UQCRB/ATP5PO/NDUFB4/NDUFS2/GAPDH/NDUFC1/COX7C/NDUFC2/ATP5PF/COX8A/UQCRH/ATP5MC3/ATP5ME/PARK7/NDUFA12/GUK1/UQCR11/ATP5F1B/NDUFAB1/UQCRC1/PKM/UQCRQ/NDUFS8/STOML2/COX7B/OLA1/NDUFB9/ATP5F1D/NDUFS4/ATP5PD/NDUFA11/NDUFV1/NME3/ATP5MC2/INSR/NDUFA5/PGAM1/LDHA/AT…	80
PC	GO:0009141	nucleoside triphosphate metabolic process	82/944	362/18670	1.96e-31	0	NDUFA4/COX7A1/COX4I2/NDUFB7/NME4/NUPR1/CHCHD10/COX7A2/COX6C/AK1/ATP1A2/ENTPD3/SLC25A25/PGAM2/COX5B/NDUFB10/NDUFS5/COX6A1/NDUFA7/CYC1/NDUFB8/NDUFA13/CYCS/UQCRB/ATP5PO/NDUFB4/NDUFS2/GAPDH/NDUFC1/COX7C/NDUFC2/ATP5PF/COX8A/UQCRH/ATP5MC3/ATP5ME/PARK7/NDUFA12/GUK1/UQCR11/ATP5F1B/NDUFAB1/UQCRC1/PKM/UQCRQ/NDUFS8/STOML2/COX7B/OLA1/NDUFB9/ATP5F1D/NDUFS4/ATP5PD/NDUFA11/NDUFV1/NME3/ATP5MC2/INSR/NDUFA5/PGAM1/…	82
PC	GO:0045333	cellular respiration	59/944	193/18670	2.3e-30	0	NDUFA4/COX4I2/NDUFB7/COX6C/SLC25A25/COX5B/NDUFB10/NDUFS5/COX6A1/NDUFA7/CYC1/NDUFB8/NDUFA13/CYCS/UQCRB/NDUFB4/NDUFS2/NDUFC1/COX7C/NDUFC2/COX8A/UQCRH/PARK7/NDUFA12/UQCR11/NDUFAB1/UQCRC1/UQCRQ/NDUFS8/COX7B/NDUFB9/ATP5F1D/NR4A3/NDUFS4/NDUFA11/IMMP2L/NDUFV1/NDUFAF2/ETFB/NDUFA5/NDUFB2/ISCU/COX6B1/MDH2/COX7A2L/NDUFV2/UQCRC2/CAT/NDUFS6/PDHA1/NDUFV3/IDH3G/NDUFA1/NDUFS7/NDUFB1/SDHD/NDUFB6/MDH1/COQ10B	59
PC	GO:0009167	purine ribonucleoside monophosphate metabolic process	78/944	340/18670	2.48e-30	0	NDUFA4/COX7A1/COX4I2/NDUFB7/NUDT4/NUPR1/CHCHD10/COX7A2/COX6C/AK1/ATP1A2/SLC25A25/PGAM2/COX5B/NDUFB10/NDUFS5/COX6A1/NDUFA7/CYC1/NDUFB8/NDUFA13/CYCS/UQCRB/ATP5PO/NDUFB4/NDUFS2/GAPDH/NDUFC1/COX7C/NDUFC2/ATP5PF/COX8A/UQCRH/ATP5MC3/ATP5ME/PARK7/NDUFA12/GUK1/UQCR11/ATP5F1B/NDUFAB1/UQCRC1/PKM/UQCRQ/NDUFS8/STOML2/COX7B/OLA1/NDUFB9/ATP5F1D/NDUFS4/ATP5PD/NDUFA11/NDUFV1/ATP5MC2/INSR/NDUFA5/PGAM1/LDHA/ATP5F1…	78
PC	GO:0009126	purine nucleoside monophosphate metabolic process	78/944	341/18670	3.06e-30	0	NDUFA4/COX7A1/COX4I2/NDUFB7/NUDT4/NUPR1/CHCHD10/COX7A2/COX6C/AK1/ATP1A2/SLC25A25/PGAM2/COX5B/NDUFB10/NDUFS5/COX6A1/NDUFA7/CYC1/NDUFB8/NDUFA13/CYCS/UQCRB/ATP5PO/NDUFB4/NDUFS2/GAPDH/NDUFC1/COX7C/NDUFC2/ATP5PF/COX8A/UQCRH/ATP5MC3/ATP5ME/PARK7/NDUFA12/GUK1/UQCR11/ATP5F1B/NDUFAB1/UQCRC1/PKM/UQCRQ/NDUFS8/STOML2/COX7B/OLA1/NDUFB9/ATP5F1D/NDUFS4/ATP5PD/NDUFA11/NDUFV1/ATP5MC2/INSR/NDUFA5/PGAM1/LDHA/ATP5F1…	78
PC	GO:0009161	ribonucleoside monophosphate metabolic process	78/944	354/18670	4.47e-29	0	NDUFA4/COX7A1/COX4I2/NDUFB7/NUDT4/NUPR1/CHCHD10/COX7A2/COX6C/AK1/ATP1A2/SLC25A25/PGAM2/COX5B/NDUFB10/NDUFS5/COX6A1/NDUFA7/CYC1/NDUFB8/NDUFA13/CYCS/UQCRB/ATP5PO/NDUFB4/NDUFS2/GAPDH/NDUFC1/COX7C/NDUFC2/ATP5PF/COX8A/UQCRH/ATP5MC3/ATP5ME/PARK7/NDUFA12/GUK1/UQCR11/ATP5F1B/NDUFAB1/UQCRC1/PKM/UQCRQ/NDUFS8/STOML2/COX7B/OLA1/NDUFB9/ATP5F1D/NDUFS4/ATP5PD/NDUFA11/NDUFV1/ATP5MC2/INSR/NDUFA5/PGAM1/LDHA/ATP5F1…	78
PC	GO:0022900	electron transport chain	56/944	186/18670	1.71e-28	0	NDUFA4L2/NDUFA4/COX7A1/COX4I2/NDUFB7/COX7A2/COX6C/COX5B/NDUFB10/NDUFS5/COX6A1/NDUFA7/CYC1/ALDH2/NDUFB8/NDUFA13/STEAP4/CYCS/UQCRB/NDUFB4/NDUFS2/NDUFC1/COX7C/NDUFC2/COX8A/UQCRH/PARK7/NDUFA12/UQCR11/NDUFAB1/UQCRC1/UQCRQ/NDUFS8/COX7B/NDUFB9/NDUFS4/NDUFA11/IMMP2L/NDUFV1/NDUFAF2/ETFB/NDUFA5/NDUFB2/ISCU/COX6B1/COX7A2L/NDUFV2/UQCRC2/NDUFS6/NDUFV3/NDUFA1/NDUFS7/NDUFB1/SDHD/NDUFB6/DEGS1	56
PC	GO:0003012	muscle system process	89/944	465/18670	2.95e-28	0	ACTA2/TPM2/MYL9/MYH11/TPM1/PLN/CALD1/SORBS2/CNN1/MYLK/LMOD1/CRYAB/ACTG2/IGFBP5/FLNA/CAV1/DES/MYL6/HSPB6/GUCY1A1/PPP1R12B/VIM/EDNRA/SMTN/CASQ2/CALM2/SYNM/PDE5A/SGCA/PRKG1/PDLIM5/VCL/KCNMA1/SLMAP/PTK2/KCNA5/TMEM38B/SORBS1/DMD/HRC/NPNT/CAMK2G/FXYD1/NOL3/KCNE4/MYOCD/SORBS3/HEY2/ATP1A2/MYOM1/GJC1/PGAM2/SNTA1/DMPK/CACNA1H/PLCE1/MYOZ1/SCN4B/CKMT2/AKAP6/ACTC1/TMOD1/ADRA2A/LMNA/RYR2/CACNA1C/DTNA/C12orf57/…	89
PC	GO:0009123	nucleoside monophosphate metabolic process	79/944	375/18670	4.77e-28	0	NDUFA4/COX7A1/COX4I2/NDUFB7/NUDT4/NUPR1/CHCHD10/COX7A2/COX6C/AK1/ATP1A2/SLC25A25/PGAM2/COX5B/NDUFB10/NDUFS5/COX6A1/NDUFA7/CYC1/NDUFB8/NDUFA13/CYCS/UQCRB/ATP5PO/NDUFB4/NDUFS2/GAPDH/NDUFC1/COX7C/NDUFC2/ATP5PF/COX8A/UQCRH/ATP5MC3/ATP5ME/PARK7/NDUFA12/GUK1/UQCR11/ATP5F1B/NDUFAB1/UQCRC1/PKM/UQCRQ/NDUFS8/STOML2/COX7B/OLA1/NDUFB9/ATP5F1D/NDUFS4/ATP5PD/NDUFA11/NDUFV1/ATP5MC2/INSR/NDUFA5/PGAM1/LDHA/ATP5F1…	79
PC	GO:0015980	energy derivation by oxidation of organic compounds	67/944	285/18670	7.73e-27	0	MYC/NDUFA4/CAVIN3/PHLDA2/COX4I2/NDUFB7/SORBS1/COX6C/PPP1R1A/SLC25A25/C1QTNF2/COX5B/NDUFB10/NDUFS5/COX6A1/PPP1CB/NDUFA7/CYC1/NDUFB8/NDUFA13/CYCS/UQCRB/NDUFB4/NDUFS2/NDUFC1/COX7C/NDUFC2/COX8A/UQCRH/PARK7/NDUFA12/UQCR11/NDUFAB1/UQCRC1/UQCRQ/NDUFS8/COX7B/NDUFB9/ATP5F1D/NR4A3/NDUFS4/NDUFA11/IMMP2L/NDUFV1/INSR/NDUFAF2/ETFB/NDUFA5/NDUFB2/ISCU/COX6B1/MDH2/COX7A2L/NDUFV2/UQCRC2/CAT/NDUFS6/PDHA1/NDUFV3/IDH…	67
PC	GO:0006936	muscle contraction	75/944	360/18670	2.4e-26	0	ACTA2/TPM2/MYL9/MYH11/TPM1/PLN/CALD1/CNN1/MYLK/LMOD1/CRYAB/ACTG2/FLNA/CAV1/DES/MYL6/HSPB6/GUCY1A1/PPP1R12B/VIM/EDNRA/SMTN/CASQ2/CALM2/SYNM/PDE5A/SGCA/PRKG1/VCL/KCNMA1/SLMAP/KCNA5/TMEM38B/SORBS1/DMD/HRC/NPNT/FXYD1/KCNE4/MYOCD/SORBS3/ATP1A2/MYOM1/GJC1/PGAM2/SNTA1/DMPK/CACNA1H/PLCE1/SCN4B/CKMT2/ACTC1/TMOD1/ADRA2A/RYR2/CACNA1C/DTNA/C12orf57/CCN2/TPM4/ITGA1/ROCK2/TLN1/KCNJ8/ARHGAP42/DAPK3/ROCK1/GAMT/S…	75
PC	GO:0006120	mitochondrial electron transport, NADH to ubiquinone	29/944	55/18670	1.72e-23	0	NDUFA4/NDUFB7/NDUFB10/NDUFS5/NDUFA7/NDUFB8/NDUFA13/NDUFB4/NDUFS2/NDUFC1/NDUFC2/PARK7/NDUFA12/NDUFAB1/NDUFS8/NDUFB9/NDUFS4/NDUFA11/NDUFV1/NDUFA5/NDUFB2/ISCU/NDUFV2/NDUFS6/NDUFV3/NDUFA1/NDUFS7/NDUFB1/NDUFB6	29
PC	GO:0010257	NADH dehydrogenase complex assembly	27/944	64/18670	9.9e-19	0	NDUFB7/NDUFB10/NDUFS5/NDUFA7/NDUFB8/NDUFA13/NDUFB4/NDUFS2/NDUFC1/NDUFC2/NDUFA12/NDUFAB1/NDUFS8/NDUFB9/NDUFS4/NDUFA11/NDUFV1/NDUFAF2/NDUFA5/NDUFB2/NDUFV2/NDUFS6/NDUFV3/NDUFA1/NDUFS7/NDUFB1/NDUFB6	27
PC	GO:0032981	mitochondrial respiratory chain complex I assembly	27/944	64/18670	9.9e-19	0	NDUFB7/NDUFB10/NDUFS5/NDUFA7/NDUFB8/NDUFA13/NDUFB4/NDUFS2/NDUFC1/NDUFC2/NDUFA12/NDUFAB1/NDUFS8/NDUFB9/NDUFS4/NDUFA11/NDUFV1/NDUFAF2/NDUFA5/NDUFB2/NDUFV2/NDUFS6/NDUFV3/NDUFA1/NDUFS7/NDUFB1/NDUFB6	27
PC	GO:0033108	mitochondrial respiratory chain complex assembly	32/944	96/18670	2.66e-18	0	NDUFB7/NDUFB10/NDUFS5/NDUFA7/COX14/NDUFB8/NDUFA13/UQCRB/NDUFB4/NDUFS2/NDUFC1/NDUFC2/NDUFA12/NDUFAB1/NDUFS8/NDUFB9/NDUFS4/NDUFA11/IMMP2L/NDUFV1/NDUFAF2/NDUFA5/COX20/NDUFB2/NDUFV2/NDUFS6/NDUFV3/NDUFA1/NDUFS7/NDUFB1/NDUFB6/COA3	32
PC	GO:0031589	cell-substrate adhesion	58/944	354/18670	1.63e-15	0	BCAM/FLNA/ACTN1/THBS1/ITGA8/ACTN4/ILK/ITGA7/JAG1/LGALS1/EDIL3/ITGB1/VCL/PTK2/NTN4/SORBS1/PHLDB2/ANGPT1/ID1/NPNT/FERMT2/SORBS3/EMP2/AXL/TRIP6/EGFLAM/ANGPT2/FOXF1/LAMA5/ITGA3/ADAMTS9/EPHA3/CCN2/CCN1/RSU1/ITGA1/PTPRK/TNFRSF12A/ROCK2/ANTXR1/CD63/LIMS2/ARL2/EFNA1/ARHGAP6/ARHGEF7/DAPK3/PARVA/JAM3/ROCK1/PTEN/CORO1C/CTNNB1/ZYX/DLC1/COL5A3/CD36/MDK	58
PC	GO:0090257	regulation of muscle system process	46/944	259/18670	7.17e-14	1.6e-11	MYL9/TPM1/PLN/CNN1/IGFBP5/FLNA/CAV1/HSPB6/GUCY1A1/PPP1R12B/CASQ2/CALM2/PDE5A/SGCA/PRKG1/KCNMA1/PTK2/TMEM38B/FBXO32/DMD/HRC/NPNT/CAMK2G/NOL3/MYOCD/ATP1A2/DMPK/PLCE1/AKAP6/ADRA2A/LMNA/RYR2/CACNA1C/C12orf57/CCN2/ROCK2/ARHGAP42/DAPK3/NR4A3/PIN1/ROCK1/SOD1/CALM3/LMCD1/ANXA6/ATP2A2	46
PC	GO:0034329	cell junction assembly	44/944	241/18670	9.21e-14	1.9e-11	FLNA/CD9/CAV1/ACTN1/GJA4/THBS1/CD151/TNS1/ACTN4/ILK/VCL/ESAM/PTK2/ACTB/CDH6/SORBS1/RAB13/PHLDB2/NFASC/FERMT2/ZNF703/FBLIM1/TRIP6/GJC1/LAMA5/EPHA3/MYO1C/WDR1/PTPRK/ROCK2/DST/LIMS2/RHOC/ARL2/TLN1/ARHGAP6/ARHGEF7/DAPK3/ROCK1/PTEN/CORO1C/CTNNB1/CTNNA1/DLC1	44
PC	GO:0042776	mitochondrial ATP synthesis coupled proton transport	14/944	23/18670	3.47e-13	7e-11	COX5B/CYC1/ATP5PO/ATP5PF/ATP5MC3/ATP5ME/ATP5F1B/STOML2/ATP5F1D/ATP5PD/ATP5MC2/ATP5F1A/ATP5F1C/ATP5MC1	14
PC	GO:1902600	proton transmembrane transport	34/944	163/18670	1.24e-12	2.42e-10	NDUFA4L2/NDUFA4/COX7A1/ACTN4/COX4I2/CHCHD10/COX7A2/COX6C/ATP1A2/COX5B/COX6A1/CYC1/ATP5PO/SLC25A3/COX7C/ATP5PF/COX8A/ATP5MC3/ATP5ME/PARK7/ATP5F1B/STOML2/COX7B/ATP5F1D/ATP5PD/ATP5MC2/ATP5F1A/PHB2/COX6B1/COX7A2L/ATP5F1C/ATP5MC1/NDUFS7/ATP2A2	34
PC	GO:0015985	energy coupled proton transport, down electrochemical gradient	14/944	26/18670	3.55e-12	6.45e-10	COX5B/CYC1/ATP5PO/ATP5PF/ATP5MC3/ATP5ME/ATP5F1B/STOML2/ATP5F1D/ATP5PD/ATP5MC2/ATP5F1A/ATP5F1C/ATP5MC1	14
PC	GO:0015986	ATP synthesis coupled proton transport	14/944	26/18670	3.55e-12	6.45e-10	COX5B/CYC1/ATP5PO/ATP5PF/ATP5MC3/ATP5ME/ATP5F1B/STOML2/ATP5F1D/ATP5PD/ATP5MC2/ATP5F1A/ATP5F1C/ATP5MC1	14
PC	GO:0032970	regulation of actin filament-based process	55/944	388/18670	3.96e-12	6.95e-10	DSTN/TPM1/PLN/RHOB/LMOD1/SYNPO2/FLNA/CAV1/ARPC1A/PDGFRB/PDGFA/RND3/ILK/EPS8/PHLDB2/NTRK3/ID1/NTF3/CFL2/SORBS3/ATP1A2/TMOD1/SYNPO/RYR2/CACNA1C/EPHA3/BRK1/CCN2/MYO1C/MEF2C/PFN2/PHPT1/WDR1/CDC42EP4/ROCK2/DIXDC1/CDC42EP1/NCKAP1/RHOC/ARHGAP6/TGFB3/SEMA5A/DAPK3/JAM3/ROCK1/PLEKHH2/CAPZA2/KIRREL1/WASL/RHOQ/ARHGAP17/DLC1/ATP2A2/MYH9/MDK	55
PC	GO:0034330	cell junction organization	46/944	290/18670	4.67e-12	7.83e-10	FLNA/CD9/CAV1/ACTN1/GJA4/THBS1/CD151/TNS1/ACTN4/ILK/VCL/ESAM/PTK2/ACTB/CDH6/SORBS1/RAB13/PHLDB2/NFASC/FERMT2/ZNF703/FBLIM1/TRIP6/GJC1/LAMA5/EPHA3/MYO1C/WDR1/PTPRK/ROCK2/DST/LIMS2/RHOC/ARL2/TLN1/ARHGAP6/MAPRE2/TGFB3/ARHGEF7/DAPK3/ROCK1/PTEN/CORO1C/CTNNB1/CTNNA1/DLC1	46
PC	GO:0009060	aerobic respiration	24/944	87/18670	4.76e-12	7.83e-10	NDUFA4/COX4I2/COX6C/COX5B/COX6A1/CYCS/UQCRB/COX7C/COX8A/UQCRH/UQCRC1/NDUFS8/COX7B/ATP5F1D/COX6B1/MDH2/COX7A2L/UQCRC2/CAT/PDHA1/IDH3G/NDUFS7/SDHD/MDH1	24
PC	GO:0036293	response to decreased oxygen levels	53/944	370/18670	6.53e-12	1.042e-09	CRYAB/SOD3/MYC/APOLD1/CAV1/THBS1/EGR1/ACTN4/ANGPTL4/COX4I2/EDNRA/KCNMB1/WTIP/EPAS1/KCNMA1/KCNA5/NOL3/PGF/MYOCD/VASN/BMP2/SLC2A4/ANGPT2/LMNA/RYR2/FIS1/CCN2/ROCK2/PSMC3/HIGD1A/PDLIM1/PSMB6/ELOB/ELOC/TGFB3/PKM/PSMB5/PIN1/PSMC5/CHCHD2/PTEN/PSMD4/PSMB1/LDHA/STUB1/PHB2/CAT/FAM162A/BAD/PSMF1/PSMC1/PSMA2/PSMD8	53
PC	GO:0001666	response to hypoxia	52/944	359/18670	6.75e-12	1.045e-09	CRYAB/SOD3/MYC/APOLD1/CAV1/THBS1/EGR1/ACTN4/ANGPTL4/COX4I2/EDNRA/KCNMB1/WTIP/EPAS1/KCNMA1/KCNA5/NOL3/PGF/MYOCD/VASN/BMP2/SLC2A4/ANGPT2/LMNA/RYR2/FIS1/ROCK2/PSMC3/HIGD1A/PDLIM1/PSMB6/ELOB/ELOC/TGFB3/PKM/PSMB5/PIN1/PSMC5/CHCHD2/PTEN/PSMD4/PSMB1/LDHA/STUB1/PHB2/CAT/FAM162A/BAD/PSMF1/PSMC1/PSMA2/PSMD8	52
PC	GO:0070482	response to oxygen levels	55/944	394/18670	7.34e-12	1.103e-09	CRYAB/CDKN1A/SOD3/MYC/APOLD1/CAV1/THBS1/PDGFRB/EGR1/ACTN4/ANGPTL4/COX4I2/EDNRA/KCNMB1/WTIP/EPAS1/KCNMA1/KCNA5/NOL3/PGF/MYOCD/VASN/BMP2/SLC2A4/ANGPT2/LMNA/RYR2/FIS1/CCN2/ROCK2/PSMC3/HIGD1A/PDLIM1/PSMB6/ELOB/ELOC/TGFB3/PKM/PSMB5/PIN1/PSMC5/CHCHD2/PTEN/PSMD4/PSMB1/LDHA/STUB1/PHB2/CAT/FAM162A/BAD/PSMF1/PSMC1/PSMA2/PSMD8	55
PC	GO:0030048	actin filament-based movement	30/944	138/18670	8.66e-12	1.266e-09	TPM2/TPM1/PLN/FLNA/CAV1/DES/MYL6/ACTN4/VIM/MYO1B/KCNA5/DMD/KCNE4/EMP2/ATP1A2/GJC1/SNTA1/SCN4B/ACTC1/TMOD1/RYR2/CACNA1C/TPM4/MYO1C/KCNJ8/PARVA/ROCK1/MYH10/WASL/MYH9	30
PC	GO:0060537	muscle tissue development	56/944	408/18670	9.34e-12	1.313e-09	MYH11/TPM1/PLN/CSRP1/SORBS2/CSRP2/MYLK/ATF3/IGFBP5/NR2F2/CAV1/CAV2/FOS/MYL6/BTG2/PDGFRB/ITGA8/EGR1/TBX2/YBX3/TCF21/KCNAB1/ITGB1/MAFF/NUPR1/PDLIM5/CFL2/HEYL/MYOCD/FOXC1/SVIL/HEY2/MYOM1/PGM5/BMP2/GJC1/RBM24/FOXC2/MYOZ1/SOX6/AKAP6/ACTC1/LMNA/RYR2/ADAMTS9/YAP1/MEF2C/TBX3/SGCB/PIN1/PTEN/CTNNB1/NDUFV2/TIPARP/MYH10/EMD	56
PC	GO:0042692	muscle cell differentiation	54/944	385/18670	9.48e-12	1.313e-09	MYH11/TPM1/CSRP1/SORBS2/CSRP2/LMOD1/IGFBP5/CD9/AVPR1A/CAV2/PDGFRB/ITGA8/TBX2/CASQ2/RBPMS2/ITGB1/HES1/PDLIM5/SORT1/EHD2/DMD/NPNT/LDB3/CFL2/SPEG/SMARCD3/MYOCD/HEY2/MYOM1/PGM5/BMP2/CAMK1/DMPK/RBM24/CACNA1H/FOXF1/MYOZ1/SOX6/AKAP6/ACTC1/TMOD1/LMNA/MEF2C/TBX3/WDR1/PLEKHO1/SGCB/PIN1/CTNNB1/CTNNA1/MYH10/EDNRB/ATP2A2/MYH9	54
PC	GO:0007015	actin filament organization	55/944	400/18670	1.34e-11	1.808e-09	TPM2/DSTN/TPM1/RHOB/SORBS2/LMOD1/SYNPO2/FLNA/PDLIM3/ACTN1/ARPC1A/RND3/ACTN4/EPS8/PLS3/MYO1B/ENAH/SORBS1/CAP2/PAWR/PHLDB2/ID1/CFL2/SORBS3/EMP2/MYOM1/FAT1/ACTC1/TMOD1/SYNPO/BRK1/MSRB2/CCN2/TPM4/MYO1C/PFN2/WDR1/CDC42EP4/ROCK2/CDC42EP1/NCKAP1/RHOC/ARHGAP6/TGFB3/SEMA5A/ROCK1/PLEKHH2/CORO1C/CAPZA2/KIRREL1/WASL/RHOQ/ZYX/ARHGAP17/DLC1	55
PC	GO:0006937	regulation of muscle contraction	33/944	171/18670	2.48e-11	3.263e-09	MYL9/TPM1/PLN/CNN1/FLNA/CAV1/HSPB6/GUCY1A1/PPP1R12B/CASQ2/CALM2/PDE5A/PRKG1/KCNMA1/TMEM38B/DMD/HRC/NPNT/MYOCD/ATP1A2/DMPK/PLCE1/ADRA2A/RYR2/CACNA1C/C12orf57/CCN2/ARHGAP42/DAPK3/SOD1/CALM3/ANXA6/ATP2A2	33
PC	GO:0007517	muscle organ development	54/944	410/18670	1.08e-10	1.3854e-08	TAGLN/TPM1/MYLK/ATF3/CRYAB/NR2F2/CAV1/CAV2/FOS/MYL6/FHL1/BTG2/ZFHX3/EGR1/TBX2/ITGA7/ID3/SMTN/YBX3/TCF21/KCNAB1/MAFF/SGCA/NUPR1/DMD/CFL2/HEYL/SPEG/MYOCD/FOXC1/SVIL/HEY2/MYOM1/BMP2/USP2/RBM24/CACNA1H/FOXC2/MYOZ1/LAMA5/SOX6/AKAP6/ACTC1/RYR2/ARID5B/YAP1/MEF2C/COPRS/SGCB/PIN1/PTEN/UNC45A/CTNNB1/EMD	54
PC	GO:0032956	regulation of actin cytoskeleton organization	48/944	343/18670	1.49e-10	1.8649e-08	DSTN/TPM1/RHOB/LMOD1/SYNPO2/FLNA/ARPC1A/PDGFRB/PDGFA/RND3/ILK/EPS8/PHLDB2/NTRK3/ID1/NTF3/CFL2/SORBS3/TMOD1/SYNPO/EPHA3/BRK1/CCN2/MYO1C/MEF2C/PFN2/PHPT1/WDR1/CDC42EP4/ROCK2/DIXDC1/CDC42EP1/NCKAP1/RHOC/ARHGAP6/TGFB3/SEMA5A/DAPK3/JAM3/ROCK1/PLEKHH2/CAPZA2/KIRREL1/WASL/RHOQ/ARHGAP17/DLC1/MDK	48
PC	GO:0007160	cell-matrix adhesion	37/944	225/18670	2.04e-10	2.4918e-08	BCAM/ACTN1/THBS1/ITGA8/ILK/ITGA7/JAG1/ITGB1/VCL/PTK2/SORBS1/PHLDB2/NPNT/FERMT2/EMP2/TRIP6/LAMA5/ITGA3/ADAMTS9/EPHA3/CCN2/ITGA1/PTPRK/ROCK2/CD63/ARHGAP6/ARHGEF7/DAPK3/JAM3/ROCK1/PTEN/CORO1C/CTNNB1/ZYX/DLC1/COL5A3/CD36	37
PC	GO:0001655	urogenital system development	46/944	330/18670	4.11e-10	4.921e-08	ACTA2/NOTCH3/ADAMTS1/MYC/PDGFRB/PDGFA/ID4/ITGA8/EGR1/ILK/KANK2/ID3/JAG1/TCF21/HES1/COL4A1/ANGPT1/NPNT/TNC/HEYL/PGF/MYOCD/FOXC1/ARL3/BMP2/ANGPT2/FOXC2/PLCE1/FOXF1/LAMA5/ITGA3/ZBTB16/ARID5B/YAP1/MEF2C/CRIP1/ENPEP/CYP7B1/PBX1/TNS2/ACAT1/PTEN/CTNNB1/CAT/TIPARP/AGTR1	46
PC	GO:0006123	mitochondrial electron transport, cytochrome c to oxygen	11/944	21/18670	1.15e-09	1.31945e-07	NDUFA4/COX4I2/COX6C/COX5B/COX6A1/CYCS/COX7C/COX8A/COX7B/COX6B1/COX7A2L	11
PC	GO:0019646	aerobic electron transport chain	11/944	21/18670	1.15e-09	1.31945e-07	NDUFA4/COX4I2/COX6C/COX5B/COX6A1/CYCS/COX7C/COX8A/COX7B/COX6B1/COX7A2L	11
PC	GO:0014706	striated muscle tissue development	50/944	390/18670	1.37e-09	1.53216e-07	MYH11/TPM1/PLN/SORBS2/ATF3/NR2F2/CAV1/CAV2/FOS/MYL6/BTG2/PDGFRB/EGR1/TBX2/YBX3/TCF21/KCNAB1/ITGB1/MAFF/NUPR1/PDLIM5/CFL2/HEYL/MYOCD/FOXC1/SVIL/HEY2/MYOM1/PGM5/BMP2/GJC1/RBM24/FOXC2/MYOZ1/SOX6/AKAP6/ACTC1/LMNA/RYR2/ADAMTS9/YAP1/MEF2C/TBX3/SGCB/PIN1/PTEN/CTNNB1/NDUFV2/MYH10/EMD	50
PC	GO:0031032	actomyosin structure organization	33/944	199/18670	1.55e-09	1.70301e-07	MYH11/TPM1/CSRP1/CSRP2/CNN1/LMOD1/PDGFRB/CASQ2/CNN3/ITGB1/SORBS1/PHLDB2/LDB3/CFL2/SORBS3/MYOM1/PGM5/MYOZ1/ACTC1/TMOD1/CCN2/MEF2C/PFN2/WDR1/ROCK2/RHOC/ARHGAP6/TGFB3/ROCK1/MYH10/ZYX/DLC1/MYH9	33
PC	GO:0007007	inner mitochondrial membrane organization	15/944	44/18670	1.87e-09	2.0093e-07	CHCHD10/NDUFA13/ATP5PO/ATP5PF/ATP5MC3/ATP5ME/ATP5F1B/MICOS13/ATP5F1D/ATP5PD/ATP5MC2/ATP5F1A/ATP5F1C/ATP5MC1/ROMO1	15
PC	GO:0007044	cell-substrate junction assembly	22/944	97/18670	2.22e-09	2.3316e-07	ACTN1/THBS1/CD151/TNS1/PTK2/SORBS1/PHLDB2/FERMT2/TRIP6/LAMA5/EPHA3/PTPRK/ROCK2/DST/TLN1/ARHGAP6/ARHGEF7/DAPK3/ROCK1/PTEN/CORO1C/DLC1	22
PC	GO:0003015	heart process	41/944	290/18670	2.42e-09	2.4987e-07	TPM1/PLN/FLNA/AVPR1A/CAV1/DES/TBX2/CASQ2/CALM2/EPAS1/PDE5A/KCNA5/TMEM38B/DMD/HRC/ATP1B2/FXYD1/KCNE4/HEY2/ATP1A2/GJC1/SNTA1/DMPK/CACNA1H/SCN4B/ACTC1/RYR2/HSPB7/CACNA1C/YAP1/CCN2/ATP5PF/KCNJ8/SOD1/ATP1B3/THRA/CALM3/AHCYL1/FXYD6/ABCC9/ATP2A2	41
PC	GO:0060047	heart contraction	40/944	280/18670	2.79e-09	2.82805e-07	TPM1/PLN/FLNA/AVPR1A/CAV1/DES/TBX2/CASQ2/CALM2/EPAS1/PDE5A/KCNA5/TMEM38B/DMD/HRC/ATP1B2/FXYD1/KCNE4/HEY2/ATP1A2/GJC1/SNTA1/DMPK/CACNA1H/SCN4B/ACTC1/RYR2/HSPB7/CACNA1C/CCN2/ATP5PF/KCNJ8/SOD1/ATP1B3/THRA/CALM3/AHCYL1/FXYD6/ABCC9/ATP2A2	40
PC	GO:0042407	cristae formation	13/944	33/18670	2.9e-09	2.87659e-07	CHCHD10/ATP5PO/ATP5PF/ATP5MC3/ATP5ME/ATP5F1B/MICOS13/ATP5F1D/ATP5PD/ATP5MC2/ATP5F1A/ATP5F1C/ATP5MC1	13
PC	GO:0034333	adherens junction assembly	21/944	90/18670	2.96e-09	2.87659e-07	ACTN1/THBS1/VCL/PTK2/SORBS1/PHLDB2/FERMT2/ZNF703/TRIP6/LAMA5/EPHA3/PTPRK/ROCK2/ARHGAP6/ARHGEF7/DAPK3/ROCK1/PTEN/CORO1C/CTNNB1/DLC1	21
PC	GO:0070252	actin-mediated cell contraction	24/944	116/18670	3.01e-09	2.87659e-07	TPM2/TPM1/PLN/FLNA/CAV1/DES/MYL6/VIM/KCNA5/DMD/KCNE4/EMP2/ATP1A2/GJC1/SNTA1/SCN4B/ACTC1/TMOD1/RYR2/CACNA1C/TPM4/KCNJ8/PARVA/ROCK1	24
PC	GO:0051146	striated muscle cell differentiation	41/944	293/18670	3.29e-09	3.04211e-07	MYH11/TPM1/CSRP1/SORBS2/CSRP2/LMOD1/IGFBP5/CD9/AVPR1A/CAV2/PDGFRB/CASQ2/ITGB1/PDLIM5/SORT1/EHD2/DMD/LDB3/CFL2/MYOCD/HEY2/MYOM1/PGM5/BMP2/DMPK/RBM24/CACNA1H/MYOZ1/SOX6/AKAP6/ACTC1/TMOD1/LMNA/MEF2C/TBX3/WDR1/PLEKHO1/SGCB/PIN1/MYH10/MYH9	41
PC	GO:0072001	renal system development	41/944	293/18670	3.29e-09	3.04211e-07	ACTA2/NOTCH3/ADAMTS1/MYC/PDGFRB/PDGFA/ITGA8/EGR1/ILK/KANK2/ID3/JAG1/TCF21/HES1/COL4A1/ANGPT1/NPNT/HEYL/PGF/MYOCD/FOXC1/ARL3/BMP2/ANGPT2/FOXC2/PLCE1/FOXF1/LAMA5/ITGA3/ZBTB16/ARID5B/YAP1/MEF2C/ENPEP/PBX1/TNS2/ACAT1/CTNNB1/CAT/TIPARP/AGTR1	41
PC	GO:0008016	regulation of heart contraction	37/944	251/18670	4.63e-09	4.20145e-07	TPM1/PLN/FLNA/AVPR1A/CAV1/DES/TBX2/CASQ2/CALM2/EPAS1/PDE5A/KCNA5/TMEM38B/DMD/HRC/ATP1B2/FXYD1/KCNE4/HEY2/ATP1A2/GJC1/SNTA1/DMPK/CACNA1H/SCN4B/RYR2/HSPB7/CACNA1C/CCN2/ATP5PF/ATP1B3/THRA/CALM3/AHCYL1/FXYD6/ABCC9/ATP2A2	37
PC	GO:1903522	regulation of blood circulation	41/944	297/18670	4.93e-09	4.3974e-07	TPM1/PLN/FLNA/AVPR1A/CAV1/DES/TBX2/CASQ2/CALM2/EPAS1/PDE5A/KCNA5/TMEM38B/DMD/HRC/ATP1B2/FXYD1/KCNE4/HEY2/ATP1A2/GJC1/SNTA1/DMPK/HRH2/CACNA1H/SCN4B/ADRA2A/RYR2/HSPB7/CACNA1C/CCN2/ATP5PF/ARHGAP42/ATP1B3/THRA/CALM3/AHCYL1/FXYD6/ABCC9/ATP2A2/AGTR1	41
PC	GO:0009152	purine ribonucleotide biosynthetic process	39/944	280/18670	9.08e-09	7.9609e-07	GUCY1A1/PDK4/NME4/NUPR1/GUCY1B1/AK1/HACD1/PGAM2/ADCY5/ADCY6/COX5B/CYC1/ATP5PO/GAPDH/ATP5PF/PDK2/GUCY1A2/ATP5MC3/ATP5ME/ADCY3/GUK1/ATP5F1B/PKM/STOML2/ATP5F1D/ATP5PD/MPC1/NME3/ATP5MC2/INSR/ACAT1/PGAM1/LDHA/ATP5F1A/ATP5F1C/PDHA1/GPI/ATP5MC1/TPI1	39
PC	GO:0072006	nephron development	26/944	142/18670	1.02e-08	8.77596e-07	ACTA2/NOTCH3/MYC/PDGFRB/EGR1/ILK/JAG1/TCF21/HES1/ANGPT1/NPNT/HEYL/PGF/FOXC1/BMP2/ANGPT2/FOXC2/PLCE1/LAMA5/ITGA3/YAP1/MEF2C/ENPEP/PBX1/ACAT1/CTNNB1	26
PC	GO:0007006	mitochondrial membrane organization	25/944	134/18670	1.31e-08	1.11532e-06	CHCHD10/NOL3/NDUFA13/DYNLT1/ATP5PO/ATP5PF/YWHAQ/ATP5MC3/ATP5ME/ATP5F1B/MICOS13/ATP5F1D/ATP5PD/ATP5MC2/CALM3/ATP5F1A/PDCD5/ATP5F1C/TOMM20/ALKBH7/SLC25A5/BAD/ATP5MC1/ROMO1/YWHAH	25
PC	GO:0030239	myofibril assembly	18/944	73/18670	1.56e-08	1.30688e-06	MYH11/TPM1/CSRP1/CSRP2/LMOD1/PDGFRB/CASQ2/ITGB1/LDB3/CFL2/MYOM1/PGM5/MYOZ1/ACTC1/TMOD1/MEF2C/WDR1/MYH10	18
PC	GO:0055001	muscle cell development	30/944	186/18670	1.66e-08	1.36244e-06	MYH11/TPM1/CSRP1/SORBS2/CSRP2/LMOD1/CAV2/PDGFRB/CASQ2/ITGB1/HES1/PDLIM5/DMD/LDB3/CFL2/HEY2/MYOM1/PGM5/MYOZ1/AKAP6/ACTC1/TMOD1/LMNA/MEF2C/TBX3/WDR1/SGCB/PIN1/MYH10/ATP2A2	30
PC	GO:0002576	platelet degranulation	24/944	128/18670	2.31e-08	1.84928e-06	FLNA/CD9/ACTN1/THBS1/PDGFA/ACTN4/A2M/VCL/MAGED2/TIMP3/RARRES2/ITIH3/SPARC/WDR1/CD63/TLN1/TGFB3/OLA1/ANXA5/SOD1/ENDOD1/SCCPDH/HGF/CD36	24
PC	GO:0001822	kidney development	38/944	278/18670	2.35e-08	1.84928e-06	ACTA2/NOTCH3/ADAMTS1/MYC/PDGFRB/PDGFA/ITGA8/EGR1/ILK/KANK2/ID3/JAG1/TCF21/HES1/ANGPT1/NPNT/HEYL/PGF/FOXC1/ARL3/BMP2/ANGPT2/FOXC2/PLCE1/LAMA5/ITGA3/ZBTB16/ARID5B/YAP1/MEF2C/ENPEP/PBX1/TNS2/ACAT1/CTNNB1/CAT/TIPARP/AGTR1	38
PC	GO:0060485	mesenchyme development	38/944	278/18670	2.35e-08	1.84928e-06	ACTA2/ACTG2/MYC/FRZB/IL6/TGFB1I1/PDGFRB/EDNRA/TBX2/JAG1/TCF21/HES1/PHLDB2/HEYL/ZNF703/VASN/FOXC1/HEY2/DACT3/BMP2/RBM24/FOXC2/FOXF1/LAMA5/ACTC1/EPHA3/YAP1/MEF2C/EFNA1/TGFB3/SEMA5A/PTEN/CORO1C/ANXA6/CTNNB1/EDNRB/HGF/MDK	38
PC	GO:0006839	mitochondrial transport	36/944	256/18670	2.62e-08	2.02962e-06	CHCHD10/TMEM14C/NOL3/FIS1/COX5B/CYC1/NDUFA13/DYNLT1/ATP5PO/ATP5PF/YWHAQ/ATP5MC3/ATP5ME/SLC25A6/ATP5F1B/STOML2/ATP5F1D/ATP5PD/BAG3/IMMP2L/MPC1/ATP5MC2/LEPROT/ATP5F1A/PDCD5/UQCRC2/PARL/ATP5F1C/TOMM20/ALKBH7/SLC25A5/BAD/ATP5MC1/UBL5/ROMO1/YWHAH	36
PC	GO:0046677	response to antibiotic	42/944	327/18670	2.72e-08	2.0734e-06	RHOB/CRYAB/IL6/NET1/PDGFRB/EGR1/EPS8/KCNMB1/ID3/AOC3/KCNA5/PAWR/NTRK3/GSTP1/ID1/CCND1/TNC/MAP1LC3A/AXL/SLC2A4/ADCY5/ACTC1/ADCY6/SPARC/MEF2C/CRIP1/JUN/ADCY3/PARK7/GNAI1/RPL10A/NR4A3/PRDX3/SOD1/PTEN/LDHA/ZNF580/CAT/HNRNPA1/BAD/HGF/MGMT	42
PC	GO:0022898	regulation of transmembrane transporter activity	37/944	268/18670	2.76e-08	2.0736e-06	PLN/CCL2/CAV1/FHL1/RRAD/ACTN4/KCNAB1/CASQ2/CALM2/SLMAP/ACTB/GEM/CHCHD10/DMD/HRC/ATP1B2/FXYD1/KCNE4/ATP1A2/REM1/SCN4B/AKAP6/ADRA2A/RYR2/MEF2C/PARK7/STOM/PTEN/ATP1B3/CALM3/HSPA2/PHB2/AHCYL1/VAMP2/FXYD6/KIF5B/YWHAH	37
PC	GO:0009260	ribonucleotide biosynthetic process	39/944	293/18670	3.22e-08	2.3885e-06	GUCY1A1/PDK4/NME4/NUPR1/GUCY1B1/AK1/HACD1/PGAM2/ADCY5/ADCY6/COX5B/CYC1/ATP5PO/GAPDH/ATP5PF/PDK2/GUCY1A2/ATP5MC3/ATP5ME/ADCY3/GUK1/ATP5F1B/PKM/STOML2/ATP5F1D/ATP5PD/MPC1/NME3/ATP5MC2/INSR/ACAT1/PGAM1/LDHA/ATP5F1A/ATP5F1C/PDHA1/GPI/ATP5MC1/TPI1	39
PC	GO:0032409	regulation of transporter activity	38/944	283/18670	3.82e-08	2.79066e-06	PLN/CCL2/CAV1/FHL1/RRAD/ACTN4/KCNAB1/CASQ2/CALM2/SLMAP/ACTB/GEM/CHCHD10/DMD/HRC/ATP1B2/FXYD1/KCNE4/ATP1A2/REM1/SCN4B/AKAP6/ADRA2A/RYR2/MEF2C/PARK7/STOM/PTEN/ATP1B3/CALM3/HSPA2/PHB2/AHCYL1/VAMP2/NDFIP1/FXYD6/KIF5B/YWHAH	38
PC	GO:0030198	extracellular matrix organization	45/944	368/18670	3.89e-08	2.80215e-06	MYH11/CRISPLD2/BGN/IL6/ADAMTS4/COL18A1/THBS1/PDGFA/ITGA8/COL4A2/ITGA7/ITGB1/A2M/COL4A1/PTK2/NTN4/TMEM38B/AEBP1/PHLDB2/NPNT/TNC/COL14A1/FOXC1/COL25A1/EGFLAM/FOXC2/FOXF1/TGFBI/LAMA5/ITGA3/ADAMTS9/COL4A5/SPARC/CCN2/CCN1/ITGA1/ANTXR1/COL27A1/APBB2/JAM3/BSG/EFEMP2/SH3PXD2A/SERPINH1/COL5A3	45
PC	GO:0055002	striated muscle cell development	28/944	173/18670	4.59e-08	3.26111e-06	MYH11/TPM1/CSRP1/SORBS2/CSRP2/LMOD1/CAV2/PDGFRB/CASQ2/ITGB1/PDLIM5/DMD/LDB3/CFL2/HEY2/MYOM1/PGM5/MYOZ1/AKAP6/ACTC1/TMOD1/LMNA/MEF2C/TBX3/WDR1/SGCB/PIN1/MYH10	28
PC	GO:0006941	striated muscle contraction	28/944	174/18670	5.21e-08	3.65346e-06	TPM1/PLN/FLNA/CAV1/CASQ2/CALM2/SYNM/PDE5A/KCNA5/TMEM38B/DMD/HRC/KCNE4/ATP1A2/GJC1/PGAM2/SNTA1/DMPK/SCN4B/ACTC1/RYR2/CACNA1C/DTNA/C12orf57/CCN2/KCNJ8/CALM3/ATP2A2	28
PC	GO:0010927	cellular component assembly involved in morphogenesis	22/944	115/18670	6.07e-08	4.14463e-06	MYH11/TPM1/CSRP1/CSRP2/LMOD1/CD9/PDGFRB/ILK/CASQ2/ITGB1/PHLDB2/LDB3/NFASC/CFL2/MYOM1/PGM5/MYOZ1/ACTC1/TMOD1/MEF2C/WDR1/MYH10	22
PC	GO:0006164	purine nucleotide biosynthetic process	39/944	300/18670	6.14e-08	4.14463e-06	GUCY1A1/PDK4/NME4/NUPR1/GUCY1B1/AK1/HACD1/PGAM2/ADCY5/ADCY6/COX5B/CYC1/ATP5PO/GAPDH/ATP5PF/PDK2/GUCY1A2/ATP5MC3/ATP5ME/ADCY3/GUK1/ATP5F1B/PKM/STOML2/ATP5F1D/ATP5PD/MPC1/NME3/ATP5MC2/INSR/ACAT1/PGAM1/LDHA/ATP5F1A/ATP5F1C/PDHA1/GPI/ATP5MC1/TPI1	39
PC	GO:0046390	ribose phosphate biosynthetic process	39/944	300/18670	6.14e-08	4.14463e-06	GUCY1A1/PDK4/NME4/NUPR1/GUCY1B1/AK1/HACD1/PGAM2/ADCY5/ADCY6/COX5B/CYC1/ATP5PO/GAPDH/ATP5PF/PDK2/GUCY1A2/ATP5MC3/ATP5ME/ADCY3/GUK1/ATP5F1B/PKM/STOML2/ATP5F1D/ATP5PD/MPC1/NME3/ATP5MC2/INSR/ACAT1/PGAM1/LDHA/ATP5F1A/ATP5F1C/PDHA1/GPI/ATP5MC1/TPI1	39
PC	GO:0006979	response to oxidative stress	51/944	451/18670	6.39e-08	4.25733e-06	TPM1/RHOB/CRYAB/SOD3/IL6/FOS/NET1/RBPMS/HSPB1/MSRB3/PDGFRB/EPAS1/GUCY1B1/KCNA5/PAWR/GSTP1/MAP1LC3A/NOL3/AXL/MSRB2/CYCS/PTPRK/NDUFB4/NDUFS2/PRDX2/PDK2/PDLIM1/PRDX6/JUN/PARK7/NDUFA12/NDUFS8/PSMB5/NR4A3/PRDX1/PRDX3/SOD1/LDHA/ZNF580/PRKRA/CTNNB1/CAT/ATOX1/BAD/HGF/MGMT/ROMO1/RWDD1/APOE/ATP2A2/CD36	51
PC	GO:0010882	regulation of cardiac muscle contraction by calcium ion signaling	11/944	29/18670	7.78e-08	5.12084e-06	PLN/CASQ2/CALM2/TMEM38B/DMD/HRC/ATP1A2/RYR2/CACNA1C/CALM3/ATP2A2	11
PC	GO:0007045	cell-substrate adherens junction assembly	18/944	81/18670	8.86e-08	5.68589e-06	ACTN1/THBS1/PTK2/SORBS1/PHLDB2/FERMT2/TRIP6/LAMA5/EPHA3/PTPRK/ROCK2/ARHGAP6/ARHGEF7/DAPK3/ROCK1/PTEN/CORO1C/DLC1	18
PC	GO:0048041	focal adhesion assembly	18/944	81/18670	8.86e-08	5.68589e-06	ACTN1/THBS1/PTK2/SORBS1/PHLDB2/FERMT2/TRIP6/LAMA5/EPHA3/PTPRK/ROCK2/ARHGAP6/ARHGEF7/DAPK3/ROCK1/PTEN/CORO1C/DLC1	18
PC	GO:0034765	regulation of ion transmembrane transport	53/944	483/18670	9.49e-08	6.01741e-06	PLN/CCL2/FLNA/CAV1/FHL1/THBS1/RRAD/ACTN4/KCNMB1/KCNAB1/CASQ2/CALM2/KCNMA1/SLMAP/KCNA5/GEM/TMEM38B/CHCHD10/DMD/HRC/CLIC4/ATP1B2/FXYD1/KCNE4/ATP1A2/SNTA1/REM1/CACNA1H/CACNA1A/SCN4B/AKAP6/ADRA2A/SCN3A/RYR2/CACNA1C/MEF2C/WDR1/CD63/YWHAQ/PARK7/KCNJ8/STOM/PTEN/ATP1B3/CALM3/ISCU/HSPA2/PHB2/AHCYL1/VAMP2/FXYD6/KIF5B/YWHAH	53
PC	GO:1904062	regulation of cation transmembrane transport	42/944	342/18670	9.78e-08	6.12741e-06	PLN/CCL2/FLNA/CAV1/FHL1/RRAD/ACTN4/KCNMB1/KCNAB1/CASQ2/CALM2/SLMAP/GEM/TMEM38B/CHCHD10/DMD/HRC/ATP1B2/FXYD1/KCNE4/ATP1A2/SNTA1/REM1/SCN4B/AKAP6/ADRA2A/RYR2/CACNA1C/MEF2C/CD63/PARK7/STOM/PTEN/ATP1B3/CALM3/ISCU/HSPA2/PHB2/VAMP2/FXYD6/KIF5B/YWHAH	42
PC	GO:0014808	release of sequestered calcium ion into cytosol by sarcoplasmic reticulum	12/944	36/18670	1.06e-07	6.53642e-06	PLN/CASQ2/CALM2/TMEM38B/DMD/HRC/NOL3/ATP1A2/AKAP6/RYR2/CACNA1C/CALM3	12
PC	GO:0010881	regulation of cardiac muscle contraction by regulation of the release of sequestered calcium ion	10/944	24/18670	1.07e-07	6.53642e-06	PLN/CASQ2/CALM2/TMEM38B/DMD/HRC/ATP1A2/RYR2/CACNA1C/CALM3	10
PC	GO:0070296	sarcoplasmic reticulum calcium ion transport	13/944	43/18670	1.15e-07	6.98661e-06	PLN/CASQ2/CALM2/TMEM38B/DMD/HRC/NOL3/ATP1A2/AKAP6/RYR2/CACNA1C/CALM3/ATP2A2	13
PC	GO:0032412	regulation of ion transmembrane transporter activity	35/944	260/18670	1.23e-07	7.35549e-06	PLN/CCL2/CAV1/FHL1/RRAD/ACTN4/KCNAB1/CASQ2/CALM2/SLMAP/GEM/CHCHD10/DMD/HRC/ATP1B2/FXYD1/KCNE4/ATP1A2/REM1/SCN4B/AKAP6/ADRA2A/RYR2/MEF2C/STOM/PTEN/ATP1B3/CALM3/HSPA2/PHB2/AHCYL1/VAMP2/FXYD6/KIF5B/YWHAH	35
PC	GO:0006939	smooth muscle contraction	21/944	110/18670	1.25e-07	7.40615e-06	ACTA2/MYH11/CNN1/MYLK/CAV1/GUCY1A1/EDNRA/SMTN/PRKG1/KCNMA1/NPNT/MYOCD/ATP1A2/PLCE1/ADRA2A/ROCK2/ARHGAP42/DAPK3/ROCK1/SOD1/EDNRB	21
PC	GO:0043062	extracellular structure organization	48/944	422/18670	1.31e-07	7.6541e-06	MYH11/CRISPLD2/BGN/IL6/ADAMTS4/COL18A1/THBS1/PDGFA/ITGA8/COL4A2/ITGA7/ITGB1/A2M/COL4A1/PTK2/NTN4/TMEM38B/AEBP1/PHLDB2/NPNT/TNC/COL14A1/FOXC1/COL25A1/EGFLAM/FOXC2/FOXF1/TGFBI/LAMA5/ITGA3/ADAMTS9/COL4A5/SPARC/CCN2/CCN1/ITGA1/ANTXR1/COL27A1/APBB2/JAM3/BSG/EFEMP2/SH3PXD2A/SERPINH1/APOE/COL5A3/AGTR1/CD36	48
PC	GO:0035637	multicellular organismal signaling	30/944	204/18670	1.39e-07	8.05174e-06	PLN/FLNA/AVPR1A/CAV1/NTRK2/CASQ2/CALM2/KCNA5/NTRK3/HRC/ATP1B2/NFASC/FXYD1/KCNE4/ATP1A2/GJC1/DMPK/CACNA1H/SCN4B/SCN3A/RYR2/CACNA1C/JAM3/SOD1/ATP1B3/CALM3/AHCYL1/FXYD6/ABCC9/ATP2A2	30
PC	GO:1903514	release of sequestered calcium ion into cytosol by endoplasmic reticulum	12/944	37/18670	1.49e-07	8.53559e-06	PLN/CASQ2/CALM2/TMEM38B/DMD/HRC/NOL3/ATP1A2/AKAP6/RYR2/CACNA1C/CALM3	12
PC	GO:0090130	tissue migration	43/944	360/18670	1.52e-07	8.60131e-06	ACTA2/RHOB/ACTG2/NR2F2/NR4A1/THBS1/HSPB1/KANK2/PTP4A3/ITGB1/PTK2/RAB13/ANGPT1/ID1/EMP2/ANGPT2/FOXC2/FOXF1/ACTC1/ITGA3/ADAMTS9/SPARC/PTPRG/MEF2C/PFN2/ROCK2/TNFSF12/AMOTL1/EFNA1/JUN/ATP5F1B/MAPRE2/SEMA5A/PTEN/ATP5F1A/ZNF580/CORO1C/HMGB1/GPI/CSNK2B/PLK2/APOE/MYH9	43
PC	GO:0003018	vascular process in circulatory system	27/944	173/18670	1.71e-07	9.58147e-06	ACTA2/AVPR1A/CAV1/AKAP12/GUCY1A1/EDNRA/KCNMB1/PTP4A3/PRKG1/KCNMA1/KCNA5/ANGPT1/PDE3A/FOXC1/ATP1A2/HRH2/FOXC2/ADCY6/ADRA2A/ITGA1/ROCK2/ARHGAP42/ROCK1/SOD1/EDNRB/APOE/AGTR1	27
PC	GO:0019932	second-messenger-mediated signaling	49/944	439/18670	1.73e-07	9.58759e-06	PLN/AVPR1A/RCAN2/GUCY1A1/THBS1/MT2A/CASQ2/RAMP1/CALM2/NUDT4/PDE5A/PRKG1/GUCY1B1/TMEM38B/CAMTA1/DMD/HRC/PDE3A/ATP1A2/FHL2/PTGIR/DMPK/ADGRL3/INPP5A/ADCY5/PLCE1/MYOZ1/AKAP6/ADCY6/ADRA2A/RYR2/CACNA1C/FIS1/ACKR3/DDAH2/PDK2/GUCY1A2/ADCY3/GNAI1/PTH1R/NDUFS4/RASD1/CALM3/LMCD1/EDNRB/APOE/ATP2A2/AGTR1/CD36	49
PC	GO:0034332	adherens junction organization	24/944	142/18670	1.81e-07	9.90646e-06	ACTN1/THBS1/VCL/PTK2/CDH6/SORBS1/PHLDB2/FERMT2/ZNF703/TRIP6/LAMA5/EPHA3/PTPRK/ROCK2/ARHGAP6/MAPRE2/ARHGEF7/DAPK3/ROCK1/PTEN/CORO1C/CTNNB1/CTNNA1/DLC1	24
PC	GO:0007229	integrin-mediated signaling pathway	20/944	103/18670	1.86e-07	1.00984e-05	ADAMTS1/FLNA/ITGA8/ILK/ITGA7/ITGB1/PTK2/FERMT2/EMP2/LAMA5/ITGA3/CCN2/ITGA1/CD63/DST/LIMS2/TLN1/CTNNA1/ZYX/MYH9	20
PC	GO:0072522	purine-containing compound biosynthetic process	39/944	313/18670	1.91e-07	1.02593e-05	GUCY1A1/PDK4/NME4/NUPR1/GUCY1B1/AK1/HACD1/PGAM2/ADCY5/ADCY6/COX5B/CYC1/ATP5PO/GAPDH/ATP5PF/PDK2/GUCY1A2/ATP5MC3/ATP5ME/ADCY3/GUK1/ATP5F1B/PKM/STOML2/ATP5F1D/ATP5PD/MPC1/NME3/ATP5MC2/INSR/ACAT1/PGAM1/LDHA/ATP5F1A/ATP5F1C/PDHA1/GPI/ATP5MC1/TPI1	39
PC	GO:0006122	mitochondrial electron transport, ubiquinol to cytochrome c	8/944	15/18670	1.94e-07	1.03297e-05	CYC1/CYCS/UQCRB/UQCRH/UQCR11/UQCRC1/UQCRQ/UQCRC2	8
PC	GO:0051017	actin filament bundle assembly	25/944	153/18670	1.98e-07	1.04096e-05	TPM1/RHOB/SYNPO2/FLNA/ACTN1/RND3/ACTN4/EPS8/PLS3/MYO1B/SORBS1/PAWR/PHLDB2/ID1/SORBS3/SYNPO/CCN2/PFN2/ROCK2/RHOC/ARHGAP6/TGFB3/ROCK1/ZYX/DLC1	25
PC	GO:0071559	response to transforming growth factor beta	34/944	255/18670	2.34e-07	1.2193e-05	CAV1/CAV2/FOS/THBS1/TGFB1I1/ITGA8/ZFHX3/COL4A2/PMEPA1/PTK2/ID1/NPNT/PDE3A/FERMT2/ZNF703/MYOCD/VASN/TWSG1/DKK3/SOX6/ITGA3/MEF2C/LTBP1/SOX5/PTPRK/ROCK2/SMAD9/JUN/TGFB3/PIN1/ROCK1/PDCD5/STUB1/ZYX	34
PC	GO:0010880	regulation of release of sequestered calcium ion into cytosol by sarcoplasmic reticulum	11/944	32/18670	2.52e-07	1.30225e-05	PLN/CASQ2/CALM2/TMEM38B/DMD/HRC/ATP1A2/AKAP6/RYR2/CACNA1C/CALM3	11
PC	GO:0010959	regulation of metal ion transport	45/944	394/18670	2.87e-07	1.46762e-05	PLN/MYLK/CCL2/FLNA/CAV1/FHL1/PDGFRB/RRAD/ACTN4/KCNMB1/KCNAB1/CASQ2/CALM2/SLMAP/KCNA5/GEM/TMEM38B/DMD/HRC/ATP1B2/CAMK2G/FXYD1/KCNE4/ATP1A2/SNTA1/REM1/PACSIN3/SCN4B/AKAP6/ADRA2A/RYR2/CACNA1C/CD63/STOM/PTEN/ATP1B3/CALM3/ISCU/HSPA2/CTNNB1/AHCYL1/VAMP2/FXYD6/KIF5B/YWHAH	45
PC	GO:0032835	glomerulus development	15/944	62/18670	3.22e-07	1.62911e-05	ACTA2/NOTCH3/PDGFRB/EGR1/JAG1/TCF21/HES1/ANGPT1/HEYL/FOXC1/ANGPT2/FOXC2/PLCE1/MEF2C/ENPEP	15
PC	GO:0061572	actin filament bundle organization	25/944	157/18670	3.29e-07	1.64774e-05	TPM1/RHOB/SYNPO2/FLNA/ACTN1/RND3/ACTN4/EPS8/PLS3/MYO1B/SORBS1/PAWR/PHLDB2/ID1/SORBS3/SYNPO/CCN2/PFN2/ROCK2/RHOC/ARHGAP6/TGFB3/ROCK1/ZYX/DLC1	25
PC	GO:0060048	cardiac muscle contraction	23/944	137/18670	3.67e-07	1.82327e-05	TPM1/PLN/FLNA/CAV1/CASQ2/CALM2/PDE5A/KCNA5/TMEM38B/DMD/HRC/KCNE4/ATP1A2/GJC1/SNTA1/SCN4B/ACTC1/RYR2/CACNA1C/CCN2/KCNJ8/CALM3/ATP2A2	23
PC	GO:0010810	regulation of cell-substrate adhesion	30/944	215/18670	4.46e-07	2.19145e-05	FLNA/THBS1/ACTN4/ILK/JAG1/LGALS1/EDIL3/PTK2/PHLDB2/NPNT/EMP2/EGFLAM/ANGPT2/FOXF1/ITGA3/EPHA3/CCN1/RSU1/ROCK2/LIMS2/ARL2/ARHGAP6/ARHGEF7/DAPK3/ROCK1/PTEN/CORO1C/DLC1/CD36/MDK	30
PC	GO:1903779	regulation of cardiac conduction	16/944	73/18670	5.6e-07	2.72834e-05	FLNA/CAV1/CASQ2/CALM2/HRC/ATP1B2/FXYD1/ATP1A2/DMPK/RYR2/ATP1B3/CALM3/AHCYL1/FXYD6/ABCC9/ATP2A2	16
PC	GO:1902903	regulation of supramolecular fiber organization	41/944	352/18670	5.77e-07	2.78707e-05	DSTN/TPM1/LMOD1/CRYAB/SYNPO2/FLNA/MAP1B/ARPC1A/EPS8/AEBP1/PHLDB2/ID1/CFL2/SORBS3/MAP2/TMOD1/SYNPO/BRK1/CCN2/MYO1C/MEF2C/PFN2/WDR1/CDC42EP4/ROCK2/CDC42EP1/NCKAP1/RHOC/ARL2/PARK7/BMERB1/ARHGAP6/TGFB3/SEMA5A/ROCK1/PLEKHH2/CAPZA2/KIRREL1/WASL/DLC1/APOE	41
PC	GO:0034599	cellular response to oxidative stress	37/944	302/18670	5.96e-07	2.85354e-05	TPM1/RHOB/SOD3/IL6/FOS/NET1/HSPB1/MSRB3/EPAS1/GUCY1B1/PAWR/GSTP1/MAP1LC3A/NOL3/AXL/MSRB2/CYCS/PTPRK/PRDX2/PDK2/PRDX6/JUN/PARK7/NR4A3/PRDX1/PRDX3/SOD1/ZNF580/PRKRA/CTNNB1/CAT/HGF/MGMT/ROMO1/RWDD1/ATP2A2/CD36	37
PC	GO:0002027	regulation of heart rate	19/944	101/18670	6.27e-07	2.97399e-05	TPM1/PLN/AVPR1A/CAV1/CASQ2/CALM2/EPAS1/KCNA5/DMD/HRC/KCNE4/HEY2/SNTA1/SCN4B/RYR2/CACNA1C/ATP5PF/CALM3/ATP2A2	19
PC	GO:0071456	cellular response to hypoxia	29/944	207/18670	6.34e-07	2.98043e-05	MYC/EGR1/COX4I2/KCNMB1/EPAS1/NOL3/VASN/SLC2A4/LMNA/ROCK2/PSMC3/HIGD1A/PSMB6/ELOB/ELOC/PSMB5/PSMC5/CHCHD2/PTEN/PSMD4/PSMB1/STUB1/PHB2/FAM162A/BAD/PSMF1/PSMC1/PSMA2/PSMD8	29
PC	GO:0000302	response to reactive oxygen species	31/944	232/18670	7.54e-07	3.51021e-05	TPM1/RHOB/CRYAB/SOD3/IL6/FOS/NET1/PDGFRB/GUCY1B1/KCNA5/PAWR/GSTP1/MAP1LC3A/AXL/PTPRK/PRDX2/PDK2/JUN/PARK7/NR4A3/PRDX1/PRDX3/SOD1/LDHA/ZNF580/CAT/BAD/HGF/ROMO1/APOE/CD36	31
PC	GO:0035296	regulation of tube diameter	23/944	143/18670	8.04e-07	3.62504e-05	ACTA2/AVPR1A/CAV1/GUCY1A1/EDNRA/KCNMB1/PRKG1/KCNMA1/KCNA5/FOXC1/ATP1A2/HRH2/FOXC2/ADCY6/ADRA2A/ITGA1/ROCK2/ARHGAP42/ROCK1/SOD1/EDNRB/APOE/AGTR1	23
PC	GO:0050880	regulation of blood vessel size	23/944	143/18670	8.04e-07	3.62504e-05	ACTA2/AVPR1A/CAV1/GUCY1A1/EDNRA/KCNMB1/PRKG1/KCNMA1/KCNA5/FOXC1/ATP1A2/HRH2/FOXC2/ADCY6/ADRA2A/ITGA1/ROCK2/ARHGAP42/ROCK1/SOD1/EDNRB/APOE/AGTR1	23
PC	GO:0097746	regulation of blood vessel diameter	23/944	143/18670	8.04e-07	3.62504e-05	ACTA2/AVPR1A/CAV1/GUCY1A1/EDNRA/KCNMB1/PRKG1/KCNMA1/KCNA5/FOXC1/ATP1A2/HRH2/FOXC2/ADCY6/ADRA2A/ITGA1/ROCK2/ARHGAP42/ROCK1/SOD1/EDNRB/APOE/AGTR1	23
PC	GO:0086009	membrane repolarization	13/944	50/18670	8.06e-07	3.62504e-05	FLNA/CAV1/CASQ2/KCNA5/ATP1B2/KCNE4/ATP1A2/SNTA1/SCN4B/AKAP6/WDR1/KCNJ8/ATP1B3	13
PC	GO:0007263	nitric oxide mediated signal transduction	10/944	29/18670	8.65e-07	3.82757e-05	GUCY1A1/THBS1/MT2A/PDE5A/GUCY1B1/DDAH2/GUCY1A2/RASD1/APOE/CD36	10
PC	GO:0010644	cell communication by electrical coupling	10/944	29/18670	8.65e-07	3.82757e-05	CAV1/CASQ2/CALM2/HRC/ATP1B2/ATP1A2/GJC1/RYR2/CACNA1C/CALM3	10
PC	GO:0035150	regulation of tube size	23/944	144/18670	9.12e-07	4.00037e-05	ACTA2/AVPR1A/CAV1/GUCY1A1/EDNRA/KCNMB1/PRKG1/KCNMA1/KCNA5/FOXC1/ATP1A2/HRH2/FOXC2/ADCY6/ADRA2A/ITGA1/ROCK2/ARHGAP42/ROCK1/SOD1/EDNRB/APOE/AGTR1	23
PC	GO:0048545	response to steroid hormone	43/944	385/18670	9.65e-07	4.1952e-05	IGFBP7/CDKN1A/IL6/AVPR1A/NR2F2/CAV1/ZFP36/FOS/LBH/NR4A1/THBS1/TGFB1I1/KANK2/TCF21/PMEPA1/FBXO32/NTRK3/GSTP1/CCND1/HEYL/ATP1A2/FHL2/SPARC/YAP1/CCN2/SLIT3/KLF9/PARK7/BCHE/TGFB3/RBFOX2/NR4A3/CYP7B1/THRA/CALM3/PHB2/CTNNB1/RBBP7/IGFBP2/BAD/RWDD1/YWHAH/MDK	43
PC	GO:0097237	cellular response to toxic substance	32/944	247/18670	1e-06	4.32984e-05	ADIRF/RHOB/SOD3/IL6/MGST3/NET1/EGR1/SELENOW/KCNMB1/ACTB/PAWR/ESD/GSTP1/MAP1LC3A/AXL/FIS1/PRDX2/PRDX6/PARK7/NR4A3/PRDX1/PRDX3/SOD1/PTEN/ZNF580/CAT/HNRNPA1/BAD/HGF/APOE/PRXL2A/CD36	32
PC	GO:0009165	nucleotide biosynthetic process	43/944	386/18670	1.03e-06	4.42396e-05	NNMT/GUCY1A1/PDK4/NME4/NUPR1/GUCY1B1/AK1/HACD1/PGAM2/ADCY5/ADCY6/COX5B/CYC1/ATP5PO/GAPDH/ATP5PF/PDK2/GUCY1A2/ATP5MC3/ATP5ME/ADCY3/GUK1/ATP5F1B/PKM/STOML2/ATP5F1D/ATP5PD/CDS2/MPC1/NME3/ATP5MC2/INSR/ACAT1/PGAM1/LDHA/ATP5F1A/ERH/DUT/ATP5F1C/PDHA1/GPI/ATP5MC1/TPI1	43
PC	GO:0051495	positive regulation of cytoskeleton organization	30/944	226/18670	1.3e-06	5.52717e-05	DSTN/TPM1/LMOD1/SYNPO2/FLNA/MAP1B/ARPC1A/NTRK3/ID1/NTF3/CFL2/SORBS3/SYNPO/BRK1/CCN2/MYO1C/PFN2/WDR1/CDC42EP4/ROCK2/CDC42EP1/NCKAP1/RHOC/ARL2/TGFB3/SEMA5A/RANBP1/KIRREL1/WASL/PFDN2	30
PC	GO:1901293	nucleoside phosphate biosynthetic process	43/944	390/18670	1.36e-06	5.70618e-05	NNMT/GUCY1A1/PDK4/NME4/NUPR1/GUCY1B1/AK1/HACD1/PGAM2/ADCY5/ADCY6/COX5B/CYC1/ATP5PO/GAPDH/ATP5PF/PDK2/GUCY1A2/ATP5MC3/ATP5ME/ADCY3/GUK1/ATP5F1B/PKM/STOML2/ATP5F1D/ATP5PD/CDS2/MPC1/NME3/ATP5MC2/INSR/ACAT1/PGAM1/LDHA/ATP5F1A/ERH/DUT/ATP5F1C/PDHA1/GPI/ATP5MC1/TPI1	43
PC	GO:0086064	cell communication by electrical coupling involved in cardiac conduction	9/944	24/18670	1.37e-06	5.70618e-05	CAV1/CALM2/HRC/ATP1B2/ATP1A2/GJC1/RYR2/CACNA1C/CALM3	9
PC	GO:0007219	Notch signaling pathway	27/944	193/18670	1.58e-06	6.53146e-05	PLN/SORBS2/NOTCH3/MYC/TBX2/PTP4A3/JAG1/HES1/CDH6/KCNA5/HEYL/FOXC1/SUSD5/HEY2/S1PR3/BMP2/PGAM2/NEURL1B/FOXC2/YBX1/DTX3/EPN2/PBX1/ERH/NRARP/TCIM/MDK	27
PC	GO:0000910	cytokinesis	25/944	171/18670	1.68e-06	6.86759e-05	RHOB/SEPTIN4/CALM2/SVIL/ARL3/SEPTIN7/ROCK2/RHOC/CHMP4A/KIF13A/CHMP2A/CETN2/PIN1/ROCK1/DCTN3/CDC14B/CALM3/SEPTIN10/MYH10/CHMP4B/CHMP3/CHMP5/ANXA11/PLK2/MYH9	25
PC	GO:0009206	purine ribonucleoside triphosphate biosynthetic process	25/944	171/18670	1.68e-06	6.86759e-05	NME4/NUPR1/PGAM2/COX5B/CYC1/ATP5PO/GAPDH/ATP5PF/ATP5MC3/ATP5ME/ATP5F1B/PKM/STOML2/ATP5F1D/ATP5PD/NME3/ATP5MC2/INSR/PGAM1/LDHA/ATP5F1A/ATP5F1C/GPI/ATP5MC1/TPI1	25
PC	GO:0036294	cellular response to decreased oxygen levels	29/944	217/18670	1.7e-06	6.86759e-05	MYC/EGR1/COX4I2/KCNMB1/EPAS1/NOL3/VASN/SLC2A4/LMNA/ROCK2/PSMC3/HIGD1A/PSMB6/ELOB/ELOC/PSMB5/PSMC5/CHCHD2/PTEN/PSMD4/PSMB1/STUB1/PHB2/FAM162A/BAD/PSMF1/PSMC1/PSMA2/PSMD8	29
PC	GO:0001667	ameboidal-type cell migration	48/944	461/18670	1.74e-06	7.00577e-05	RHOB/NR2F2/AKAP12/NR4A1/THBS1/HSPB1/TNS1/ILK/KANK2/PTP4A3/ITGB1/PTK2/RAB13/ANGPT1/ID1/EMP2/ANGPT2/FOXC2/LAMA5/ITGA3/ADAMTS9/SPARC/PTPRG/ARID5B/MEF2C/PFN2/ROCK2/TNFSF12/AMOTL1/EFNA1/JUN/ATP5F1B/MAPRE2/SEMA5A/ARHGEF7/SYDE1/PTEN/ATP5F1A/ZNF580/CORO1C/ANXA6/HMGB1/EDNRB/GPI/CSNK2B/PLK2/APOE/MYH9	48
PC	GO:0032984	protein-containing complex disassembly	38/944	329/18670	1.83e-06	7.27692e-05	DSTN/LMOD1/MYC/MAP1B/CAV1/EPS8/CHCHD10/CFL2/MAP1LC3A/SMARCD3/TMOD1/NCKAP5/WDR1/MRPL33/GABARAP/ZFAND1/MRPL32/BMERB1/MRPL24/MRPL43/CHMP2A/SEMA5A/MRPL2/MRPS6/INSR/PLEKHH2/MRPL21/CTNNB1/CAPZA2/MRPL51/CHMP3/CHMP5/MRPS36/MRPL34/KIF5B/AURKAIP1/MRPL20/TRMT112	38
PC	GO:0009145	purine nucleoside triphosphate biosynthetic process	25/944	172/18670	1.88e-06	7.43375e-05	NME4/NUPR1/PGAM2/COX5B/CYC1/ATP5PO/GAPDH/ATP5PF/ATP5MC3/ATP5ME/ATP5F1B/PKM/STOML2/ATP5F1D/ATP5PD/NME3/ATP5MC2/INSR/PGAM1/LDHA/ATP5F1A/ATP5F1C/GPI/ATP5MC1/TPI1	25
PC	GO:0035690	cellular response to drug	41/944	369/18670	1.96e-06	7.70739e-05	ADIRF/PPP1R14A/RHOB/MYC/IL6/NET1/MT2A/EGR1/PPP1R12A/VIM/KCNMB1/CASQ2/GUCY1B1/ACTB/TMEM38B/PAWR/FBXO32/ID1/MAP1LC3A/LDOC1/AXL/ADCY5/ADCY6/RYR2/MEF2C/ROCK2/KLF9/ADCY3/PARK7/GNAI1/NR4A3/SOD1/PTEN/ZNF580/CTNNB1/CTNNA1/HNRNPA1/BAD/HGF/CHMP5/RTF2	41
PC	GO:0072012	glomerulus vasculature development	9/944	25/18670	2.04e-06	7.92294e-05	ACTA2/NOTCH3/PDGFRB/EGR1/TCF21/HES1/ANGPT1/ANGPT2/FOXC2	9
PC	GO:0048762	mesenchymal cell differentiation	29/944	219/18670	2.05e-06	7.92294e-05	FRZB/IL6/TGFB1I1/EDNRA/JAG1/TCF21/HES1/PHLDB2/HEYL/ZNF703/VASN/FOXC1/HEY2/DACT3/BMP2/FOXC2/LAMA5/EPHA3/MEF2C/EFNA1/TGFB3/SEMA5A/PTEN/CORO1C/ANXA6/CTNNB1/EDNRB/HGF/MDK	29
PC	GO:0022612	gland morphogenesis	20/944	120/18670	2.35e-06	9.03871e-05	IGFBP5/CAV1/PDGFA/ID4/TBX2/NTN4/TGM2/TNC/TWSG1/LAMA5/NFIB/TBX3/CRIP1/LIMS2/TGFB3/CYP7B1/PHB2/HGF/BTBD7/MDK	20
PC	GO:0071453	cellular response to oxygen levels	30/944	234/18670	2.7e-06	0.0001029	MYC/CAV1/EGR1/COX4I2/KCNMB1/EPAS1/NOL3/VASN/SLC2A4/LMNA/ROCK2/PSMC3/HIGD1A/PSMB6/ELOB/ELOC/PSMB5/PSMC5/CHCHD2/PTEN/PSMD4/PSMB1/STUB1/PHB2/FAM162A/BAD/PSMF1/PSMC1/PSMA2/PSMD8	30
PC	GO:1990542	mitochondrial transmembrane transport	18/944	101/18670	2.78e-06	0.000105419	COX5B/CYC1/NDUFA13/ATP5PO/ATP5PF/ATP5MC3/ATP5ME/ATP5F1B/STOML2/ATP5F1D/ATP5PD/MPC1/ATP5MC2/ATP5F1A/ATP5F1C/TOMM20/ATP5MC1/ROMO1	18
PC	GO:0009142	nucleoside triphosphate biosynthetic process	26/944	188/18670	3.04e-06	0.000114336	NME4/NUPR1/AK1/PGAM2/COX5B/CYC1/ATP5PO/GAPDH/ATP5PF/ATP5MC3/ATP5ME/ATP5F1B/PKM/STOML2/ATP5F1D/ATP5PD/NME3/ATP5MC2/INSR/PGAM1/LDHA/ATP5F1A/ATP5F1C/GPI/ATP5MC1/TPI1	26
PC	GO:0009201	ribonucleoside triphosphate biosynthetic process	25/944	177/18670	3.19e-06	0.000119108	NME4/NUPR1/PGAM2/COX5B/CYC1/ATP5PO/GAPDH/ATP5PF/ATP5MC3/ATP5ME/ATP5F1B/PKM/STOML2/ATP5F1D/ATP5PD/NME3/ATP5MC2/INSR/PGAM1/LDHA/ATP5F1A/ATP5F1C/GPI/ATP5MC1/TPI1	25
PC	GO:0086065	cell communication involved in cardiac conduction	13/944	56/18670	3.24e-06	0.000119611	FLNA/CAV1/CASQ2/CALM2/KCNA5/HRC/ATP1B2/ATP1A2/GJC1/SCN4B/RYR2/CACNA1C/CALM3	13
PC	GO:0001508	action potential	21/944	133/18670	3.25e-06	0.000119611	FLNA/CAV1/NTRK2/SLMAP/KCNA5/DMD/NTRK3/KCNE4/ATP1A2/GJC1/SNTA1/CACNA1H/SCN4B/AKAP6/SCN3A/RYR2/CACNA1C/KCNJ8/ATP2A2/YWHAH/CD36	21
PC	GO:0110053	regulation of actin filament organization	32/944	261/18670	3.34e-06	0.000122222	DSTN/TPM1/LMOD1/SYNPO2/FLNA/ARPC1A/EPS8/PHLDB2/ID1/CFL2/SORBS3/TMOD1/SYNPO/BRK1/CCN2/MYO1C/PFN2/WDR1/CDC42EP4/ROCK2/CDC42EP1/NCKAP1/RHOC/ARHGAP6/TGFB3/SEMA5A/ROCK1/PLEKHH2/CAPZA2/KIRREL1/WASL/DLC1	32
PC	GO:0071560	cellular response to transforming growth factor beta stimulus	31/944	249/18670	3.44e-06	0.000124901	CAV1/CAV2/FOS/THBS1/TGFB1I1/ITGA8/COL4A2/PMEPA1/PTK2/ID1/NPNT/PDE3A/FERMT2/ZNF703/MYOCD/VASN/TWSG1/DKK3/SOX6/ITGA3/MEF2C/LTBP1/SOX5/PTPRK/SMAD9/JUN/TGFB3/PIN1/PDCD5/STUB1/ZYX	31
PC	GO:0010631	epithelial cell migration	39/944	351/18670	3.47e-06	0.000125243	RHOB/NR2F2/NR4A1/THBS1/HSPB1/KANK2/PTP4A3/ITGB1/PTK2/RAB13/ANGPT1/ID1/EMP2/ANGPT2/FOXC2/ITGA3/ADAMTS9/SPARC/PTPRG/MEF2C/PFN2/ROCK2/TNFSF12/AMOTL1/EFNA1/JUN/ATP5F1B/MAPRE2/SEMA5A/PTEN/ATP5F1A/ZNF580/CORO1C/HMGB1/GPI/CSNK2B/PLK2/APOE/MYH9	39
PC	GO:0050678	regulation of epithelial cell proliferation	41/944	378/18670	3.6e-06	0.000129017	CCL2/MYC/NR2F2/CAV1/CAV2/ZFP36/NR4A1/THBS1/HES1/NUPR1/ID1/CCND1/ZNF703/PGF/BMP2/WFDC1/SPARC/YAP1/NFIB/MEF2C/PTPRK/KLF9/TNFSF12/LIMS2/FMC1/JUN/SEMA5A/NR4A3/CYP7B1/PTEN/ATP5F1A/ZNF580/PHB2/CTNNB1/HMGB1/EDNRB/BAD/APOE/NRARP/AGTR1/MDK	41
PC	GO:0048732	gland development	45/944	434/18670	4.09e-06	0.000145394	IGFBP5/FRZB/CAV1/LBH/PDGFA/ID4/TBX2/TCF21/HES1/LMO4/NTN4/TGM2/CCND1/TNC/ZNF703/FOXC1/TWSG1/BMP2/DKK3/HRH2/FOXF1/LAMA5/ARID5B/NFIB/TBX3/CRIP1/PRDX2/LIMS2/JUN/TGFB3/PKM/CYP7B1/PBX1/SOD1/INSR/ACAT1/PTEN/THRA/PHB2/CTNNB1/HGF/MGMT/CSNK2B/BTBD7/MDK	45
PC	GO:0033002	muscle cell proliferation	30/944	239/18670	4.17e-06	0.000146822	TPM1/CNN1/NOTCH3/ADAMTS1/CDKN1A/IGFBP5/IL6/THBS1/PDGFRB/ILK/TBX2/NDRG2/RBPMS2/PRKG1/ANGPT1/TGM2/GSTP1/MYOCD/FOXC1/HEY2/PTGIR/PDE1A/FOXC2/YAP1/MEF2C/JUN/TGFB3/NR4A3/PTEN/CTNNB1	30
PC	GO:0061337	cardiac conduction	22/944	146/18670	4.22e-06	0.000146822	PLN/FLNA/CAV1/CASQ2/CALM2/KCNA5/HRC/ATP1B2/FXYD1/KCNE4/ATP1A2/GJC1/DMPK/SCN4B/RYR2/CACNA1C/ATP1B3/CALM3/AHCYL1/FXYD6/ABCC9/ATP2A2	22
PC	GO:0090132	epithelium migration	39/944	354/18670	4.27e-06	0.000146822	RHOB/NR2F2/NR4A1/THBS1/HSPB1/KANK2/PTP4A3/ITGB1/PTK2/RAB13/ANGPT1/ID1/EMP2/ANGPT2/FOXC2/ITGA3/ADAMTS9/SPARC/PTPRG/MEF2C/PFN2/ROCK2/TNFSF12/AMOTL1/EFNA1/JUN/ATP5F1B/MAPRE2/SEMA5A/PTEN/ATP5F1A/ZNF580/CORO1C/HMGB1/GPI/CSNK2B/PLK2/APOE/MYH9	39
PC	GO:0061437	renal system vasculature development	9/944	27/18670	4.27e-06	0.000146822	ACTA2/NOTCH3/PDGFRB/EGR1/TCF21/HES1/ANGPT1/ANGPT2/FOXC2	9
PC	GO:0061440	kidney vasculature development	9/944	27/18670	4.27e-06	0.000146822	ACTA2/NOTCH3/PDGFRB/EGR1/TCF21/HES1/ANGPT1/ANGPT2/FOXC2	9
PC	GO:0048660	regulation of smooth muscle cell proliferation	24/944	169/18670	4.54e-06	0.000155031	TPM1/CNN1/NOTCH3/ADAMTS1/CDKN1A/IGFBP5/IL6/THBS1/PDGFRB/ILK/NDRG2/RBPMS2/PRKG1/TGM2/GSTP1/MYOCD/PTGIR/PDE1A/MEF2C/JUN/TGFB3/NR4A3/PTEN/CTNNB1	24
PC	GO:1902905	positive regulation of supramolecular fiber organization	27/944	204/18670	4.61e-06	0.000155665	DSTN/TPM1/LMOD1/SYNPO2/FLNA/MAP1B/ARPC1A/ID1/CFL2/SORBS3/SYNPO/BRK1/CCN2/MYO1C/PFN2/WDR1/CDC42EP4/ROCK2/CDC42EP1/NCKAP1/RHOC/ARL2/TGFB3/SEMA5A/KIRREL1/WASL/APOE	27
PC	GO:0043434	response to peptide hormone	45/944	436/18670	4.61e-06	0.000155665	PLN/IGFBP5/MAP1B/CAV1/CAV2/NR4A1/BTG2/SOCS3/EGR1/PDK4/PTK2/SORBS1/RARRES2/SORT1/RAB13/GSTP1/SLC2A4/ADCY5/FOXC2/ADCY6/SPARC/FABP3/CCN2/CYC1/HADH/MYO1C/ROCK2/PDK2/ADCY3/GNAI1/PKM/NUCKS1/NR4A3/ANXA5/ROCK1/INSR/PTEN/BSG/LEPROT/CAT/AHCYL1/VAMP2/EDNRB/RHOQ/AGTR1	45
PC	GO:0035306	positive regulation of dephosphorylation	13/944	58/18670	4.92e-06	0.000164954	PDGFRB/PPP1R12A/CALM2/CAMTA1/NPNT/BMP2/DUSP26/MEF2C/ITGA1/PIN1/PPP1R15A/CALM3/DLC1	13
PC	GO:0048844	artery morphogenesis	15/944	76/18670	5.06e-06	0.00016868	MYLK/NOTCH3/PDGFRB/TBX2/JAG1/HES1/MYOCD/FOXC1/HEY2/FOXC2/FOXF1/ADAMTS9/APOE/PRRX1/MDK	15
PC	GO:0061138	morphogenesis of a branching epithelium	25/944	182/18670	5.3e-06	0.000175339	MYC/PDGFA/SOCS3/ILK/EDNRA/TCF21/COL4A1/NTN4/TGM2/NPNT/TNC/PGF/BMP2/FOXC2/FOXF1/LAMA5/YAP1/TBX3/PBX1/PHB2/CTNNB1/HGF/BTBD7/NRARP/MDK	25
PC	GO:0048659	smooth muscle cell proliferation	24/944	171/18670	5.58e-06	0.00018357	TPM1/CNN1/NOTCH3/ADAMTS1/CDKN1A/IGFBP5/IL6/THBS1/PDGFRB/ILK/NDRG2/RBPMS2/PRKG1/TGM2/GSTP1/MYOCD/PTGIR/PDE1A/MEF2C/JUN/TGFB3/NR4A3/PTEN/CTNNB1	24
PC	GO:0006754	ATP biosynthetic process	23/944	160/18670	5.8e-06	0.000188287	NUPR1/PGAM2/COX5B/CYC1/ATP5PO/GAPDH/ATP5PF/ATP5MC3/ATP5ME/ATP5F1B/PKM/STOML2/ATP5F1D/ATP5PD/ATP5MC2/INSR/PGAM1/LDHA/ATP5F1A/ATP5F1C/GPI/ATP5MC1/TPI1	23
PC	GO:0007519	skeletal muscle tissue development	23/944	160/18670	5.8e-06	0.000188287	ATF3/NR2F2/CAV1/CAV2/FOS/MYL6/BTG2/EGR1/YBX3/TCF21/KCNAB1/MAFF/NUPR1/CFL2/HEYL/MYOCD/SVIL/MYOM1/RBM24/MYOZ1/MEF2C/CTNNB1/EMD	23
PC	GO:0061418	regulation of transcription from RNA polymerase II promoter in response to hypoxia	15/944	77/18670	6e-06	0.000193686	EGR1/EPAS1/PSMC3/HIGD1A/PSMB6/ELOB/ELOC/PSMB5/PSMC5/PSMD4/PSMB1/PSMF1/PSMC1/PSMA2/PSMD8	15
PC	GO:0001763	morphogenesis of a branching structure	26/944	196/18670	6.6e-06	0.000210336	MYC/PDGFA/SOCS3/ILK/EDNRA/TCF21/COL4A1/NTN4/TGM2/NPNT/TNC/PGF/BMP2/FOXC2/FOXF1/LAMA5/YAP1/TBX3/PBX1/MAP3K13/PHB2/CTNNB1/HGF/BTBD7/NRARP/MDK	26
PC	GO:0006942	regulation of striated muscle contraction	17/944	97/18670	6.62e-06	0.000210336	PLN/FLNA/CAV1/CASQ2/CALM2/PDE5A/TMEM38B/DMD/HRC/ATP1A2/DMPK/RYR2/CACNA1C/C12orf57/CCN2/CALM3/ATP2A2	17
PC	GO:0048863	stem cell differentiation	31/944	257/18670	6.63e-06	0.000210336	FRZB/LBH/EDNRA/TBX2/JAG1/A2M/HES1/MYOCD/FOXC1/RBM24/FOXC2/LAMA5/SOX6/YAP1/MEF2C/SOX5/PSMC3/PSMB6/BCHE/SEMA5A/PSMB5/PSMC5/PSMD4/PSMB1/CORO1C/ANXA6/EDNRB/PSMF1/PSMC1/PSMA2/PSMD8	31
PC	GO:0048738	cardiac muscle tissue development	29/944	233/18670	7.09e-06	0.000222088	MYH11/TPM1/PLN/SORBS2/PDGFRB/TBX2/ITGB1/PDLIM5/MYOCD/FOXC1/HEY2/MYOM1/BMP2/GJC1/FOXC2/SOX6/AKAP6/ACTC1/LMNA/RYR2/ADAMTS9/YAP1/MEF2C/TBX3/SGCB/PIN1/PTEN/NDUFV2/MYH10	29
PC	GO:0097305	response to alcohol	29/944	233/18670	7.09e-06	0.000222088	IGFBP7/CDKN1A/AVPR1A/FOS/EPS8/KCNMB1/NTRK3/GSTP1/CCND1/TNC/SLC2A4/ADCY5/ACTC1/ADCY6/SPARC/SLIT3/KLF9/ADCY3/GNAI1/RPL10A/SOD1/PTEN/CALM3/PMVK/CTNNB1/CAT/CTNNA1/BAD/MGMT	29
PC	GO:0007178	transmembrane receptor protein serine/threonine kinase signaling pathway	38/944	349/18670	7.43e-06	0.000231399	CAV1/CAV2/FOS/RBPMS/THBS1/TGFB1I1/ITGA8/EGR1/ILK/VIM/RBPMS2/HES1/PMEPA1/PTK2/ID1/NPNT/FERMT2/ZNF703/MYOCD/VASN/TWSG1/BMP2/DKK3/ITGA3/RYR2/CCN1/LTBP1/PPM1L/TOB1/PTPRK/SMAD9/JUN/TGFB3/PIN1/STUB1/FKBP8/ZYX/CSNK2B	38
PC	GO:0010038	response to metal ion	39/944	364/18670	8.28e-06	0.000256343	MT1M/MT1A/PLN/SOD3/JUNB/CAV1/FOS/MT1X/THBS1/MT1E/MT2A/KCNMB1/CASQ2/CALM2/KCNMA1/CLIC4/CCND1/FABP4/MAP1LC3A/PGAM2/CACNA1H/RYR2/SPARC/MEF2C/CRIP1/JUN/PARK7/RASGRP2/ATP5F1D/ANXA5/SOD1/PTEN/BSG/CALM3/CAT/AHCYL1/IGFBP2/BAD/ANXA11	39
PC	GO:0043542	endothelial cell migration	32/944	273/18670	8.63e-06	0.000265649	RHOB/NR2F2/NR4A1/THBS1/HSPB1/PTP4A3/ITGB1/PTK2/RAB13/ANGPT1/ID1/EMP2/ANGPT2/FOXC2/ADAMTS9/SPARC/MEF2C/ROCK2/TNFSF12/AMOTL1/EFNA1/ATP5F1B/SEMA5A/PTEN/ATP5F1A/ZNF580/HMGB1/GPI/CSNK2B/PLK2/APOE/MYH9	32
PC	GO:0098754	detoxification	20/944	131/18670	9.32e-06	0.000283706	MT1M/MT1A/SOD3/MGST3/MT1X/MT1E/MT2A/SELENOW/ESD/GSTP1/PRDX2/PRDX6/PARK7/PRDX1/PRDX3/SOD1/CAT/APOE/PRXL2A/CD36	20
PC	GO:0007265	Ras protein signal transduction	45/944	448/18670	9.33e-06	0.000283706	RHOB/CDKN1A/RRAS/NET1/PDGFRB/RND3/EPS8/KANK2/ITGB1/RAB13/ARHGEF17/RERG/RAB20/GPR20/PLCE1/ADRA2A/RAB6B/ITGA3/BRK1/DYNLT1/RAB34/CDC42EP4/ROCK2/CDC42EP1/NCKAP1/RHOC/DNAJC27/JUN/PARK7/ARHGAP6/MAPRE2/ARHGAP42/FARP1/ARHGEF7/RASGRP2/ROCK1/CTNNAL1/RAB2A/ARHGAP1/RHOQ/RAB11B/DLC1/PLK2/APOE/AGTR1	45
PC	GO:0034446	substrate adhesion-dependent cell spreading	17/944	100/18670	1.01e-05	0.000303762	FLNA/ITGA8/ACTN4/ILK/PTK2/NTN4/FERMT2/AXL/EGFLAM/LAMA5/ANTXR1/LIMS2/EFNA1/ARHGEF7/PARVA/CORO1C/MDK	17
PC	GO:0060840	artery development	17/944	100/18670	1.01e-05	0.000303762	MYLK/NOTCH3/PDGFRB/TBX2/JAG1/HES1/MYOCD/FOXC1/HEY2/FOXC2/FOXF1/ADAMTS9/LTBP1/MYH10/APOE/PRRX1/MDK	17
PC	GO:1901889	negative regulation of cell junction assembly	8/944	23/18670	1.03e-05	0.000308057	THBS1/PHLDB2/ROCK2/ARHGAP6/ROCK1/PTEN/CORO1C/DLC1	8
PC	GO:1902305	regulation of sodium ion transmembrane transport	13/944	62/18670	1.07e-05	0.000319321	ACTN4/SLMAP/DMD/ATP1B2/FXYD1/ATP1A2/SNTA1/SCN4B/STOM/ATP1B3/FXYD6/KIF5B/YWHAH	13
PC	GO:0007266	Rho protein signal transduction	26/944	203/18670	1.25e-05	0.000369401	RHOB/NET1/PDGFRB/RND3/EPS8/KANK2/ITGB1/ARHGEF17/GPR20/ADRA2A/ITGA3/CDC42EP4/ROCK2/CDC42EP1/RHOC/ARHGAP6/ARHGAP42/FARP1/ARHGEF7/ROCK1/CTNNAL1/ARHGAP1/RHOQ/DLC1/APOE/AGTR1	26
PC	GO:0034614	cellular response to reactive oxygen species	23/944	168/18670	1.32e-05	0.000387255	TPM1/RHOB/SOD3/IL6/FOS/NET1/GUCY1B1/PAWR/MAP1LC3A/AXL/PTPRK/PRDX2/PDK2/JUN/PARK7/NR4A3/PRDX1/PRDX3/SOD1/ZNF580/HGF/ROMO1/CD36	23
PC	GO:0055117	regulation of cardiac muscle contraction	15/944	82/18670	1.34e-05	0.000391262	PLN/FLNA/CAV1/CASQ2/CALM2/PDE5A/TMEM38B/DMD/HRC/ATP1A2/RYR2/CACNA1C/CCN2/CALM3/ATP2A2	15
PC	GO:0060538	skeletal muscle organ development	23/944	169/18670	1.45e-05	0.000422529	ATF3/NR2F2/CAV1/CAV2/FOS/MYL6/BTG2/EGR1/YBX3/TCF21/KCNAB1/MAFF/NUPR1/CFL2/HEYL/MYOCD/SVIL/MYOM1/RBM24/MYOZ1/MEF2C/CTNNB1/EMD	23
PC	GO:0051098	regulation of binding	39/944	373/18670	1.46e-05	0.000422789	PLN/CAV1/PHLDA2/ID4/ID3/HES1/ACTB/ANGPT1/ID1/SMARCD3/LDOC1/MYOCD/FOXC1/HEY2/BMP2/CAMK1/MAP2/MEF2C/PCBD1/JUN/PARK7/PLCL1/NUCKS1/ARHGEF7/PIN1/ROCK1/CTBP2/CALM3/STUB1/CTNNB1/EIF4A3/HMGB1/EDF1/NMD3/CSNK2B/PLK2/APOE/GTF2B/CD36	39
PC	GO:1901654	response to ketone	25/944	193/18670	1.5e-05	0.000431261	IGFBP7/PLN/CDKN1A/AVPR1A/CAV1/FOS/THBS1/FBXO32/NTRK3/CCND1/TNC/ADCY5/ADCY6/YAP1/SLIT3/ROCK2/KLF9/ADCY3/PARK7/GNAI1/TGFB3/CALM3/BAD/RWDD1/CSNK2B	25
PC	GO:0090075	relaxation of muscle	9/944	31/18670	1.53e-05	0.00043738	PLN/GUCY1A1/PDE5A/PRKG1/KCNMA1/HRC/ATP1A2/SOD1/ATP2A2	9
PC	GO:0071236	cellular response to antibiotic	21/944	147/18670	1.61e-05	0.000456122	RHOB/IL6/NET1/EGR1/KCNMB1/ID3/PAWR/MAP1LC3A/AXL/ADCY5/ADCY6/MEF2C/CRIP1/ADCY3/PARK7/GNAI1/NR4A3/PTEN/ZNF580/HNRNPA1/HGF	21
PC	GO:0043687	post-translational protein modification	38/944	361/18670	1.61e-05	0.000456122	IGFBP7/MFGE8/IGFBP5/IL6/SPARCL1/SOCS3/LGALS1/EPAS1/FBXO32/RAB13/HRC/TNC/FBXL13/ZBTB16/CRTAP/SKP1/CCN1/LTBP1/PSMC3/PSMB6/ELOB/ELOC/COPS6/PSMB5/NEDD8/PSMC5/PSMD4/PSMB1/KTN1/RBBP7/RAB2A/PNPLA2/PSMF1/PSMC1/PSMA2/RAB11B/APOE/PSMD8	38
PC	GO:0086001	cardiac muscle cell action potential	14/944	74/18670	1.73e-05	0.000487284	FLNA/CAV1/SLMAP/KCNA5/DMD/KCNE4/ATP1A2/GJC1/SNTA1/SCN4B/RYR2/CACNA1C/KCNJ8/ATP2A2	14
PC	GO:0009127	purine nucleoside monophosphate biosynthetic process	24/944	183/18670	1.79e-05	0.000499216	NUPR1/AK1/PGAM2/COX5B/CYC1/ATP5PO/GAPDH/ATP5PF/ATP5MC3/ATP5ME/ATP5F1B/PKM/STOML2/ATP5F1D/ATP5PD/ATP5MC2/INSR/PGAM1/LDHA/ATP5F1A/ATP5F1C/GPI/ATP5MC1/TPI1	24
PC	GO:0009168	purine ribonucleoside monophosphate biosynthetic process	24/944	183/18670	1.79e-05	0.000499216	NUPR1/AK1/PGAM2/COX5B/CYC1/ATP5PO/GAPDH/ATP5PF/ATP5MC3/ATP5ME/ATP5F1B/PKM/STOML2/ATP5F1D/ATP5PD/ATP5MC2/INSR/PGAM1/LDHA/ATP5F1A/ATP5F1C/GPI/ATP5MC1/TPI1	24
PC	GO:0006940	regulation of smooth muscle contraction	13/944	65/18670	1.84e-05	0.000510836	CNN1/CAV1/GUCY1A1/PRKG1/KCNMA1/NPNT/MYOCD/ATP1A2/PLCE1/ADRA2A/ARHGAP42/DAPK3/SOD1	13
PC	GO:0072593	reactive oxygen species metabolic process	32/944	284/18670	1.94e-05	0.000533556	CRYAB/CDKN1A/SOD3/CAV1/THBS1/PDGFRB/PDK4/SLC7A2/GSTP1/CCN2/CCN1/NDUFA13/ROCK2/PRDX2/DDAH2/PRDX6/PARK7/NDUFS4/PRDX1/IMMP2L/PRDX3/SOD1/INSR/NDUFAF2/GADD45A/VDAC1/SH3PXD2A/PARL/CAT/ROMO1/AGTR1/CD36	32
PC	GO:0050673	epithelial cell proliferation	43/944	434/18670	2.05e-05	0.000557038	CCL2/MYC/IGFBP5/NR2F2/CAV1/CAV2/ZFP36/NR4A1/THBS1/HES1/NUPR1/ID1/CCND1/ZNF703/PGF/BMP2/WFDC1/SPARC/YAP1/NFIB/MEF2C/PTPRK/KLF9/TNFSF12/LIMS2/FMC1/JUN/SEMA5A/NR4A3/CYP7B1/PTEN/ATP5F1A/ZNF580/PHB2/CTNNB1/HMGB1/EDNRB/BAD/HGF/APOE/NRARP/AGTR1/MDK	43
PC	GO:2000736	regulation of stem cell differentiation	18/944	116/18670	2.05e-05	0.000557038	LBH/JAG1/HES1/FOXC1/RBM24/SOX6/YAP1/SOX5/PSMC3/PSMB6/PSMB5/PSMC5/PSMD4/PSMB1/PSMF1/PSMC1/PSMA2/PSMD8	18
PC	GO:0003007	heart morphogenesis	30/944	259/18670	2.06e-05	0.000557038	TPM1/ADAMTS1/CPE/ILK/TBX2/JAG1/HES1/PTK2/HEYL/SMARCD3/FOXC1/HEY2/MYOM1/BMP2/NPY1R/FOXC2/FOXF1/ACTC1/RYR2/YAP1/SLIT3/CCN1/MEF2C/TBX3/EFNA1/JUN/PARVA/INSR/CTNNB1/DLC1	30
PC	GO:0061326	renal tubule development	16/944	95/18670	2.06e-05	0.000557038	MYC/ILK/JAG1/TCF21/HES1/COL4A1/NPNT/HEYL/PGF/BMP2/LAMA5/YAP1/MEF2C/PBX1/ACAT1/CTNNB1	16
PC	GO:0043620	regulation of DNA-templated transcription in response to stress	19/944	127/18670	2.08e-05	0.000557888	ATF3/EGR1/EPAS1/PSMC3/HIGD1A/JUN/PSMB6/ELOB/ELOC/PSMB5/BAG3/PSMC5/PSMD4/PSMB1/PSMF1/PSMC1/PSMA2/PSMD8/TCIM	19
PC	GO:0035272	exocrine system development	11/944	48/18670	2.1e-05	0.000561287	PDGFA/NTN4/TGM2/FOXC1/TWSG1/LAMA5/NFIB/TGFB3/INSR/HGF/BTBD7	11
PC	GO:0008360	regulation of cell shape	21/944	150/18670	2.2e-05	0.000583493	TPM1/RHOB/CCL2/RND3/EPS8/ITGA7/PTK2/FERMT2/FBLIM1/SEPTIN7/WDR1/CDC42EP4/CDC42EP1/RHOC/PLEKHO1/DAPK3/PARVA/MYH10/RHOQ/DLC1/MYH9	21
PC	GO:0061448	connective tissue development	31/944	273/18670	2.23e-05	0.000590433	ACTA2/SELENOM/FRZB/PDGFRB/ID4/EGR1/COL14A1/SLC25A25/BMP2/MUSTN1/FOXC2/TGFBI/SOX6/COL21A1/ZBTB16/ARID5B/CCN2/NFIB/CCN1/MEF2C/CRIP1/SOX5/COL27A1/PTH1R/ACAT1/THRA/ANXA6/CTNNB1/SERPINH1/PRRX1/MDK	31
PC	GO:0031099	regeneration	25/944	198/18670	2.33e-05	0.000613793	CDKN1A/CD9/MAP1B/NNMT/SGCA/NTRK3/GSTP1/CCND1/TNC/PGF/AXL/ANGPT2/MUSTN1/MYOZ1/YAP1/JUN/PKM/NR4A3/JAM3/PTEN/CTNNA1/HGF/CSNK2B/PRRX1/MDK	25
Macrophage	GO:0042119	neutrophil activation	143/1362	498/18670	1.13e-48	0	CTSB/FCGR2B/CD14/FTL/CTSC/TYROBP/CXCL8/NPC2/CTSZ/FCER1G/CST3/CYBB/FCGR2A/GRN/CTSD/FGL2/CREG1/C5AR1/PSAP/C3AR1/CTSS/IQGAP2/RAB31/ASAH1/FUCA1/VAMP8/BRI3/AP2A2/ITGAM/RNASET2/LAIR1/CD36/SYK/LAMP1/ARPC5/SDCBP/PYCARD/METTL7A/CD68/NCKAP1L/ADA2/GAA/RETN/LAMP2/FTH1/CYFIP1/SIRPA/CR1/CD33/ITGB2/PLEKHO2/LILRB2/IL18/TLR2/IDH1/LILRB3/PTAFR/GM2A/PTPRJ/ALOX5/LYZ/ATP8B4/TRPM2/ALDH3B1/ARSB/VNN1/NFAM1/MNDA/RAP2B/GN…	143
Macrophage	GO:0043312	neutrophil degranulation	140/1362	485/18670	6.03e-48	0	CTSB/CD14/FTL/CTSC/TYROBP/NPC2/CTSZ/FCER1G/CST3/CYBB/FCGR2A/GRN/CTSD/FGL2/CREG1/C5AR1/PSAP/C3AR1/CTSS/IQGAP2/RAB31/ASAH1/FUCA1/VAMP8/BRI3/AP2A2/ITGAM/RNASET2/LAIR1/CD36/SYK/LAMP1/ARPC5/SDCBP/PYCARD/METTL7A/CD68/NCKAP1L/ADA2/GAA/RETN/LAMP2/FTH1/CYFIP1/SIRPA/CR1/CD33/ITGB2/PLEKHO2/LILRB2/TLR2/IDH1/LILRB3/PTAFR/GM2A/PTPRJ/ALOX5/LYZ/ATP8B4/TRPM2/ALDH3B1/ARSB/VNN1/NFAM1/MNDA/RAP2B/GNS/CTSA/ATP6V0A1/CA…	140
Macrophage	GO:0002283	neutrophil activation involved in immune response	140/1362	488/18670	1.36e-47	0	CTSB/CD14/FTL/CTSC/TYROBP/NPC2/CTSZ/FCER1G/CST3/CYBB/FCGR2A/GRN/CTSD/FGL2/CREG1/C5AR1/PSAP/C3AR1/CTSS/IQGAP2/RAB31/ASAH1/FUCA1/VAMP8/BRI3/AP2A2/ITGAM/RNASET2/LAIR1/CD36/SYK/LAMP1/ARPC5/SDCBP/PYCARD/METTL7A/CD68/NCKAP1L/ADA2/GAA/RETN/LAMP2/FTH1/CYFIP1/SIRPA/CR1/CD33/ITGB2/PLEKHO2/LILRB2/TLR2/IDH1/LILRB3/PTAFR/GM2A/PTPRJ/ALOX5/LYZ/ATP8B4/TRPM2/ALDH3B1/ARSB/VNN1/NFAM1/MNDA/RAP2B/GNS/CTSA/ATP6V0A1/CA…	140
Macrophage	GO:0002446	neutrophil mediated immunity	141/1362	499/18670	4.55e-47	0	CTSB/CD14/FTL/CTSC/TYROBP/NPC2/CTSZ/FCER1G/CST3/CYBB/FCGR2A/GRN/CTSD/FGL2/CREG1/C5AR1/PSAP/C3AR1/CTSS/IQGAP2/RAB31/ASAH1/FUCA1/VAMP8/BRI3/AP2A2/ITGAM/RNASET2/LAIR1/CD36/SYK/LAMP1/ARPC5/SDCBP/PYCARD/METTL7A/CD68/NCKAP1L/ADA2/GAA/RETN/LAMP2/FTH1/CYFIP1/SIRPA/CR1/CD33/ITGB2/PLEKHO2/LILRB2/TLR2/IDH1/LILRB3/PTAFR/GM2A/PTPRJ/ALOX5/LYZ/ATP8B4/TRPM2/ALDH3B1/ARSB/VNN1/NFAM1/MNDA/RAP2B/GNS/CTSA/ATP6V0A1/CA…	141
Macrophage	GO:0002237	response to molecule of bacterial origin	78/1362	343/18670	6.48e-20	0	MRC1/CCL3/FCGR2B/CD14/CXCL8/C5AR1/CXCL3/CEBPB/ABCA1/THBD/LY96/CD36/TLR4/NLRP3/MEF2C/SGMS1/ACP5/LGALS9/PYCARD/CD68/CD86/SIRPA/ADAM9/LILRB2/HAVCR2/IL18/HCK/TLR2/LYN/PTAFR/IL10/IRF5/SNCA/TNFRSF11A/SCARB1/P2RX7/TLR6/IL12RB2/IRF8/TNFRSF1B/IRAK3/TRIB1/CSF2RB/COMT/CCL2/IL10RA/IRAK1/CD180/TLR1/NFKBIA/IL1B/JAK2/PTGS2/LILRB1/ICAM1/LY86/PELI1/CXCL2/IL1RN/FOS/MGST2/ADM/TAB2/ATP2A2/CASP1/AXL/ADAM17/TSPO/TNF/U…	78
Macrophage	GO:1901653	cellular response to peptide	83/1362	385/18670	1.44e-19	0	LGMN/FCGR2B/PDK4/RAB31/FOXO3/MYO5A/CD36/TLR4/SNX6/ATP6V0B/ANXA5/KLF4/HDAC9/CYFIP1/ADCY7/IGF1/LYN/TLR6/ATP6V1B2/SLC2A8/PRNP/ATP6V0A1/NR4A2/LRP1/KLF10/PTPRE/IRS2/RHOQ/GNAI2/GRB2/ATP6V1A/IL1B/JAK2/ADIPOR1/BAIAP2/ROCK1/AKR1B1/PRKAR2B/PRKCD/CYBA/PRKACA/ICAM1/KLF11/ATP6AP1/ATP6V1C1/ATP6V0D1/EEF2K/RAB10/APPL2/PIK3C2A/SESN3/C2CD5/ZNF106/ZFP36L1/PRKACB/DENND4C/GCLC/PDPK1/NR4A1/PAK1/EIF4EBP1/NFE2L2/ARHGEF2…	83
Macrophage	GO:0032496	response to lipopolysaccharide	74/1362	330/18670	1.38e-18	0	MRC1/CCL3/CD14/CXCL8/C5AR1/CXCL3/CEBPB/ABCA1/THBD/LY96/CD36/TLR4/NLRP3/MEF2C/SGMS1/ACP5/LGALS9/PYCARD/CD68/CD86/SIRPA/ADAM9/LILRB2/HAVCR2/IL18/HCK/TLR2/LYN/PTAFR/IL10/SNCA/TNFRSF11A/SCARB1/P2RX7/IL12RB2/IRF8/TNFRSF1B/IRAK3/TRIB1/CSF2RB/COMT/CCL2/IL10RA/IRAK1/CD180/NFKBIA/IL1B/JAK2/PTGS2/LILRB1/ICAM1/LY86/PELI1/CXCL2/IL1RN/FOS/MGST2/ADM/TAB2/ATP2A2/CASP1/AXL/ADAM17/TSPO/TNF/UPF1/PRDX3/FER/AKT1/RHO…	74
Macrophage	GO:0019882	antigen processing and presentation	59/1362	226/18670	2.26e-18	0	LGMN/FCGR2B/FCER1G/CYBB/CTSD/FGL2/HLA-DRA/CD74/CTSL/CD209/CTSS/HLA-DPA1/HLA-DMA/HLA-DRB1/VAMP8/NCF4/AP2A2/CLTC/CD36/NCF2/HLA-DMB/PYCARD/CD68/AP1B1/AP1S2/HLA-DQA2/LILRB2/HFE/CAPZA2/HLA-DPB1/CANX/AP2S1/SNAP23/CLTA/PSME4/CAPZB/ITGB5/HLA-DQB1/CYBA/ICAM1/HLA-DQA1/RAB10/RAB7A/IFI30/HLA-DOA/OSBPL1A/MR1/HLA-DRB5/DCTN4/VAMP3/IKBKB/ERAP2/AP3D1/DNM2/AP2M1/PSMD1/DYNC1H1/PSMB4/PSMA7	59
Macrophage	GO:0048002	antigen processing and presentation of peptide antigen	53/1362	189/18670	4.07e-18	0	LGMN/FCGR2B/FCER1G/CYBB/CTSD/HLA-DRA/CD74/CTSL/CD209/CTSS/HLA-DPA1/HLA-DMA/HLA-DRB1/VAMP8/NCF4/AP2A2/CLTC/CD36/NCF2/HLA-DMB/PYCARD/AP1B1/AP1S2/HLA-DQA2/HFE/CAPZA2/HLA-DPB1/CANX/AP2S1/SNAP23/CLTA/PSME4/CAPZB/ITGB5/HLA-DQB1/CYBA/HLA-DQA1/RAB7A/IFI30/HLA-DOA/OSBPL1A/MR1/HLA-DRB5/DCTN4/VAMP3/IKBKB/ERAP2/DNM2/AP2M1/PSMD1/DYNC1H1/PSMB4/PSMA7	53
Macrophage	GO:1903037	regulation of leukocyte cell-cell adhesion	69/1362	304/18670	1.04e-17	0	AIF1/FCGR2B/VSIG4/FGL2/CD74/CD209/HLA-DPA1/CEBPB/CD4/CD83/TFRC/SYK/NLRP3/LGALS9/HLA-DMB/PYCARD/NCKAP1L/TNFRSF21/LILRB4/CD86/KLF4/SIRPA/NFKBID/DUSP3/ITGB2/LILRB2/HAVCR2/IL18/IGF1/LYN/PTAFR/IL10/HFE/VNN1/EBI3/TNFAIP8L2/PRNP/HLA-DPB1/RAC1/RUNX1/LOXL3/CCL2/GRB2/TNFSF13B/PTPN6/ZBTB16/VAV1/IRAK1/IL1B/IL6R/IL2RA/LILRB1/ICAM1/PELI1/ZMIZ1/PDPK1/PAK1/EGR3/MAP3K8/TNF/NR4A3/PRKAR1A/DUSP22/IL6ST/AP3D1/AKT1/RH…	69
Macrophage	GO:0007159	leukocyte cell-cell adhesion	73/1362	337/18670	1.8e-17	0	AIF1/FCGR2B/VSIG4/FGL2/CD74/CD209/HLA-DPA1/CEBPB/CD4/CD83/TFRC/SYK/NLRP3/LGALS9/GCNT1/HLA-DMB/PYCARD/NCKAP1L/TNFRSF21/LILRB4/CD86/KLF4/SIRPA/FERMT3/NFKBID/DUSP3/ITGB2/LILRB2/HAVCR2/IL18/IGF1/LYN/PTAFR/IL10/HFE/VNN1/EBI3/TNFAIP8L2/PRNP/HLA-DPB1/RAC1/RUNX1/LOXL3/CCL2/GRB2/TNFSF13B/PTPN6/ZBTB16/VAV1/IRAK1/IL1B/IL6R/ROCK1/IL2RA/LILRB1/ICAM1/SELPLG/PELI1/ZMIZ1/PDPK1/PAK1/EGR3/MAP3K8/TNF/NR4A3/PRKAR1A/…	73
Macrophage	GO:0022407	regulation of cell-cell adhesion	81/1362	403/18670	3.3e-17	0	AIF1/FCGR2B/VSIG4/FGL2/CD74/CD209/HLA-DPA1/CEBPB/CD4/CD83/TFRC/SYK/NLRP3/LGALS9/SH2B3/HLA-DMB/PYCARD/NCKAP1L/TNFRSF21/LILRB4/CD86/KLF4/SIRPA/FERMT3/NFKBID/DUSP3/ITGB2/LILRB2/HAVCR2/IL18/IGF1/LYN/PTAFR/IL10/HFE/VNN1/EBI3/TNFAIP8L2/PRNP/HLA-DPB1/RAC1/RUNX1/SPINT2/LOXL3/ZNF703/CCL2/GRB2/TNFSF13B/PTPN6/ZBTB16/VAV1/IRAK1/IL1B/IL6R/JAK2/IL2RA/PRKCD/LILRB1/ICAM1/PELI1/ZMIZ1/IL1RN/PPM1F/PIEZO1/CITED2/PDP…	81
Macrophage	GO:0045785	positive regulation of cell adhesion	81/1362	403/18670	3.3e-17	0	AIF1/CD74/CD209/HLA-DPA1/CD4/NINJ1/ZFHX3/CD83/TFRC/NRP1/CD36/SYK/NLRP3/LGALS9/HLA-DMB/PYCARD/NCKAP1L/LILRB4/CD86/SIRPA/FMN1/PLEKHA2/NFKBID/ITGB2/ADAM9/LILRB2/HAVCR2/IL18/IGF1/LYN/PTAFR/IL10/PTPRJ/VNN1/EBI3/EMILIN2/DISC1/IQGAP1/HLA-DPB1/RAC1/RUNX1/CCL2/GRB2/TNFSF13B/PTPN6/ZBTB16/VAV1/CASS4/IRAK1/IL1B/IL6R/JAK2/ROCK1/RREB1/IL2RA/LILRB1/ICAM1/ZMIZ1/PPM1F/PIEZO1/CITED2/STX4/PDPK1/PAK1/ATM/EGR3/MAP3K8…	81
Macrophage	GO:0045088	regulation of innate immune response	87/1362	452/18670	3.59e-17	0	LGMN/CTSB/FCGR2B/CD14/VSIG4/FCER1G/GRN/COLEC12/CTSL/CD209/CTSS/CLEC10A/MARCO/UNC93B1/ITGAM/ARRB2/LY96/CD36/TLR4/APOE/SYK/LAMP1/LGALS9/PYCARD/A2M/CLEC4E/CR1/ITGB2/HAVCR2/PIK3AP1/HCK/TLR2/LYN/TLR5/BTK/TLR7/TLR6/SLAMF8/MNDA/IRAK3/IFNGR2/SAMHD1/PTPN6/VAV1/CNPY3/PSME4/RTN4/IRAK1/TLR1/NFKBIA/HSPA1A/JAK2/RNF135/PRKCD/CYBA/IFI16/LILRB1/PRKACA/PELI1/MFHAS1/APPL2/TAB2/UBE2D1/SEC14L1/PRKACB/PIAS1/CLEC7A/HEX…	87
Macrophage	GO:0032868	response to insulin	62/1362	272/18670	3.9e-16	0	PDK4/RAB31/FOXO3/MYO5A/ATP6V0B/GCNT1/HDAC9/RETN/CYFIP1/TLR2/LYN/IL10/ATP6V1B2/SLC2A8/EGR2/ATP6V0A1/PTPRE/IRS2/RHOQ/GNAI2/GRB2/ATP6V1A/CAT/IL1B/ADIPOR1/BAIAP2/PRKCD/ICAM1/ATP6AP1/ATP6V1C1/ATP6V0D1/EEF2K/RAB10/APPL2/PIK3C2A/ADM/SESN3/C2CD5/ZNF106/ZFP36L1/SLC27A1/DENND4C/INPPL1/HADH/GCLC/PDPK1/PAK1/EIF4EBP1/EGR1/CFLAR/APC/FER/GSK3A/AKT1/ATP2B1/PTEN/SIRT1/ATP6V1F/SP1/YWHAG/APPL1/PHIP	62
Macrophage	GO:0071216	cellular response to biotic stimulus	57/1362	236/18670	3.93e-16	0	MRC1/CCL3/FCGR2B/CD14/CXCL8/CXCL3/CEBPB/ABCA1/LY96/CD36/TLR4/SYK/NLRP3/MEF2C/SGMS1/PYCARD/CD68/CD86/SIRPA/ADAM9/LILRB2/HAVCR2/IL18/HCK/TLR2/LYN/PTAFR/IL10/BTK/SCARB1/TLR6/IRF8/TNFRSF1B/TRIB1/CCL2/IRAK1/CD180/TLR1/NFKBIA/IL1B/LILRB1/ICAM1/LY86/CXCL2/IL1RN/TXNIP/CLEC7A/CASP1/AXL/TSPO/TNF/UPF1/AKT1/RHOA/MTDH/IRAK2/CCDC47	57
Macrophage	GO:0002478	antigen processing and presentation of exogenous peptide antigen	48/1362	175/18670	4.08e-16	0	LGMN/FCGR2B/FCER1G/CYBB/CTSD/HLA-DRA/CD74/CTSL/CTSS/HLA-DPA1/HLA-DMA/HLA-DRB1/VAMP8/NCF4/AP2A2/CLTC/CD36/NCF2/HLA-DMB/AP1B1/AP1S2/HLA-DQA2/CAPZA2/HLA-DPB1/CANX/AP2S1/SNAP23/CLTA/PSME4/CAPZB/ITGB5/HLA-DQB1/CYBA/HLA-DQA1/RAB7A/IFI30/HLA-DOA/OSBPL1A/HLA-DRB5/DCTN4/VAMP3/IKBKB/DNM2/AP2M1/PSMD1/DYNC1H1/PSMB4/PSMA7	48
Macrophage	GO:0019884	antigen processing and presentation of exogenous antigen	49/1362	182/18670	4.57e-16	0	LGMN/FCGR2B/FCER1G/CYBB/CTSD/HLA-DRA/CD74/CTSL/CTSS/HLA-DPA1/HLA-DMA/HLA-DRB1/VAMP8/NCF4/AP2A2/CLTC/CD36/NCF2/HLA-DMB/AP1B1/AP1S2/HLA-DQA2/CAPZA2/HLA-DPB1/CANX/AP2S1/SNAP23/CLTA/PSME4/CAPZB/ITGB5/HLA-DQB1/CYBA/HLA-DQA1/RAB7A/IFI30/HLA-DOA/OSBPL1A/HLA-DRB5/DCTN4/VAMP3/IKBKB/AP3D1/DNM2/AP2M1/PSMD1/DYNC1H1/PSMB4/PSMA7	49
Macrophage	GO:1903039	positive regulation of leukocyte cell-cell adhesion	54/1362	218/18670	7.4e-16	0	AIF1/CD74/CD209/HLA-DPA1/CD4/CD83/TFRC/SYK/NLRP3/LGALS9/HLA-DMB/PYCARD/NCKAP1L/LILRB4/CD86/SIRPA/NFKBID/ITGB2/LILRB2/HAVCR2/IL18/IGF1/LYN/PTAFR/VNN1/EBI3/HLA-DPB1/RAC1/RUNX1/CCL2/GRB2/TNFSF13B/PTPN6/ZBTB16/VAV1/IRAK1/IL1B/IL6R/IL2RA/LILRB1/ICAM1/ZMIZ1/PDPK1/PAK1/EGR3/MAP3K8/TNF/NR4A3/IL6ST/AP3D1/AKT1/RHOA/HSPH1/NFKBIZ	54
Macrophage	GO:0043434	response to peptide hormone	82/1362	436/18670	1.2e-15	0	PDK4/CYBB/RAB31/FOXO3/MYO5A/ATP6V0B/GCNT1/ANXA5/HDAC9/RETN/CYFIP1/ADCY7/TLR2/LYN/IL10/ATP6V1B2/SLC2A8/EGR2/ATP6V0A1/IQGAP1/NR4A2/PTPRE/IRS2/RHOQ/GNAI2/GRB2/ATP6V1A/CAT/IL1B/JAK2/PTGS2/ADIPOR1/BAIAP2/ROCK1/PRKAR2B/PRKCD/CYBA/PRKACA/ICAM1/ATP6AP1/ATP6V1C1/ATP6V0D1/HHEX/EEF2K/RAB10/APPL2/PIK3C2A/ADM/SESN3/C2CD5/ZNF106/ZFP36L1/PRKACB/SLC27A1/DENND4C/INPPL1/HADH/GCLC/PDPK1/NR4A1/PAK1/EIF4EBP1/EGR1/NFE…	82
Macrophage	GO:0002683	negative regulation of immune system process	85/1362	463/18670	1.56e-15	0	C1QC/CCL3/HMOX1/FCGR2B/CD14/MAFB/TYROBP/GPX1/VSIG4/FCER1G/GRN/FGL2/CD74/MERTK/CEBPB/CD84/ARRB2/LY96/TMEM176B/TLR4/LGALS9/CD68/A2M/TNFRSF21/LILRB4/CD86/NFKBID/CR1/DUSP3/LILRB2/HAVCR2/LYN/TMEM176A/LILRB3/IL10/C5AR2/PTPRJ/BTK/HFE/CD200R1/LST1/TLR6/SLAMF8/MNDA/MILR1/TNFAIP8L2/PRNP/IRAK3/RUNX1/TRIB1/LOXL3/CCL2/SAMHD1/PTPN6/ZBTB16/NFKBIA/IL2RA/IFI16/LILRB1/PELI1/MFHAS1/HTRA1/TMBIM6/DUSP1/ZFP36L1/SEC14L…	85
Macrophage	GO:0002495	antigen processing and presentation of peptide antigen via MHC class II	35/1362	101/18670	1.57e-15	0	LGMN/FCGR2B/FCER1G/CTSD/HLA-DRA/CD74/CTSL/CTSS/HLA-DPA1/HLA-DMA/HLA-DRB1/AP2A2/CLTC/HLA-DMB/PYCARD/AP1B1/AP1S2/HLA-DQA2/CAPZA2/HLA-DPB1/CANX/AP2S1/CLTA/CAPZB/HLA-DQB1/HLA-DQA1/RAB7A/IFI30/HLA-DOA/OSBPL1A/HLA-DRB5/DCTN4/DNM2/AP2M1/DYNC1H1	35
Macrophage	GO:0030100	regulation of endocytosis	62/1362	281/18670	2e-15	1e-12	DAB2/FCGR2B/CD14/FCER1G/ITSN1/MERTK/RAB31/ARRB2/CD36/APOE/SYK/GAS6/SDCBP/PYCARD/C2/NCKAP1L/SIRPA/DNM1/HCK/TLR2/RAB20/MCTP1/PTPRJ/SNCA/STON2/HFE/SCARB1/RAC1/LRP1/RAB5C/HIP1/PPT1/CCL2/PICALM/AP2S1/DOCK2/ZFYVE16/CALM3/ARRB1/IL1B/ROCK1/ABL2/CYBA/LILRB1/SNX3/EEF2K/CD63/APPL2/ANKFY1/EHD4/CLEC7A/RUFY1/AXL/TNF/VEGFA/APOC1/DNM2/RAP1A/PTEN/TBC1D5/APPL1/MKLN1	62
Macrophage	GO:0002504	antigen processing and presentation of peptide or polysaccharide antigen via MHC class II	35/1362	102/18670	2.23e-15	1e-12	LGMN/FCGR2B/FCER1G/CTSD/HLA-DRA/CD74/CTSL/CTSS/HLA-DPA1/HLA-DMA/HLA-DRB1/AP2A2/CLTC/HLA-DMB/PYCARD/AP1B1/AP1S2/HLA-DQA2/CAPZA2/HLA-DPB1/CANX/AP2S1/CLTA/CAPZB/HLA-DQB1/HLA-DQA1/RAB7A/IFI30/HLA-DOA/OSBPL1A/HLA-DRB5/DCTN4/DNM2/AP2M1/DYNC1H1	35
Macrophage	GO:0035690	cellular response to drug	73/1362	369/18670	3.01e-15	1e-12	FOLR2/HMOX1/AIF1/CYBB/PSAP/SPI1/TFRC/FOXO3/ITPR2/GAS6/MEF2C/KLF4/PDGFB/SIRPA/GNAQ/ADCY7/P2RX4/SLC8A1/KCNQ1/PTAFR/IL10/TRPM2/GNA15/P2RX7/SLAMF8/RYR1/P2RY1/RGS10/PRNP/ATG7/GNAI2/PLEKHA1/AHR/IL1B/PTGS2/BAIAP2/PPP1R9B/KLF9/HGF/PRKCD/CYBA/ICAM1/GRK2/SLC31A1/PPM1F/ACTB/ADAM15/GCLC/AXL/GNB1/EIF4EBP1/CYP1B1/EGR1/NFE2L2/ARHGEF2/CFLAR/RAP2A/TNF/NR4A3/CTNNA1/LARP1/MAP3K5/KDM6B/CRK/DNM2/SETX/RAP1A/PTEN/SIRT1…	73
Macrophage	GO:0019886	antigen processing and presentation of exogenous peptide antigen via MHC class II	34/1362	98/18670	3.83e-15	1e-12	LGMN/FCGR2B/FCER1G/CTSD/HLA-DRA/CD74/CTSL/CTSS/HLA-DPA1/HLA-DMA/HLA-DRB1/AP2A2/CLTC/HLA-DMB/AP1B1/AP1S2/HLA-DQA2/CAPZA2/HLA-DPB1/CANX/AP2S1/CLTA/CAPZB/HLA-DQB1/HLA-DQA1/RAB7A/IFI30/HLA-DOA/OSBPL1A/HLA-DRB5/DCTN4/DNM2/AP2M1/DYNC1H1	34
Macrophage	GO:0071219	cellular response to molecule of bacterial origin	52/1362	212/18670	3.94e-15	1e-12	MRC1/CCL3/FCGR2B/CD14/CXCL8/CXCL3/CEBPB/ABCA1/LY96/CD36/TLR4/NLRP3/MEF2C/SGMS1/PYCARD/CD68/CD86/SIRPA/ADAM9/LILRB2/HAVCR2/IL18/HCK/TLR2/LYN/PTAFR/IL10/SCARB1/TLR6/IRF8/TNFRSF1B/TRIB1/CCL2/IRAK1/CD180/TLR1/NFKBIA/IL1B/LILRB1/ICAM1/LY86/CXCL2/IL1RN/CASP1/AXL/TSPO/TNF/UPF1/AKT1/RHOA/MTDH/IRAK2	52
Macrophage	GO:0006914	autophagy	88/1362	496/18670	4.04e-15	1e-12	HMOX1/PSAP/SESN1/CD84/MCOLN1/VAMP8/FOXO3/CLTC/SNX6/ATP6V0B/PYCARD/SPTLC2/LAMP2/DAPK1/FEZ2/TPCN1/TBC1D14/WDFY3/IL10/SNCA/ARSB/DRAM2/IRF8/ATP6V1B2/CTSA/ATP6V0A1/ATG7/C9orf72/WDR81/DRAM1/IL10RA/BNIP3L/ATP6V1A/MCL1/RRAGD/ROCK1/ABL2/HGF/IFI16/PRKACA/ATP6V1C1/ATP6V0D1/TMBIM6/RAB7A/SMCR8/SESN3/TAB2/ATG16L2/MTM1/EIF2AK4/SNX5/USP36/GNAI3/ATG4C/ATM/RALB/VPS13C/TSPO/SBF2/HSPB1/PACS2/NAMPT/LAMTOR1/LGALS8/LAR…	88
Macrophage	GO:0061919	process utilizing autophagic mechanism	88/1362	496/18670	4.04e-15	1e-12	HMOX1/PSAP/SESN1/CD84/MCOLN1/VAMP8/FOXO3/CLTC/SNX6/ATP6V0B/PYCARD/SPTLC2/LAMP2/DAPK1/FEZ2/TPCN1/TBC1D14/WDFY3/IL10/SNCA/ARSB/DRAM2/IRF8/ATP6V1B2/CTSA/ATP6V0A1/ATG7/C9orf72/WDR81/DRAM1/IL10RA/BNIP3L/ATP6V1A/MCL1/RRAGD/ROCK1/ABL2/HGF/IFI16/PRKACA/ATP6V1C1/ATP6V0D1/TMBIM6/RAB7A/SMCR8/SESN3/TAB2/ATG16L2/MTM1/EIF2AK4/SNX5/USP36/GNAI3/ATG4C/ATM/RALB/VPS13C/TSPO/SBF2/HSPB1/PACS2/NAMPT/LAMTOR1/LGALS8/LAR…	88
Macrophage	GO:1902105	regulation of leukocyte differentiation	60/1362	272/18670	5.77e-15	1e-12	C1QC/CCL3/FCGR2B/MAFB/TYROBP/FGL2/CD74/CEBPB/CD4/CD83/CCR1/TMEM176B/TLR4/SYK/NLRP3/GAS6/LGALS9/NCKAP1L/LILRB4/CD86/NFKBID/CR1/LILRB2/IL18/LYN/TMEM176A/LILRB3/BTK/VNN1/NFAM1/SLAMF8/PPARGC1B/RUNX1/HCLS1/TRIB1/KLF10/LOXL3/PTPN6/ZBTB16/MITF/RB1/GNAS/IL2RA/NOTCH2/LILRB1/ATP6AP1/EVI2B/ZMIZ1/FES/FOS/ZFP36L1/HLA-DOA/AXL/EGR3/ID2/TNF/AP3D1/TOB2/RHOA/NFKBIZ	60
Macrophage	GO:0002218	activation of innate immune response	66/1362	319/18670	6.93e-15	1e-12	LGMN/CTSB/CD14/FCER1G/COLEC12/CTSL/CD209/CTSS/CLEC10A/MARCO/UNC93B1/ITGAM/ARRB2/LY96/CD36/TLR4/SYK/PYCARD/CLEC4E/ITGB2/HAVCR2/PIK3AP1/HCK/TLR2/LYN/TLR5/BTK/TLR7/TLR6/MNDA/IRAK3/CNPY3/PSME4/RTN4/IRAK1/TLR1/NFKBIA/HSPA1A/PRKCD/CYBA/IFI16/PRKACA/PELI1/MFHAS1/APPL2/TAB2/UBE2D1/SEC14L1/PRKACB/CLEC7A/HEXIM1/PDPK1/PAK1/MAP3K1/MYD88/IKBKB/HSPA1B/PSMD1/IRAK2/PUM1/XIAP/APPL1/MAPKAPK2/PSMB4/PSMA7/SFPQ	66
Macrophage	GO:0007015	actin filament organization	76/1362	400/18670	7.77e-15	1e-12	AIF1/TTN/ARHGAP18/IQGAP2/NRP1/PLEK/ARPC5/PYCARD/FSCN1/SHTN1/NCKAP1L/CYFIP1/FMN1/ARHGEF10L/STMN1/HCK/ARHGAP6/RHOBTB1/PPARGC1B/MARCKS/CAPZA2/RAC1/HCLS1/GAS7/HIP1/C9orf72/ARPC3/RHOQ/WASF2/ARPIN/ARAP1/ACTR2/GRB2/SNX9/TMSB4X/PHACTR1/FCHSD2/EPS8/CASS4/CAPZB/ITGB5/ARRB1/SPIRE1/JAK2/CAP1/TPM3/BAIAP2/ROCK1/PPP1R9B/PRKCD/ICAM1/PSTPIP2/TMSB10/TGFBR1/PPM1F/RHOU/ARPC1B/INPPL1/ARHGAP12/PAK1/WASHC2C/CORO1C/ARHG…	76
Macrophage	GO:0051249	regulation of lymphocyte activation	86/1362	485/18670	8.68e-15	2e-12	AIF1/FCGR2B/TYROBP/VSIG4/FGL2/CD74/CD209/MERTK/HLA-DPA1/CEBPB/CD4/CD83/TFRC/TLR4/SYK/NLRP3/LAMP1/GAS6/MEF2C/LGALS9/HLA-DMB/PYCARD/NCKAP1L/TNFRSF21/LILRB4/CD86/SIRPA/NFKBID/CR1/DUSP3/LILRB2/HAVCR2/IL18/IGF1/LYN/IL10/BTK/HFE/LST1/VNN1/NFAM1/SLAMF8/EBI3/MNDA/TNFAIP8L2/PRNP/TNFRSF1B/HLA-DPB1/RAC1/RUNX1/IRS2/LOXL3/CCL2/GRB2/TNFSF13B/PTPN6/ZBTB16/VAV1/AHR/IL1B/IL6R/IL2RA/LILRB1/GPR183/PELI1/ZMIZ1/ZFP36…	86
Macrophage	GO:0071375	cellular response to peptide hormone stimulus	66/1362	321/18670	9.53e-15	2e-12	PDK4/RAB31/FOXO3/MYO5A/ATP6V0B/ANXA5/HDAC9/CYFIP1/ADCY7/LYN/ATP6V1B2/SLC2A8/ATP6V0A1/NR4A2/PTPRE/IRS2/RHOQ/GNAI2/GRB2/ATP6V1A/IL1B/JAK2/ADIPOR1/BAIAP2/ROCK1/PRKAR2B/PRKCD/CYBA/PRKACA/ATP6AP1/ATP6V1C1/ATP6V0D1/EEF2K/RAB10/APPL2/PIK3C2A/SESN3/C2CD5/ZNF106/ZFP36L1/PRKACB/DENND4C/GCLC/PDPK1/NR4A1/PAK1/EIF4EBP1/NFE2L2/CFLAR/NR4A3/APC/PRKAR1A/FER/CRK/GSK3A/AKT1/ATP2B1/PTEN/SIRT1/ATP6V1F/SP1/YWHAG/STAT6…	66
Macrophage	GO:0006909	phagocytosis	72/1362	369/18670	9.83e-15	2e-12	AIF1/FCGR2B/CD14/TYROBP/FCER1G/FCGR2A/COLEC12/MERTK/MSR1/RAB31/CD302/MARCO/ABCA1/NCF4/ITGAM/CD36/TLR4/SYK/NCF2/GAS6/ARPC5/PYCARD/C2/NCKAP1L/CYFIP1/SIRPA/ITGB2/HCK/TLR2/LYN/RAB20/PTPRJ/MYO7A/SCARB1/P2RX7/RHOBTB1/P2RY6/IRF8/RAC1/LRP1/ARPC3/WASF2/CCL2/ACTR2/GRB2/DOCK2/VAV1/IL1B/BAIAP2/PRKCD/CYBA/SNX3/APPL2/RAB7A/ARPC1B/ACTB/ARHGAP12/CLEC7A/AXL/PAK1/CORO1C/MYD88/ARPC4/TNF/ELMO1/ARPC2/CRK/DNM2/RAP1A/P…	72
Macrophage	GO:0050863	regulation of T cell activation	65/1362	314/18670	1.08e-14	2e-12	AIF1/FCGR2B/VSIG4/FGL2/CD74/CD209/HLA-DPA1/CEBPB/CD4/CD83/TFRC/SYK/NLRP3/LGALS9/HLA-DMB/PYCARD/NCKAP1L/TNFRSF21/LILRB4/CD86/SIRPA/NFKBID/CR1/DUSP3/LILRB2/HAVCR2/IL18/IGF1/LYN/IL10/HFE/VNN1/EBI3/TNFAIP8L2/PRNP/TNFRSF1B/HLA-DPB1/RAC1/RUNX1/LOXL3/CCL2/GRB2/TNFSF13B/PTPN6/ZBTB16/VAV1/IL1B/IL6R/IL2RA/LILRB1/PELI1/ZMIZ1/HLA-DOA/PDPK1/PAK1/EGR3/MAP3K8/PRKAR1A/DUSP22/IL6ST/AP3D1/AKT1/RHOA/HSPH1/NFKBIZ	65
Macrophage	GO:0002573	myeloid leukocyte differentiation	50/1362	204/18670	1.38e-14	2e-12	C1QC/CCL3/CSF1R/MAFB/TYROBP/FCER1G/CD74/CEBPB/CD4/SPI1/TFRC/RBPJ/CCR1/TLR4/MEF2C/LILRB4/NRROS/SNX10/TLR2/LYN/LILRB3/TNFRSF11A/PPARGC1B/RUNX1/HCLS1/TRIB1/KLF10/GAB2/MITF/RB1/GNAS/BATF3/NOTCH2/IFI16/LILRB1/ATP6AP1/GPR183/LRRK1/EVI2B/FES/FOS/ZFP36L1/LTBR/ID2/TNF/FAM20C/SH3PXD2A/VEGFA/TOB2/SIRT1	50
Macrophage	GO:0022409	positive regulation of cell-cell adhesion	57/1362	255/18670	1.51e-14	2e-12	AIF1/CD74/CD209/HLA-DPA1/CD4/CD83/TFRC/SYK/NLRP3/LGALS9/HLA-DMB/PYCARD/NCKAP1L/LILRB4/CD86/SIRPA/NFKBID/ITGB2/LILRB2/HAVCR2/IL18/IGF1/LYN/PTAFR/IL10/VNN1/EBI3/HLA-DPB1/RAC1/RUNX1/CCL2/GRB2/TNFSF13B/PTPN6/ZBTB16/VAV1/IRAK1/IL1B/IL6R/IL2RA/LILRB1/ICAM1/ZMIZ1/PIEZO1/CITED2/PDPK1/PAK1/EGR3/MAP3K8/TNF/NR4A3/IL6ST/AP3D1/AKT1/RHOA/HSPH1/NFKBIZ	57
Macrophage	GO:0001819	positive regulation of cytokine production	83/1362	464/18670	1.56e-14	2e-12	CCL3/HMOX1/CSF1R/AIF1/CD14/TYROBP/FCER1G/CYBB/C5AR1/CD74/C3AR1/HLA-DPA1/CEBPB/CD4/CD83/LY96/CD36/TLR4/SYK/NLRP3/LGALS9/PYCARD/CD86/CLEC4E/LILRB2/HAVCR2/IL18/TLR2/PTAFR/IL10/PTPRJ/TLR5/IRF5/TLR7/P2RX7/TLR6/NFAM1/EBI3/MNDA/IL12RB2/IRF8/HLA-DPB1/RUNX1/LRP1/IRAK1/TLR1/HSPA1A/IL1B/IL6R/JAK2/PTGS2/RNF135/HGF/CYBA/IFI16/LILRB1/PELI1/IL1RN/SEC14L1/AGPAT2/CLEC7A/CASP1/LRRFIP1/ADAM17/CYP1B1/EGR1/ARHGEF2/MY…	83
Macrophage	GO:0050867	positive regulation of cell activation	74/1362	394/18670	3.3e-14	5e-12	CCL3/AIF1/CTSC/TYROBP/FCER1G/CD74/CD209/HLA-DPA1/CD4/CD83/VAMP8/TFRC/ITGAM/PLEK/TLR4/SYK/NLRP3/LAMP1/GAS6/MEF2C/LGALS9/HLA-DMB/PYCARD/NCKAP1L/LILRB4/CD86/SIRPA/NFKBID/ITGB2/LILRB2/HAVCR2/IL18/IGF1/LYN/PTAFR/IL10/BTK/VNN1/TLR6/EBI3/HLA-DPB1/RAC1/RUNX1/IRS2/CCL2/GRB2/GAB2/TNFSF13B/PTPN6/ZBTB16/VAV1/IL1B/IL6R/JAK2/IL2RA/LILRB1/GPR183/PELI1/ZMIZ1/CLEC7A/STX4/AXL/PDPK1/PAK1/EGR3/MAP3K8/NR4A3/IL6ST/AP3…	74
Macrophage	GO:0051056	regulation of small GTPase mediated signal transduction	67/1362	338/18670	3.84e-14	5e-12	ITSN1/ARHGAP18/ABCA1/NRP1/APOE/A2M/SRGAP2/FGD2/FAM13A/ARHGEF10L/FGD4/STARD13/STMN1/ARHGAP4/CYTH4/IGF1/PLEKHG5/LYN/ARHGAP6/STARD8/RHOBTB1/RASGRP4/ARHGAP5/RAC1/IRS2/RHOQ/DENND4B/ARAP1/GRB2/VAV1/EPS8/TIMP2/ARRB1/SRGAP1/DENND1A/JAK2/GNA13/MYO9B/ABL2/NOTCH2/LPAR6/RHOU/ARHGEF11/FARP1/ARHGAP45/ARHGAP12/RGL2/ARHGAP24/AKAP13/SIPA1/ITSN2/IQSEC1/ARHGEF2/ARHGAP17/CYTH1/RASA1/PLEKHG2/CRK/FLCN/DNM2/ARHGAP26/NU…	67
Macrophage	GO:0042110	T cell activation	82/1362	464/18670	4.51e-14	6e-12	AIF1/FCGR2B/MAFB/VSIG4/FCER1G/FGL2/CD74/CD209/HLA-DPA1/CEBPB/CD4/CD83/TFRC/SYK/NLRP3/LGALS9/HLA-DMB/PYCARD/NCKAP1L/TNFRSF21/LILRB4/CD86/CLEC4E/SIRPA/NFKBID/CR1/DUSP3/LILRB2/HAVCR2/IL18/IGF1/LYN/IL10/HFE/P2RX7/VNN1/EBI3/TNFAIP8L2/PRNP/TNFRSF1B/HLA-DPB1/RAC1/RUNX1/LOXL3/SEMA4A/CCL2/GRB2/TNFSF13B/PTPN6/DOCK2/ZBTB16/VAV1/IL1B/IL6R/IL2RA/LILRB1/ICAM1/GPR183/PELI1/ZMIZ1/PIK3CG/ZFP36L1/HLA-DOA/EIF2AK4/C…	82
Macrophage	GO:0002696	positive regulation of leukocyte activation	72/1362	380/18670	4.67e-14	6e-12	CCL3/AIF1/CTSC/TYROBP/FCER1G/CD74/CD209/HLA-DPA1/CD4/CD83/VAMP8/TFRC/ITGAM/TLR4/SYK/NLRP3/LAMP1/GAS6/MEF2C/LGALS9/HLA-DMB/PYCARD/NCKAP1L/LILRB4/CD86/SIRPA/NFKBID/ITGB2/LILRB2/HAVCR2/IL18/IGF1/LYN/PTAFR/IL10/BTK/VNN1/TLR6/EBI3/HLA-DPB1/RAC1/RUNX1/IRS2/CCL2/GRB2/GAB2/TNFSF13B/PTPN6/ZBTB16/VAV1/IL1B/IL6R/IL2RA/LILRB1/GPR183/PELI1/ZMIZ1/CLEC7A/STX4/AXL/PDPK1/PAK1/EGR3/MAP3K8/NR4A3/IL6ST/AP3D1/AKT1/RH…	72
Macrophage	GO:0007265	Ras protein signal transduction	80/1362	448/18670	5.2e-14	7e-12	AIF1/ITSN1/RAB31/ABCA1/NRP1/APOE/SHTN1/FGD2/CYFIP1/ARHGEF10L/FGD4/STMN1/ARHGAP4/CYTH4/IGF1/PLEKHG5/LYN/RAB20/ARHGAP6/RHOBTB1/RASGRP4/RAP2B/ARHGAP5/RAC1/RAB5C/IRS2/RHOQ/WASF2/DENND4B/GRB2/VAV1/RB1/EPS8/TIMP2/ARRB1/DENND1A/JAK2/GNA13/ROCK1/RREB1/DOK1/MYO9B/ABL2/NOTCH2/LPAR6/DOK3/DOK2/RAB10/RHOU/RAB7A/ARHGEF11/FARP1/RGL2/AKAP13/GNB1/ITSN2/IQSEC1/RALB/ARHGEF2/RAP2A/CYTH1/ELMO1/RASA1/PLEKHG2/NISCH/PHA…	80
Macrophage	GO:0002221	pattern recognition receptor signaling pathway	48/1362	197/18670	5.93e-14	8e-12	LGMN/CTSB/CD14/COLEC12/CTSL/CTSS/MARCO/UNC93B1/ITGAM/ARRB2/LY96/CD36/TLR4/CLEC4E/ITGB2/HAVCR2/PIK3AP1/TLR2/LYN/TLR5/BTK/TLR7/TLR6/IRAK3/CNPY3/RTN4/IRAK1/TLR1/NFKBIA/HSPA1A/CYBA/PELI1/MFHAS1/APPL2/TAB2/UBE2D1/SEC14L1/CLEC7A/PDPK1/MAP3K1/MYD88/IKBKB/HSPA1B/IRAK2/PUM1/XIAP/APPL1/MAPKAPK2	48
Macrophage	GO:0030099	myeloid cell differentiation	76/1362	416/18670	6.67e-14	8e-12	C1QC/CCL3/CSF1R/MAFB/TYROBP/FCER1G/CD74/CEBPB/CD4/SPI1/TFRC/RBPJ/CCR1/FOXO3/TLR4/MEF2C/SH2B3/NCKAP1L/LILRB4/SLC11A2/NRROS/SNX10/TLR2/LYN/LILRB3/TNFRSF11A/RASGRP4/PPARGC1B/IRF8/RUNX1/HCLS1/TRIB1/KLF10/WASF2/GAB2/PTPN6/ZBTB16/MITF/RB1/FLI1/GNAS/BATF3/NFKBIA/HSPA1A/JAK2/NOTCH2/IFI16/LILRB1/ATP6AP1/GPR183/LRRK1/EVI2B/FES/MFHAS1/FOS/ZFP36L1/AGO4/TET2/LTBR/PTBP3/ID2/TNF/NR4A3/FAM20C/PRDX3/SH3PXD2A/VEGF…	76
Macrophage	GO:0071222	cellular response to lipopolysaccharide	49/1362	205/18670	7.17e-14	9e-12	MRC1/CCL3/CD14/CXCL8/CXCL3/CEBPB/ABCA1/LY96/CD36/TLR4/NLRP3/MEF2C/SGMS1/PYCARD/CD68/CD86/SIRPA/ADAM9/LILRB2/HAVCR2/IL18/HCK/TLR2/LYN/PTAFR/IL10/SCARB1/IRF8/TNFRSF1B/TRIB1/CCL2/IRAK1/CD180/NFKBIA/IL1B/LILRB1/ICAM1/LY86/CXCL2/IL1RN/CASP1/AXL/TSPO/TNF/UPF1/AKT1/RHOA/MTDH/IRAK2	49
Macrophage	GO:0032956	regulation of actin cytoskeleton organization	67/1362	343/18670	8e-14	1e-11	CSF1R/ARHGAP18/IQGAP2/CCDC88A/NRP1/PLEK/MEF2C/ARPC5/PYCARD/FSCN1/NCKAP1L/CYFIP1/FMN1/ARHGEF10L/STMN1/HCK/ARHGAP6/TRPM2/RHOBTB1/CAPZA2/RAC1/HCLS1/LRP1/C9orf72/ARPC3/RHOQ/WASF2/ARPIN/ARAP1/ACTR2/GRB2/SNX9/TMSB4X/FCHSD2/EPS8/CAPZB/SPIRE1/BAIAP2/ROCK1/ABL2/NOTCH2/PRKCD/ICAM1/FES/TMSB10/TGFBR1/PPM1F/RHOU/ARPC1B/AKAP13/PAK1/WASHC2C/ARHGAP17/ARPC4/RASA1/VASP/PLEKHG2/ARPC2/TESK1/FER/RND3/CRK/TAOK1/PPFIA1…	67
Macrophage	GO:0034341	response to interferon-gamma	48/1362	199/18670	8.93e-14	1.1e-11	MRC1/CCL3/AIF1/CCL8/HLA-DRA/HLA-DPA1/HLA-DRB1/CXCL16/CCL18/TLR4/LGALS9/HLA-DQA2/DAPK1/SIRPA/CCL13/HCK/TLR2/RAB20/OAS1/PTAFR/IRF5/SNCA/KYNU/IRF8/HLA-DPB1/IFNGR2/CCL4/CCL2/ACTR2/JAK2/HLA-DQB1/PRKCD/ICAM1/HLA-DQA1/IFI30/KIF16B/CCL3L1/PIAS1/CASP1/STX4/HLA-DRB5/CIITA/VAMP3/IFNGR1/PARP14/SYNCRIP/TRIM25/CALCOCO2	48
Macrophage	GO:0002224	toll-like receptor signaling pathway	40/1362	146/18670	1.21e-13	1.4e-11	LGMN/CTSB/CD14/COLEC12/CTSL/CTSS/UNC93B1/ITGAM/ARRB2/LY96/CD36/TLR4/ITGB2/HAVCR2/PIK3AP1/TLR2/LYN/TLR5/BTK/TLR7/TLR6/IRAK3/CNPY3/RTN4/IRAK1/TLR1/NFKBIA/CYBA/PELI1/MFHAS1/APPL2/TAB2/UBE2D1/PDPK1/MAP3K1/MYD88/IKBKB/IRAK2/APPL1/MAPKAPK2	40
Macrophage	GO:0002758	innate immune response-activating signal transduction	61/1362	298/18670	1.22e-13	1.4e-11	LGMN/CTSB/CD14/FCER1G/COLEC12/CTSL/CD209/CTSS/CLEC10A/MARCO/UNC93B1/ITGAM/ARRB2/LY96/CD36/TLR4/SYK/CLEC4E/ITGB2/HAVCR2/PIK3AP1/HCK/TLR2/LYN/TLR5/BTK/TLR7/TLR6/IRAK3/CNPY3/PSME4/RTN4/IRAK1/TLR1/NFKBIA/HSPA1A/PRKCD/CYBA/PRKACA/PELI1/MFHAS1/APPL2/TAB2/UBE2D1/SEC14L1/PRKACB/CLEC7A/PDPK1/PAK1/MAP3K1/MYD88/IKBKB/HSPA1B/PSMD1/IRAK2/PUM1/XIAP/APPL1/MAPKAPK2/PSMB4/PSMA7	61
Macrophage	GO:0050870	positive regulation of T cell activation	48/1362	202/18670	1.63e-13	1.8e-11	AIF1/CD74/CD209/HLA-DPA1/CD4/CD83/TFRC/SYK/NLRP3/LGALS9/HLA-DMB/PYCARD/NCKAP1L/LILRB4/CD86/SIRPA/NFKBID/LILRB2/HAVCR2/IL18/IGF1/LYN/VNN1/EBI3/HLA-DPB1/RAC1/RUNX1/CCL2/GRB2/TNFSF13B/PTPN6/ZBTB16/VAV1/IL1B/IL6R/IL2RA/LILRB1/ZMIZ1/PDPK1/PAK1/EGR3/MAP3K8/IL6ST/AP3D1/AKT1/RHOA/HSPH1/NFKBIZ	48
Macrophage	GO:1902107	positive regulation of leukocyte differentiation	39/1362	144/18670	3.68e-13	4e-11	TYROBP/CD74/CD4/CD83/CCR1/SYK/NLRP3/GAS6/LGALS9/NCKAP1L/LILRB4/CD86/NFKBID/LILRB2/IL18/BTK/VNN1/PPARGC1B/RUNX1/HCLS1/TRIB1/KLF10/ZBTB16/RB1/GNAS/IL2RA/ATP6AP1/EVI2B/ZMIZ1/FES/FOS/ZFP36L1/AXL/EGR3/ID2/TNF/AP3D1/RHOA/NFKBIZ	39
Macrophage	GO:0032970	regulation of actin filament-based process	71/1362	388/18670	4.17e-13	4.5e-11	CSF1R/ARHGAP18/IQGAP2/CCDC88A/NRP1/PLEK/MEF2C/ARPC5/PYCARD/FSCN1/NCKAP1L/CYFIP1/FMN1/ARHGEF10L/STMN1/HCK/DSC2/ARHGAP6/TRPM2/KCNE3/RHOBTB1/CAPZA2/RAC1/HCLS1/FGF13/LRP1/C9orf72/ARPC3/RHOQ/WASF2/ARPIN/ARAP1/ACTR2/GRB2/SNX9/TMSB4X/FCHSD2/EPS8/CAPZB/SPIRE1/BAIAP2/ROCK1/ABL2/NOTCH2/PRKCD/ICAM1/FES/TMSB10/TGFBR1/PPM1F/RHOU/ARPC1B/ATP2A2/AKAP13/PAK1/WASHC2C/ARHGAP17/ARPC4/RASA1/VASP/PLEKHG2/ARPC2/TESK1/F…	71
Macrophage	GO:0043547	positive regulation of GTPase activity	73/1362	405/18670	4.22e-13	4.5e-11	CCL3/CCL8/ADAP2/ARHGAP18/CCL18/NRP1/NCKAP1L/SRGAP2/AGFG1/RIN2/CCL13/FAM13A/ARHGEF10L/GNAQ/STARD13/ARHGAP4/TBC1D9/TBC1D14/RIN3/ARHGAP6/STARD8/SMAP2/RGS10/ARHGAP5/IQGAP1/CCL4/RP2/EVI5/ARAP1/CCL2/PICALM/DOCK2/SNX9/VAV1/ARRB1/SNX13/SRGAP1/DENND1A/RGS18/TBC1D12/MYO9B/RGS2/ALDH1A1/ICAM1/ARHGEF11/ASAP1/ACAP2/CHML/CCL3L1/ARHGAP45/ARHGAP12/ARHGAP24/SIPA1/IQSEC1/DOCK11/CORO1C/ARHGAP17/RASA1/SEC23B/AGAP3/SN…	73
Macrophage	GO:0032103	positive regulation of response to external stimulus	63/1362	323/18670	4.79e-13	5e-11	LGMN/CCL3/AIF1/CTSC/CXCL8/FCER1G/GRN/C5AR1/CD74/C3AR1/CEBPB/VAMP8/NEAT1/CCL18/THBD/NRP1/CCR1/LY96/TLR4/GAS6/LGALS9/NCKAP1L/CMKLR1/PDGFB/HAVCR2/IL18/TLR2/P2RX4/SNCA/BTK/TNFRSF11A/TLR7/TLR6/RAC1/CCL4/LRP1/TNFRSF1A/TMSB4X/CD180/NFKBIA/IL1B/IL6R/JAK2/PTGS2/CYBA/LY86/MGST2/PPM1F/PIK3CG/CCL3L1/CLEC7A/STX4/ADAM17/MYD88/TNF/FGFR1/HSPB1/ADAM10/VEGFA/IL6ST/PUM1/APPL1/NFKBIZ	63
Macrophage	GO:0071346	cellular response to interferon-gamma	44/1362	180/18670	5.86e-13	6e-11	MRC1/CCL3/AIF1/CCL8/HLA-DRA/HLA-DPA1/HLA-DRB1/CCL18/TLR4/LGALS9/HLA-DQA2/DAPK1/SIRPA/CCL13/HCK/TLR2/RAB20/OAS1/PTAFR/IRF5/IRF8/HLA-DPB1/IFNGR2/CCL4/CCL2/ACTR2/JAK2/HLA-DQB1/PRKCD/ICAM1/HLA-DQA1/IFI30/KIF16B/CCL3L1/PIAS1/CASP1/STX4/HLA-DRB5/CIITA/VAMP3/IFNGR1/PARP14/SYNCRIP/TRIM25	44
Macrophage	GO:0032869	cellular response to insulin stimulus	49/1362	216/18670	5.96e-13	6e-11	PDK4/RAB31/FOXO3/MYO5A/ATP6V0B/HDAC9/CYFIP1/ATP6V1B2/SLC2A8/ATP6V0A1/PTPRE/IRS2/RHOQ/GNAI2/GRB2/ATP6V1A/IL1B/ADIPOR1/BAIAP2/PRKCD/ATP6AP1/ATP6V1C1/ATP6V0D1/EEF2K/RAB10/APPL2/PIK3C2A/SESN3/C2CD5/ZNF106/ZFP36L1/DENND4C/GCLC/PDPK1/PAK1/EIF4EBP1/CFLAR/APC/FER/GSK3A/AKT1/ATP2B1/PTEN/SIRT1/ATP6V1F/SP1/YWHAG/APPL1/PHIP	49
Macrophage	GO:0006979	response to oxidative stress	78/1362	451/18670	6.09e-13	6e-11	SELENOP/HMOX1/AIF1/GPX1/CYBB/PSAP/SESN1/NCF4/FOXO3/CD36/TLR4/APOE/NCF2/KLF4/DAPK1/SIRPA/ADAM9/CLN8/IDH1/ETV5/SLC8A1/MCTP1/IL10/ATRN/SNCA/BTK/TRPM2/ALDH3B1/VNN1/TLR6/PPARGC1B/PRNP/ATG7/NR4A2/MCL1/PLEKHA1/CAT/HSPA1A/JAK2/PTGS2/HGF/PRKCD/CYBA/FOS/SESN3/DUSP1/TXNIP/ATP2A2/GCLC/STX4/AXL/CYP1B1/NFE2L2/CFLAR/GSR/SOD2/TNF/NR4A3/AGAP3/SLC25A24/HSPB1/PRDX3/FER/ATOX1/MAP3K5/KDM6B/CRK/DNM2/HIF1A/HSPA1B/AKT1/…	78
Macrophage	GO:0045807	positive regulation of endocytosis	40/1362	153/18670	6.45e-13	6.2e-11	DAB2/FCGR2B/CD14/FCER1G/ITSN1/MERTK/RAB31/ARRB2/CD36/APOE/SYK/GAS6/PYCARD/C2/NCKAP1L/SIRPA/DNM1/PTPRJ/SNCA/HFE/LRP1/HIP1/PPT1/CCL2/DOCK2/ARRB1/IL1B/CYBA/EEF2K/CD63/APPL2/ANKFY1/CLEC7A/AXL/TNF/VEGFA/DNM2/RAP1A/TBC1D5/APPL1	40
Macrophage	GO:0043087	regulation of GTPase activity	81/1362	479/18670	7.41e-13	7.1e-11	CCL3/CCL8/ADAP2/ARHGAP18/IQGAP2/CCL18/NRP1/ARRB2/PLXND1/PYCARD/NCKAP1L/SRGAP2/AGFG1/RIN2/FGD2/CCL13/FAM13A/ARHGEF10L/GNAQ/FGD4/STARD13/ARHGAP4/TBC1D9/TBC1D14/RIN3/PLXNB2/ARHGAP6/STARD8/SMAP2/RGS10/ARHGAP5/IQGAP1/CCL4/RP2/EVI5/ARAP1/CCL2/PICALM/DOCK2/SNX9/VAV1/ARRB1/SNX13/SRGAP1/DENND1A/RGS18/TBC1D12/MYO9B/RGS2/ALDH1A1/ICAM1/ARHGEF11/ASAP1/ACAP2/CHML/CCL3L1/ARHGAP45/ARHGAP12/ARHGAP24/SIPA1/IQSEC1/…	81
Macrophage	GO:0010506	regulation of autophagy	63/1362	327/18670	8.51e-13	7.9e-11	HMOX1/PSAP/SESN1/FOXO3/SNX6/ATP6V0B/PYCARD/SPTLC2/DAPK1/FEZ2/TPCN1/TBC1D14/IL10/SNCA/DRAM2/ATP6V1B2/CTSA/ATP6V0A1/ATG7/C9orf72/DRAM1/IL10RA/BNIP3L/ATP6V1A/MCL1/RRAGD/ROCK1/ABL2/HGF/IFI16/PRKACA/ATP6V1C1/ATP6V0D1/SMCR8/SESN3/TAB2/MTM1/EIF2AK4/SNX5/USP36/GNAI3/ATM/RALB/VPS13C/TSPO/HSPB1/NAMPT/LAMTOR1/LARP1/FLCN/HIF1A/CISD2/GSK3A/AKT1/MTDH/LAMTOR3/LAMTOR2/SIRT1/VPS35/CALCOCO2/LAMTOR4/BAG3/SUPT5H	63
Macrophage	GO:0032635	interleukin-6 production	41/1362	161/18670	8.52e-13	7.9e-11	AIF1/TYROBP/FCER1G/CD74/CEBPB/ARRB2/CD36/TLR4/SYK/GAS6/LGALS9/PYCARD/NCKAP1L/SIRPA/LILRB2/HAVCR2/IL18/TLR2/TMEM106A/PTAFR/IL10/C5AR2/TLR7/CD200R1/P2RX7/TLR6/IRAK3/PTPN6/ARRB1/TLR1/IL1B/IL6R/HGF/CYBA/IL1RN/CLEC7A/ARHGEF2/MYD88/TNF/AKIRIN2/MAPKAPK2	41
Macrophage	GO:1903706	regulation of hemopoiesis	80/1362	475/18670	1.28e-12	1.16e-10	C1QC/CCL3/FCGR2B/MAFB/TYROBP/FGL2/CD74/CEBPB/CD4/SPI1/CD83/CCR1/FOXO3/TMEM176B/TLR4/SYK/NLRP3/GAS6/MEF2C/LGALS9/NCKAP1L/LILRB4/CD86/NFKBID/CR1/LILRB2/IL18/LYN/TMEM176A/LILRB3/LMO2/BTK/VNN1/NFAM1/SLAMF8/PPARGC1B/RUNX1/HCLS1/TRIB1/KLF10/LOXL3/PTPN6/ZBTB16/MITF/PSME4/RB1/GNAS/NFKBIA/HSPA1A/TCF12/IL2RA/NOTCH2/LILRB1/ATP6AP1/EVI2B/ZMIZ1/FES/FOS/ZFP36L1/HLA-DOA/AGO4/AXL/NFE2L2/EGR3/ID2/TNF/NR4A3/AP3D1/…	80
Macrophage	GO:0008360	regulation of cell shape	39/1362	150/18670	1.51e-12	1.35e-10	CCL3/CSF1R/ARHGAP18/PLXND1/FGD2/CYFIP1/PLEKHO1/CCL13/EPB41L3/FGD4/ITGB2/LIMD1/HCK/PARVB/PLXNB2/LST1/P2RY1/RHOQ/SEMA4A/ARAP1/CCL2/EPS8/GNA13/BAIAP2/ICAM1/SYNE3/FES/FMNL2/RHOU/HEXB/RASA1/VEGFA/RND3/ANXA7/CRK/RHOA/PRPF40A/PHIP/MKLN1	39
Macrophage	GO:0071902	positive regulation of protein serine/threonine kinase activity	63/1362	334/18670	2.26e-12	1.99e-10	CSF1R/C5AR1/CD74/PDGFC/DUSP6/TLR4/SYK/ZEB2/FGD2/PDGFB/ADAM9/FAM20A/IGF1/ACSL1/SNCA/TNFRSF11A/P2RX7/TLR6/CAB39/IQGAP1/FPR1/CALM3/ARRB1/IRAK1/IL1B/MAP3K11/JAK2/HGF/DAZAP2/MAP3K3/TGFBR1/PIK3CG/TAB2/CALM2/SLC27A1/MAP2K1/PIK3R5/AKAP13/PAK1/MAP3K1/ADAM17/RALB/MAP3K8/BMP2/TNF/FGFR1/VEGFA/TAOK3/MAP3K5/DDX3X/CRK/TAOK1/CCND1/AKT1/RHOA/LAMTOR3/MAP2K3/IRAK2/LAMTOR2/SIRT1/PKN1/MAPKAPK2/EIF2AK2	63
Macrophage	GO:0032675	regulation of interleukin-6 production	39/1362	152/18670	2.38e-12	2.06e-10	AIF1/TYROBP/FCER1G/CD74/CEBPB/ARRB2/CD36/TLR4/SYK/GAS6/LGALS9/PYCARD/NCKAP1L/SIRPA/LILRB2/HAVCR2/TLR2/PTAFR/IL10/C5AR2/TLR7/CD200R1/P2RX7/TLR6/IRAK3/PTPN6/ARRB1/TLR1/IL1B/IL6R/HGF/CYBA/IL1RN/CLEC7A/ARHGEF2/MYD88/TNF/AKIRIN2/MAPKAPK2	39
Macrophage	GO:0034599	cellular response to oxidative stress	59/1362	302/18670	2.47e-12	2.11e-10	HMOX1/AIF1/GPX1/CYBB/PSAP/NCF4/FOXO3/CD36/TLR4/NCF2/KLF4/DAPK1/SIRPA/ETV5/IL10/SNCA/BTK/TRPM2/ALDH3B1/VNN1/TLR6/PPARGC1B/ATG7/NR4A2/MCL1/PLEKHA1/CAT/HSPA1A/JAK2/HGF/PRKCD/CYBA/FOS/ATP2A2/AXL/CYP1B1/NFE2L2/CFLAR/GSR/SOD2/TNF/NR4A3/AGAP3/SLC25A24/HSPB1/PRDX3/FER/MAP3K5/KDM6B/CRK/DNM2/HIF1A/HSPA1B/AKT1/SETX/SIRT1/STAT6/ATF4/SFPQ	59
Macrophage	GO:1902903	regulation of supramolecular fiber organization	65/1362	352/18670	2.72e-12	2.29e-10	GPX1/ARHGAP18/IQGAP2/NRP1/PLEK/APOE/MEF2C/ARPC5/COLGALT1/PYCARD/NCKAP1L/CYFIP1/FMN1/ARHGEF10L/STMN1/HCK/ARHGAP6/SNCA/RHOBTB1/CAPZA2/RAC1/HCLS1/FGF13/C9orf72/ARPC3/WASF2/ARPIN/ARAP1/ACTR2/GRB2/SNX9/TMSB4X/RB1/FCHSD2/EPS8/CAPZB/SPIRE1/HSPA1A/BAIAP2/ROCK1/PRKCD/ICAM1/FES/TMSB10/TGFBR1/PPM1F/ARPC1B/AKAP13/PAK1/WASHC2C/ARHGEF2/ARPC4/RASA1/VASP/PLEKHG2/APC/ARPC2/TESK1/FER/TTBK2/TAOK1/PPFIA1/HSPA1B/RHOA…	65
Macrophage	GO:0060326	cell chemotaxis	59/1362	304/18670	3.3e-12	2.74e-10	LGMN/CCL3/AIF1/CXCL8/FCER1G/CCL8/C5AR1/CXCL3/HBEGF/CD74/C3AR1/CXCL16/CCL18/NRP1/CCR1/ARRB2/SYK/GAS6/LGALS9/NCKAP1L/CMKLR1/MPP1/PDGFB/CCL13/HRH1/ITGB2/PLEKHG5/LYN/P2RX4/IL10/C5AR2/TNFRSF11A/TRPM2/SLAMF8/RAC1/CCL4/CCL2/VAV1/TMSB4X/IL1B/IL6R/HGF/PRKCD/CCRL2/GPR183/CXCL2/IL1RN/PIK3CG/DUSP1/CCL3L1/NR4A1/ADAM17/EGR3/FGFR1/HSPB1/ADAM10/VEGFA/SLC8B1/CRK	59
Macrophage	GO:2000379	positive regulation of reactive oxygen species metabolic process	31/1362	102/18670	3.51e-12	2.87e-10	AIF1/TYROBP/FOXO3/ITGAM/CD36/TLR4/SYK/KLF4/PDGFB/ITGB2/P2RX4/TMEM106A/SNCA/TLR6/GNAI2/GRB2/IL1B/JAK2/PTGS2/PRKCD/CYBA/ICAM1/CLEC7A/GNAI3/DDAH2/NFE2L2/TSPO/NQO2/TNF/DNM2/AKT1	31
Macrophage	GO:0045089	positive regulation of innate immune response	68/1362	381/18670	4.35e-12	3.51e-10	LGMN/CTSB/CD14/FCER1G/COLEC12/CTSL/CD209/CTSS/CLEC10A/MARCO/UNC93B1/ITGAM/ARRB2/LY96/CD36/TLR4/SYK/LAMP1/PYCARD/CLEC4E/ITGB2/HAVCR2/PIK3AP1/HCK/TLR2/LYN/TLR5/BTK/TLR7/TLR6/MNDA/IRAK3/VAV1/CNPY3/PSME4/RTN4/IRAK1/TLR1/NFKBIA/HSPA1A/PRKCD/CYBA/IFI16/PRKACA/PELI1/MFHAS1/APPL2/TAB2/UBE2D1/SEC14L1/PRKACB/CLEC7A/HEXIM1/PDPK1/PAK1/MAP3K1/MYD88/IKBKB/HSPA1B/PSMD1/IRAK2/PUM1/XIAP/APPL1/MAPKAPK2/PSMB4/PSMA7…	68
Macrophage	GO:0071496	cellular response to external stimulus	63/1362	339/18670	4.44e-12	3.53e-10	FOLR2/HMOX1/AIF1/PDK4/CYBB/SESN1/CPEB4/GLUL/TLR4/GAS6/CD68/LAMP2/DSC2/LYN/P2RX4/TLR5/HFE/TLR7/P2RX7/P2RY1/RAC1/ATG7/NR4A2/KLF10/TNFRSF1A/COMT/IL1B/PTGS2/BAIAP2/RRAGD/PPP1R9B/CYBA/IFI16/ICAM1/FES/FOS/SESN3/EIF2AK4/ATF3/PIEZO1/CASP1/GCLC/LTBR/AXL/SIPA1/MAP3K1/NFE2L2/RALB/MYD88/PMAIP1/USF2/NAMPT/RIPOR1/MAP3K5/AKT1/WIPI2/ATP2B1/SIRT1/NCOA1/ATF4/SLC38A2/EIF2AK2/BAG3	63
Macrophage	GO:0050866	negative regulation of cell activation	45/1362	199/18670	5.89e-12	4.62e-10	HMOX1/FCGR2B/TYROBP/VSIG4/GRN/FGL2/CD74/MERTK/CEBPB/CD84/THBD/APOE/LGALS9/SH2B3/TNFRSF21/CD86/PDGFB/NFKBID/DUSP3/LILRB2/HAVCR2/LYN/IL10/BTK/HFE/LST1/MNDA/MILR1/TNFAIP8L2/PRNP/RUNX1/LOXL3/PTPN6/IL2RA/PRKCD/LILRB1/PELI1/GCLC/AXL/ATM/ID2/PRKAR1A/DUSP22/FER/PKN1	45
Macrophage	GO:0072593	reactive oxygen species metabolic process	56/1362	284/18670	6.08e-12	4.71e-10	AIF1/PDK4/TYROBP/GPX1/CYBB/SESN1/NCF4/FOXO3/ITGAM/CD36/TLR4/SYK/NCF2/ACP5/KLF4/PDGFB/SIRPA/ITGB2/NRROS/TLR2/P2RX4/TMEM106A/IL10/SNCA/P2RX7/TLR6/RAC1/GNAI2/GRB2/VAV1/CAT/IL1B/JAK2/PTGS2/PRKCD/CYBA/ICAM1/NCF1C/CLEC7A/GNAI3/CYP1B1/DDAH2/NFE2L2/CFLAR/TSPO/SOD2/PMAIP1/NQO2/TNF/PRDX3/SH3PXD2A/PRCP/DNM2/HIF1A/AKT1/RHOA	56
Macrophage	GO:0070663	regulation of leukocyte proliferation	48/1362	222/18670	6.54e-12	4.97e-10	AIF1/FCGR2B/TYROBP/VSIG4/CCL8/CD74/CD209/HLA-DPA1/CEBPB/CD4/TFRC/TLR4/SYK/MEF2C/LGALS9/HLA-DMB/PYCARD/NCKAP1L/TNFRSF21/CD86/LILRB2/HAVCR2/IL18/IGF1/LYN/IL10/BTK/LST1/EBI3/MNDA/PRNP/TNFRSF1B/HLA-DPB1/IRS2/TNFSF13B/PTPN6/AHR/IL1B/IL6R/IL2RA/LILRB1/GPR183/PELI1/HHEX/ATM/PRKAR1A/IL6ST/PKN1	48
Macrophage	GO:1903708	positive regulation of hemopoiesis	43/1362	185/18670	6.59e-12	4.97e-10	TYROBP/CD74/CD4/CD83/CCR1/FOXO3/SYK/NLRP3/GAS6/LGALS9/NCKAP1L/LILRB4/CD86/NFKBID/LILRB2/IL18/BTK/VNN1/PPARGC1B/RUNX1/HCLS1/TRIB1/KLF10/ZBTB16/RB1/GNAS/HSPA1A/IL2RA/ATP6AP1/EVI2B/ZMIZ1/FES/FOS/ZFP36L1/AXL/EGR3/ID2/TNF/AP3D1/HIF1A/HSPA1B/RHOA/NFKBIZ	43
Macrophage	GO:0050670	regulation of lymphocyte proliferation	46/1362	208/18670	7.84e-12	5.84e-10	AIF1/FCGR2B/TYROBP/VSIG4/CD74/CD209/HLA-DPA1/CEBPB/CD4/TFRC/TLR4/SYK/MEF2C/LGALS9/HLA-DMB/PYCARD/NCKAP1L/TNFRSF21/CD86/LILRB2/HAVCR2/IL18/IGF1/LYN/IL10/BTK/LST1/EBI3/MNDA/PRNP/TNFRSF1B/HLA-DPB1/IRS2/TNFSF13B/PTPN6/AHR/IL1B/IL6R/IL2RA/LILRB1/GPR183/PELI1/ATM/PRKAR1A/IL6ST/PKN1	46
Macrophage	GO:0032944	regulation of mononuclear cell proliferation	46/1362	209/18670	9.36e-12	6.88e-10	AIF1/FCGR2B/TYROBP/VSIG4/CD74/CD209/HLA-DPA1/CEBPB/CD4/TFRC/TLR4/SYK/MEF2C/LGALS9/HLA-DMB/PYCARD/NCKAP1L/TNFRSF21/CD86/LILRB2/HAVCR2/IL18/IGF1/LYN/IL10/BTK/LST1/EBI3/MNDA/PRNP/TNFRSF1B/HLA-DPB1/IRS2/TNFSF13B/PTPN6/AHR/IL1B/IL6R/IL2RA/LILRB1/GPR183/PELI1/ATM/PRKAR1A/IL6ST/PKN1	46
Macrophage	GO:0070997	neuron death	63/1362	348/18670	1.44e-11	1.043e-09	C1QA/LGMN/CCL3/HMOX1/FCGR2B/TYROBP/CTSZ/GRN/C5AR1/ITSN1/CEBPB/NRP1/FOXO3/ITGAM/ARRB2/CPEB4/TLR4/APOE/MEF2C/SNX6/TNFRSF21/ITGB2/IL10/NAIP/SNCA/CD200R1/TLR6/PRNP/TNFRSF1B/ATG7/NR4A2/LRP1/PPT1/CCL2/PICALM/RB1/MCL1/ARRB1/MAP3K11/JAK2/ROCK1/DNAJC5/FOS/GCLC/AXL/PDPK1/THRB/EGR1/ATM/SOD2/NQO2/TNF/NR4A3/RASA1/BID/NAMPT/MAP3K5/HIF1A/AKT1/RHOA/SIRT1/VPS35/ATF4	63
Macrophage	GO:0006898	receptor-mediated endocytosis	59/1362	316/18670	1.75e-11	1.255e-09	MRC1/CD163/FOLR2/STAB1/DAB2/FCGR2B/CD14/CXCL8/FCER1G/COLEC12/MSR1/RAB31/MARCO/CXCL16/TFRC/AP2A2/ITGAM/ARRB2/CLTC/CD36/APOE/SYK/SDCBP/GRK3/ITGB2/DNM1/FCHO2/SNCA/HFE/SCARB1/RAC1/SCARB2/LRP1/HIP1/PPT1/EPS15/CANX/PICALM/AP2S1/GRB2/CLTA/SNX9/DNAJC13/FCHSD2/ARRB1/CAP1/M6PR/LILRB1/GRK2/CD63/ADM/VEGFA/APOC1/DNM2/AP2M1/TBC1D5/SNX1/HSPH1/MKLN1	59
Macrophage	GO:1901214	regulation of neuron death	58/1362	313/18670	3.56e-11	2.519e-09	C1QA/LGMN/CCL3/HMOX1/FCGR2B/TYROBP/CTSZ/GRN/C5AR1/ITSN1/CEBPB/NRP1/FOXO3/ITGAM/ARRB2/CPEB4/TLR4/APOE/MEF2C/SNX6/ITGB2/IL10/NAIP/SNCA/CD200R1/TLR6/PRNP/TNFRSF1B/ATG7/NR4A2/LRP1/PPT1/CCL2/PICALM/MCL1/ARRB1/MAP3K11/JAK2/ROCK1/DNAJC5/FOS/GCLC/AXL/PDPK1/EGR1/ATM/SOD2/NQO2/TNF/NR4A3/RASA1/MAP3K5/HIF1A/AKT1/RHOA/SIRT1/VPS35/ATF4	58
Macrophage	GO:0031663	lipopolysaccharide-mediated signaling pathway	22/1362	58/18670	3.6e-11	2.519e-09	CCL3/CD14/LY96/CD36/TLR4/IL18/HCK/TLR2/LYN/PTAFR/SCARB1/TRIB1/CCL2/IRAK1/CD180/NFKBIA/IL1B/LY86/TNF/AKT1/MTDH/IRAK2	22
Macrophage	GO:0150076	neuroinflammatory response	25/1362	75/18670	4.56e-11	3.15e-09	C1QA/CCL3/AIF1/CTSC/TYROBP/GRN/C5AR1/ITGAM/ITGB2/IL18/TLR2/IGF1/SNCA/TLR7/CD200R1/TLR6/TNFRSF1B/LRP1/IL1B/JAK2/PTGS2/ATM/TNF/NAMPT/IFNGR1	25
Macrophage	GO:0002429	immune response-activating cell surface receptor signaling pathway	76/1362	473/18670	4.95e-11	3.379e-09	FCGR2B/FCER1G/FCGR2A/C5AR1/HLA-DRA/C3AR1/CD209/HLA-DPA1/CLEC10A/CD4/HLA-DRB1/FPR3/SYK/MEF2C/ARPC5/NCKAP1L/TNFRSF21/CMKLR1/LILRB4/THEMIS2/LCP2/CLEC4E/HLA-DQA2/CYFIP1/NFKBID/CR1/DUSP3/HCK/LYN/C5AR2/PTPRJ/BTK/NFAM1/MNDA/PRNP/HLA-DPB1/RAC1/RUNX1/ARPC3/WASF2/ACTR2/GRB2/FPR1/PTPN6/VAV1/PSME4/PLEKHA1/HLA-DQB1/BAIAP2/PRKCD/PRKACA/HLA-DQA1/APPL2/TAB2/ARPC1B/ACTB/PRKACB/SPG21/PDPK1/PAK1/HLA-DRB5/ARPC4/ELMO…	76
Macrophage	GO:0070372	regulation of ERK1 and ERK2 cascade	56/1362	300/18670	5.79e-11	3.906e-09	CCL3/CSF1R/CCL8/C5AR1/CD74/PDGFC/DUSP6/CD4/MARCO/CCL18/SPRED1/NRP1/CCR1/ARRB2/CD36/TLR4/APOE/SYK/GAS6/LGALS9/PYCARD/KLF4/PDGFB/SIRPA/CCL13/DUSP3/HAVCR2/LYN/C5AR2/TNFRSF11A/P2RY6/P2RY1/CCL4/LRP1/GNAI2/CCL2/PTPN6/ARRB1/IL1B/NOTCH2/ICAM1/ATP6AP1/GPR183/MFHAS1/DUSP1/CCL3L1/MAP2K1/ATF3/CFLAR/BMP2/NQO2/TNF/NPTN/FLCN/RAP1A/PTEN	56
Macrophage	GO:0070371	ERK1 and ERK2 cascade	58/1362	317/18670	6.03e-11	4.022e-09	CCL3/CSF1R/CCL8/C5AR1/CD74/PDGFC/DUSP6/CD4/MARCO/CCL18/SPRED1/NRP1/CCR1/ARRB2/CD36/TLR4/APOE/SYK/GAS6/LGALS9/PYCARD/KLF4/PDGFB/SIRPA/CCL13/DUSP3/HAVCR2/IGF1/LYN/C5AR2/TNFRSF11A/P2RY6/P2RY1/CCL4/LRP1/GNAI2/CCL2/PTPN6/ARRB1/IL1B/NOTCH2/ICAM1/ATP6AP1/GPR183/MFHAS1/DUSP1/ZFP36L1/CCL3L1/MAP2K1/ATF3/CFLAR/BMP2/NQO2/TNF/NPTN/FLCN/RAP1A/PTEN	58
Macrophage	GO:0051251	positive regulation of lymphocyte activation	60/1362	334/18670	6.11e-11	4.033e-09	AIF1/TYROBP/CD74/CD209/HLA-DPA1/CD4/CD83/TFRC/TLR4/SYK/NLRP3/LAMP1/GAS6/MEF2C/LGALS9/HLA-DMB/PYCARD/NCKAP1L/LILRB4/CD86/SIRPA/NFKBID/LILRB2/HAVCR2/IL18/IGF1/LYN/BTK/VNN1/EBI3/HLA-DPB1/RAC1/RUNX1/IRS2/CCL2/GRB2/TNFSF13B/PTPN6/ZBTB16/VAV1/IL1B/IL6R/IL2RA/LILRB1/GPR183/PELI1/ZMIZ1/CLEC7A/AXL/PDPK1/PAK1/EGR3/MAP3K8/IL6ST/AP3D1/AKT1/RHOA/STAT6/HSPH1/NFKBIZ	60
Macrophage	GO:0071706	tumor necrosis factor superfamily cytokine production	39/1362	168/18670	6.52e-11	4.252e-09	CCL3/CD14/TYROBP/FCER1G/CYBB/ARRB2/LY96/CD36/TLR4/SYK/GAS6/ACP5/LGALS9/PYCARD/CD86/SIRPA/CD33/HAVCR2/TLR2/IGF1/TMEM106A/PTAFR/IL10/C5AR2/PTPRJ/IRAK3/PTPN6/TLR1/JAK2/CYBA/LILRB1/DICER1/CLEC7A/AXL/ARHGEF2/TSPO/HSPB1/IFNGR1/MAPKAPK2	39
Macrophage	GO:0030098	lymphocyte differentiation	62/1362	353/18670	7.73e-11	4.986e-09	FCGR2B/MAFB/FCER1G/FGL2/CD74/MERTK/CD4/SPI1/CD83/RBPJ/SYK/NLRP3/GAS6/LGALS9/NCKAP1L/LILRB4/CD86/HDAC9/CLEC4E/NFKBID/CR1/LILRB2/IL18/LYL1/IL10/PTPRJ/BTK/VNN1/NFAM1/SLAMF8/RUNX1/LOXL3/SEMA4A/PTPN6/DOCK2/ZBTB16/VAV1/POU2F2/IRF2BP2/BLNK/IL2RA/NOTCH2/GPR183/CMTM7/ZMIZ1/HHEX/ZFP36L1/HLA-DOA/AXL/KLF6/ADAM17/DOCK11/EGR1/ATM/EGR3/ID2/AP3D1/ZBTB7A/RHOA/PKNOX1/STAT6/NFKBIZ	62
Macrophage	GO:0042116	macrophage activation	28/1362	95/18670	8.72e-11	5.562e-09	C1QA/CCL3/AIF1/FCGR2B/CTSC/TYROBP/VSIG4/GRN/C5AR1/CD74/ITGAM/TLR4/SYK/ITGB2/HAVCR2/TLR2/TMEM106A/IL10/SNCA/TLR7/TLR6/TLR1/JAK2/MFHAS1/ATM/TNF/NAMPT/IFNGR1	28
Macrophage	GO:0043405	regulation of MAP kinase activity	60/1362	337/18670	8.89e-11	5.612e-09	C5AR1/CD74/PDGFC/DUSP6/SPRED1/TLR4/APOE/SYK/SH2B3/ZEB2/FGD2/PDGFB/DUSP3/ADAM9/IGF1/LYN/PTPRJ/TNFRSF11A/P2RX7/TLR6/IQGAP1/IRAK3/TRIB1/FPR1/PTPN6/ARRB1/IRAK1/IL1B/MAP3K11/JAK2/HGF/PRKCD/RGS2/MAP3K3/TGFBR1/PIK3CG/TAB2/DUSP1/MAP2K1/PIK3R5/AKAP13/PAK1/MAP3K1/MAP3K8/BMP2/TNF/FGFR1/VEGFA/TAOK3/MAP3K5/CRK/TAOK1/NUP62/LAMTOR3/MAP2K3/IRAK2/LAMTOR2/PKN1/MAPKAPK2/EIF2AK2	60
Macrophage	GO:0043112	receptor metabolic process	42/1362	192/18670	9.16e-11	5.717e-09	LGMN/CXCL8/FCER1G/RAB31/TFRC/AP2A2/ARRB2/CLTC/CD36/APOE/SYK/SDCBP/GRK3/ITGB2/DNM1/IL10/SNCA/LRP1/EPS15/ARAP1/PICALM/AP2S1/GRB2/CLTA/ARRB1/JAK2/LILRB1/GRK2/CD63/ADM/KIF16B/TNF/LAMTOR1/VEGFA/VAMP3/DTX3L/DNM2/HIF1A/AP2M1/TBC1D5/SNX1/MKLN1	42
Macrophage	GO:0032640	tumor necrosis factor production	38/1362	163/18670	1e-10	6.114e-09	CCL3/CD14/TYROBP/FCER1G/CYBB/ARRB2/LY96/CD36/TLR4/SYK/GAS6/ACP5/LGALS9/PYCARD/SIRPA/CD33/HAVCR2/TLR2/IGF1/TMEM106A/PTAFR/IL10/C5AR2/PTPRJ/IRAK3/PTPN6/TLR1/JAK2/CYBA/LILRB1/DICER1/CLEC7A/AXL/ARHGEF2/TSPO/HSPB1/IFNGR1/MAPKAPK2	38
Macrophage	GO:1903555	regulation of tumor necrosis factor superfamily cytokine production	38/1362	163/18670	1e-10	6.114e-09	CCL3/CD14/TYROBP/FCER1G/CYBB/ARRB2/LY96/CD36/TLR4/SYK/GAS6/ACP5/LGALS9/PYCARD/CD86/SIRPA/CD33/HAVCR2/TLR2/IGF1/PTAFR/IL10/C5AR2/PTPRJ/IRAK3/PTPN6/TLR1/JAK2/CYBA/LILRB1/DICER1/CLEC7A/AXL/ARHGEF2/TSPO/HSPB1/IFNGR1/MAPKAPK2	38
Macrophage	GO:0097191	extrinsic apoptotic signaling pathway	46/1362	224/18670	1.14e-10	6.889e-09	HMOX1/GPX1/NRP1/FOXO3/PYCARD/DAPK1/IGF1/P2RX7/TNFRSF1B/TNFRSF1A/MCL1/HSPA1A/IL1B/IL6R/JAK2/FEM1B/HGF/ICAM1/SGK3/TGFBR1/SGPP1/ATF3/GCLC/TMBIM1/DELE1/LTBR/STX4/PDPK1/ARHGEF2/CFLAR/SIAH2/PMAIP1/TNF/FGFR1/CTNNA1/BID/DDX3X/GSK3A/HSPA1B/AKT1/PTEN/APPL1/MKNK2/PHIP/LMNA/BAG3	46
Macrophage	GO:0030316	osteoclast differentiation	28/1362	97/18670	1.5e-10	8.98e-09	CCL3/CSF1R/MAFB/TYROBP/FCER1G/CEBPB/TFRC/CCR1/TLR4/LILRB4/SNX10/LILRB3/TNFRSF11A/PPARGC1B/KLF10/GAB2/MITF/GNAS/NOTCH2/LILRB1/ATP6AP1/GPR183/LRRK1/FOS/TNF/FAM20C/SH3PXD2A/TOB2	28
Macrophage	GO:0001659	temperature homeostasis	39/1362	173/18670	1.66e-10	9.847e-09	GPX1/PDGFC/CEBPB/RBPJ/CD36/TLR4/SYK/GATM/CMKLR1/IL18/ACSL1/TNFRSF11A/TRPM2/PPARGC1B/UCP2/RB1/ARRDC3/GNAS/IL1B/JAK2/PTGS2/ADIPOR1/ALDH1A1/PCTP/APPL2/SLC27A1/HADH/ADAM17/EGR1/ACADVL/TNF/DOCK7/APC/VEGFA/KDM6B/FLCN/DYNC1H1/STAT6/ATF4	39
Macrophage	GO:0050764	regulation of phagocytosis	28/1362	98/18670	1.96e-10	1.147e-08	FCGR2B/FCER1G/MERTK/RAB31/CD36/SYK/GAS6/PYCARD/C2/NCKAP1L/SIRPA/HCK/TLR2/PTPRJ/SCARB1/LRP1/CCL2/DOCK2/IL1B/CYBA/SNX3/APPL2/CLEC7A/TNF/DNM2/RAP1A/PTEN/APPL1	28
Macrophage	GO:0009896	positive regulation of catabolic process	69/1362	423/18670	1.99e-10	1.1547e-08	DAB2/HMOX1/CTSC/WWP1/SESN1/FOXO3/APOE/SPTLC2/DAPK1/ADAM9/RNF144B/TPCN1/IGF1/SNCA/P2RX7/DISC1/TNFRSF1B/ATG7/LRP1/TRIB1/C9orf72/IRS2/SNX9/BNIP3L/ZC3H12D/OAZ1/HSPA1A/IL1B/HERPUD1/ROCK1/PRKCD/PFKFB3/RAB7A/SMCR8/SESN3/ZFP36L1/EIF2AK4/PIAS1/OAZ2/GCLC/GNAI3/ATM/NFE2L2/RALB/VPS13C/PTTG1IP/TNF/CUL4B/APC/UPF1/YTHDF3/LARP1/FLCN/DTX3L/HIF1A/GSK3A/BAG6/HSPA1B/AKT1/RAD23A/MTDH/PTEN/SIRT1/PUM1/VPS35/SNX1/CALCOC…	69
Macrophage	GO:0032535	regulation of cellular component size	63/1362	370/18670	2.06e-10	1.1828e-08	ARHGAP18/IQGAP2/NRP1/PLEK/APOE/ARPC5/PYCARD/SHTN1/NCKAP1L/CYFIP1/FMN1/WDR36/CLN8/ARHGAP4/HCK/SLC12A7/P2RX7/RHOBTB1/DISC1/CAPZA2/RAC1/HCLS1/FGF13/LRP1/ARPC3/ARPIN/SEMA4A/PICALM/ACTR2/GRB2/SNX9/VAV1/TMSB4X/FCHSD2/EPS8/RTN4/CAPZB/TTL/SPIRE1/TMEM123/BAIAP2/PRKCD/ICAM1/TMSB10/ARPC1B/KCNMA1/GOLGA4/PAK1/WASHC2C/ARPC4/RASA1/VASP/PLEKHG2/ARPC2/FER/VEGFA/ANXA7/DNM2/AP2M1/AKT1/RHOA/PTEN/LAMTOR4	63
Macrophage	GO:0030041	actin filament polymerization	40/1362	182/18670	2.2e-10	1.2528e-08	AIF1/ARHGAP18/IQGAP2/ARPC5/PYCARD/NCKAP1L/CYFIP1/FMN1/HCK/ARHGAP6/RHOBTB1/CAPZA2/RAC1/HCLS1/GAS7/ARPC3/ARPIN/ACTR2/GRB2/SNX9/TMSB4X/FCHSD2/EPS8/CAPZB/SPIRE1/JAK2/BAIAP2/PRKCD/ICAM1/PSTPIP2/TMSB10/ARPC1B/WASHC2C/ARPC4/RASA1/VASP/PLEKHG2/ARPC2/FER/RHOA	40
Macrophage	GO:0032680	regulation of tumor necrosis factor production	37/1362	160/18670	2.25e-10	1.2703e-08	CCL3/CD14/TYROBP/FCER1G/CYBB/ARRB2/LY96/CD36/TLR4/SYK/GAS6/ACP5/LGALS9/PYCARD/SIRPA/CD33/HAVCR2/TLR2/IGF1/PTAFR/IL10/C5AR2/PTPRJ/IRAK3/PTPN6/TLR1/JAK2/CYBA/LILRB1/DICER1/CLEC7A/AXL/ARHGEF2/TSPO/HSPB1/IFNGR1/MAPKAPK2	37
Macrophage	GO:0002695	negative regulation of leukocyte activation	39/1362	175/18670	2.39e-10	1.33e-08	HMOX1/FCGR2B/TYROBP/VSIG4/GRN/FGL2/CD74/MERTK/CEBPB/CD84/LGALS9/TNFRSF21/CD86/NFKBID/DUSP3/LILRB2/HAVCR2/LYN/IL10/BTK/HFE/LST1/MNDA/MILR1/TNFAIP8L2/PRNP/RUNX1/LOXL3/PTPN6/IL2RA/LILRB1/PELI1/AXL/ATM/ID2/PRKAR1A/DUSP22/FER/PKN1	39
Macrophage	GO:0110053	regulation of actin filament organization	50/1362	261/18670	2.41e-10	1.33e-08	ARHGAP18/IQGAP2/NRP1/PLEK/ARPC5/PYCARD/NCKAP1L/CYFIP1/FMN1/ARHGEF10L/STMN1/HCK/ARHGAP6/RHOBTB1/CAPZA2/RAC1/HCLS1/C9orf72/ARPC3/WASF2/ARPIN/ARAP1/ACTR2/GRB2/SNX9/TMSB4X/FCHSD2/EPS8/CAPZB/SPIRE1/BAIAP2/ROCK1/PRKCD/ICAM1/TMSB10/TGFBR1/PPM1F/ARPC1B/PAK1/WASHC2C/ARPC4/RASA1/VASP/PLEKHG2/ARPC2/TESK1/FER/PPFIA1/RHOA/SORBS3	50
Macrophage	GO:0016236	macroautophagy	54/1362	295/18670	2.71e-10	1.4859e-08	HMOX1/SESN1/MCOLN1/VAMP8/SNX6/ATP6V0B/SPTLC2/LAMP2/FEZ2/TBC1D14/WDFY3/ATP6V1B2/ATP6V0A1/ATG7/C9orf72/WDR81/BNIP3L/ATP6V1A/RRAGD/PRKACA/ATP6V1C1/ATP6V0D1/RAB7A/SMCR8/SESN3/ATG16L2/MTM1/SNX5/USP36/GNAI3/RALB/VPS13C/PACS2/LAMTOR1/LGALS8/LARP1/MTMR14/HIF1A/RAB1A/AKT1/WIPI2/LAMTOR3/NBR1/LAMTOR2/SIRT1/TBC1D5/VPS35/CHMP3/CALCOCO2/LAMTOR4/VMP1/SQSTM1/BAG3/SUPT5H	54
Macrophage	GO:0032722	positive regulation of chemokine production	21/1362	58/18670	2.79e-10	1.5121e-08	HMOX1/CSF1R/AIF1/CD74/TLR4/SYK/LGALS9/PYCARD/HAVCR2/TLR2/TLR7/LRP1/IL1B/IL6R/CLEC7A/ADAM17/EGR1/TNF/DDX3X/HIF1A/EIF2AK2	21
Macrophage	GO:0051235	maintenance of location	58/1362	330/18670	3.08e-10	1.656e-08	CCL3/FTL/MSR1/CD4/MCOLN1/ABCA1/MYO5A/ITPR2/CD36/APOE/GAA/ANXA5/FTH1/EPB41L3/NRROS/TPCN1/LYN/SLC8A1/IL10/GM2A/SNCA/SCARB1/TRPM2/P2RX7/RYR1/P2RY6/PLCB2/CLIC2/NRIP1/SRGN/PTPN6/CALM3/TMSB4X/NFKBIA/IL1B/CYBA/PRKACA/SYNE3/SOAT1/OSBPL11/TMSB10/PLIN2/CALM2/HEXB/HNRNPU/PDPK1/FKBP1A/VPS13C/TSPO/TNF/SLC8B1/AP3D1/YWHAB/AKT1/OS9/ARHGAP21/SIRT1/INSIG1	58
Macrophage	GO:0070374	positive regulation of ERK1 and ERK2 cascade	44/1362	215/18670	3.24e-10	1.7255e-08	CCL3/CSF1R/CCL8/C5AR1/CD74/PDGFC/CD4/MARCO/CCL18/NRP1/CCR1/ARRB2/CD36/TLR4/APOE/GAS6/LGALS9/PYCARD/PDGFB/CCL13/HAVCR2/C5AR2/TNFRSF11A/P2RY6/P2RY1/CCL4/LRP1/GNAI2/CCL2/ARRB1/NOTCH2/ICAM1/ATP6AP1/GPR183/MFHAS1/CCL3L1/MAP2K1/CFLAR/BMP2/NQO2/TNF/NPTN/RAP1A/PTEN	44
Macrophage	GO:0046651	lymphocyte proliferation	51/1362	272/18670	3.53e-10	1.8642e-08	AIF1/FCGR2B/TYROBP/VSIG4/CD74/CD209/HLA-DPA1/CEBPB/CD4/TFRC/TLR4/SYK/MEF2C/LGALS9/HLA-DMB/PYCARD/NCKAP1L/TNFRSF21/CD86/LILRB2/HAVCR2/IL18/IGF1/LYN/IL10/BTK/LST1/P2RX7/EBI3/MNDA/PRNP/TNFRSF1B/HLA-DPB1/IRS2/TNFSF13B/PTPN6/DOCK2/AHR/CD180/IL1B/IL6R/IL2RA/PRKCD/LILRB1/GPR183/PELI1/PIK3CG/ATM/PRKAR1A/IL6ST/PKN1	51
Macrophage	GO:0030595	leukocyte chemotaxis	45/1362	224/18670	3.85e-10	2.0142e-08	LGMN/CCL3/AIF1/CXCL8/FCER1G/CCL8/C5AR1/CXCL3/CD74/C3AR1/CXCL16/CCL18/CCR1/SYK/GAS6/LGALS9/NCKAP1L/CMKLR1/MPP1/PDGFB/CCL13/HRH1/ITGB2/LYN/IL10/C5AR2/TNFRSF11A/TRPM2/SLAMF8/RAC1/CCL4/CCL2/VAV1/IL1B/IL6R/GPR183/CXCL2/IL1RN/PIK3CG/DUSP1/CCL3L1/ADAM17/ADAM10/VEGFA/SLC8B1	45
Macrophage	GO:0070661	leukocyte proliferation	54/1362	298/18670	3.99e-10	2.0701e-08	CSF1R/AIF1/FCGR2B/TYROBP/VSIG4/CCL8/CD74/CD209/HLA-DPA1/CEBPB/CD4/TFRC/TLR4/SYK/MEF2C/LGALS9/HLA-DMB/PYCARD/NCKAP1L/TNFRSF21/CD86/LILRB2/HAVCR2/IL18/IGF1/LYN/IL10/BTK/LST1/P2RX7/EBI3/MNDA/PRNP/TNFRSF1B/HLA-DPB1/IRS2/TNFSF13B/PTPN6/DOCK2/AHR/CD180/IL1B/IL6R/IL2RA/PRKCD/LILRB1/GPR183/PELI1/HHEX/PIK3CG/ATM/PRKAR1A/IL6ST/PKN1	54
Macrophage	GO:0051092	positive regulation of NF-kappaB transcription factor activity	35/1362	149/18670	4.37e-10	2.2324e-08	CD36/TLR4/NLRP3/LGALS9/PYCARD/TRIM14/ITGB2/IL18/TLR2/BTK/TNFRSF11A/TLR6/IRAK3/CAT/IRAK1/HSPA1A/IL1B/EDA/ICAM1/TAB2/CARM1/LRRFIP1/ARHGEF2/CFLAR/MYD88/TNF/PRDX3/FER/IKBKB/HSPA1B/ZBTB7A/MTDH/IRAK2/TRIM25/EIF2AK2	35
Macrophage	GO:0002697	regulation of immune effector process	72/1362	458/18670	4.38e-10	2.2324e-08	C1QA/C1QB/C1QC/HMOX1/FCGR2B/VSIG4/FCER1G/GRN/FGL2/C5AR1/CD74/C3AR1/CD84/VAMP8/TFRC/ITGAM/ARRB2/CD36/TLR4/SYK/NLRP3/LAMP1/LGALS9/HLA-DMB/PYCARD/C2/STX7/A2M/CD86/NFKBID/CR1/ITGB2/HAVCR2/IL18/LYN/PTAFR/IL10/C5AR2/PTPRJ/BTK/HFE/P2RX7/SLAMF8/TNFRSF1B/IRAK3/LOXL3/GAB2/PTPN6/VAV1/IL1B/IL2RA/LILRB1/FES/HTRA1/APPL2/TMBIM6/SEC14L1/EIF2AK4/STX4/PDPK1/TNF/NR4A3/DUSP22/FER/CRK/DTX3L/RAP1A/PUM1/STAT6/APPL1/PKN…	72
Macrophage	GO:0032943	mononuclear cell proliferation	51/1362	274/18670	4.62e-10	2.334e-08	AIF1/FCGR2B/TYROBP/VSIG4/CD74/CD209/HLA-DPA1/CEBPB/CD4/TFRC/TLR4/SYK/MEF2C/LGALS9/HLA-DMB/PYCARD/NCKAP1L/TNFRSF21/CD86/LILRB2/HAVCR2/IL18/IGF1/LYN/IL10/BTK/LST1/P2RX7/EBI3/MNDA/PRNP/TNFRSF1B/HLA-DPB1/IRS2/TNFSF13B/PTPN6/DOCK2/AHR/CD180/IL1B/IL6R/IL2RA/PRKCD/LILRB1/GPR183/PELI1/PIK3CG/ATM/PRKAR1A/IL6ST/PKN1	51
Macrophage	GO:0031331	positive regulation of cellular catabolic process	61/1362	361/18670	5.46e-10	2.7322e-08	DAB2/HMOX1/CTSC/SESN1/FOXO3/APOE/SPTLC2/DAPK1/ADAM9/RNF144B/TPCN1/IGF1/SNCA/P2RX7/DISC1/TNFRSF1B/LRP1/TRIB1/C9orf72/IRS2/SNX9/BNIP3L/ZC3H12D/HSPA1A/IL1B/HERPUD1/ROCK1/PRKCD/PFKFB3/SMCR8/SESN3/ZFP36L1/EIF2AK4/PIAS1/GCLC/GNAI3/ATM/NFE2L2/RALB/VPS13C/PTTG1IP/TNF/UPF1/YTHDF3/LARP1/FLCN/DTX3L/HIF1A/GSK3A/BAG6/HSPA1B/AKT1/RAD23A/MTDH/PTEN/SIRT1/PUM1/VPS35/CALCOCO2/BAG3/SUPT5H	61
Macrophage	GO:0016482	cytosolic transport	36/1362	158/18670	6.1e-10	3.027e-08	DAB2/CLTC/LAMP1/SNX2/SNX6/TBC1D14/SNX8/EPS15/EVI5/WDR81/ACTR2/DNAJC13/KIF1B/HEATR5A/SNX3/WDR91/DOP1B/STX6/RAB7A/WASHC2A/KIF16B/ANKFY1/MAP2K1/SNX5/HOOK3/WASHC2C/VPS13C/DENND5A/VAMP3/EEA1/SLC66A2/TBC1D5/VPS35/RAB14/SNX1/CHMP3	36
Macrophage	GO:0050900	leukocyte migration	76/1362	499/18670	6.36e-10	3.1285e-08	LGMN/CCL3/HMOX1/AIF1/CXCL8/FCER1G/CCL8/C5AR1/CXCL3/CD74/C3AR1/MERTK/CD84/GYPC/CXCL16/CCL18/THBD/CCR1/ITGAM/SYK/GAS6/ATP1B1/LGALS9/GCNT1/PYCARD/NCKAP1L/CMKLR1/SLC7A8/MPP1/PDGFB/SIRPA/CCL13/SDC3/HRH1/ITGB2/SLC7A7/HCK/LYN/P2RX4/PTAFR/IL10/C5AR2/TNFRSF11A/CD200R1/TRPM2/SLAMF8/RAC1/CCL4/CCL2/GRB2/PTPN6/VAV1/EPS8/IL1B/IL6R/ROCK1/ICAM1/GPR183/SELPLG/CXCL2/DOK2/IL1RN/PIK3CG/DUSP1/CCL3L1/ADAM17/TNF/ADAM10…	76
Macrophage	GO:0007249	I-kappaB kinase/NF-kappaB signaling	50/1362	269/18670	7.19e-10	3.5087e-08	HMOX1/CD14/CD74/CD4/LY96/CD36/TLR4/LGALS9/PYCARD/WLS/SIRPA/NFKBID/TLR2/PLEKHG5/TMEM106A/BTK/TLR7/TLR6/TNFRSF1A/SECTM1/PER1/IRAK1/NFKBIA/IL1B/ROCK1/EDA/VAPA/PELI1/IL1RN/MAP3K3/TAB2/CASP10/CASP1/LTBR/AKAP13/PDPK1/FKBP1A/CFLAR/MYD88/TNF/HSPB1/IKBKB/AKT1/NUP62/RHOA/MTDH/IRAK2/SIRT1/TRIM25/SQSTM1	50
Macrophage	GO:0002761	regulation of myeloid leukocyte differentiation	30/1362	117/18670	8.12e-10	3.9279e-08	C1QC/CCL3/MAFB/TYROBP/CD74/CEBPB/CD4/CCR1/TLR4/LILRB4/LYN/LILRB3/PPARGC1B/RUNX1/HCLS1/TRIB1/KLF10/MITF/RB1/GNAS/NOTCH2/LILRB1/ATP6AP1/EVI2B/FES/FOS/ZFP36L1/ID2/TNF/TOB2	30
Macrophage	GO:2001234	negative regulation of apoptotic signaling pathway	45/1362	230/18670	9.4e-10	4.5091e-08	HMOX1/GPX1/CD74/NRP1/ARRB2/IGF1/VNN1/TPT1/GRINA/NR4A2/GNAI2/PLAUR/RB1/MCL1/HSPA1A/IL1B/PTGS2/HERPUD1/SLC35F6/HGF/ICAM1/SGK3/TGFBR1/TMBIM6/IVNS1ABP/GCLC/TMBIM1/GNAI3/NFE2L2/ARHGEF2/CFLAR/SIAH2/SOD2/PTTG1IP/TNF/HSPB1/CTNNA1/BID/DDX3X/HIF1A/HSPA1B/AKT1/SIRT1/PHIP/LMNA	45
Macrophage	GO:0051250	negative regulation of lymphocyte activation	34/1362	146/18670	9.88e-10	4.7017e-08	FCGR2B/TYROBP/VSIG4/FGL2/CD74/MERTK/CEBPB/LGALS9/TNFRSF21/CD86/NFKBID/DUSP3/LILRB2/HAVCR2/LYN/IL10/BTK/HFE/LST1/MNDA/TNFAIP8L2/PRNP/RUNX1/LOXL3/PTPN6/IL2RA/LILRB1/PELI1/AXL/ATM/ID2/PRKAR1A/DUSP22/PKN1	34
Macrophage	GO:0002755	MyD88-dependent toll-like receptor signaling pathway	16/1362	36/18670	1.06e-09	5.0111e-08	CD14/LY96/CD36/TLR4/TLR2/TLR5/BTK/TLR7/TLR6/IRAK3/IRAK1/TLR1/TAB2/MAP3K1/MYD88/IRAK2	16
Macrophage	GO:0051402	neuron apoptotic process	46/1362	239/18670	1.07e-09	5.0111e-08	LGMN/CCL3/HMOX1/TYROBP/CTSZ/GRN/C5AR1/ITSN1/CEBPB/NRP1/FOXO3/ITGAM/ARRB2/CPEB4/APOE/MEF2C/SNX6/TNFRSF21/NAIP/SNCA/PRNP/NR4A2/LRP1/PPT1/CCL2/RB1/MCL1/ARRB1/MAP3K11/JAK2/ROCK1/DNAJC5/GCLC/AXL/PDPK1/THRB/ATM/SOD2/NQO2/TNF/NR4A3/RASA1/BID/HIF1A/RHOA/ATF4	46
Macrophage	GO:0051090	regulation of DNA-binding transcription factor activity	68/1362	432/18670	1.27e-09	5.9172e-08	HMOX1/SGK1/ARRB2/CD36/TLR4/SYK/NLRP3/GAS6/LGALS9/PYCARD/CMKLR1/KLF4/TRIM14/NFKBID/ITGB2/HAVCR2/IL18/HCK/TLR2/IL10/BTK/TNFRSF11A/TLR6/NFAM1/PPARGC1B/ADORA3/PRNP/IRAK3/HCLS1/TRIB1/TMSB4X/RB1/ARRB1/CAT/IRAK1/NFKBIA/HSPA1A/IL1B/JAK2/EDA/ICAM1/PELI1/SGK3/FOS/TAB2/CARM1/EIF2AK4/LRRFIP1/CYP1B1/ARHGEF2/ID2/CFLAR/MYD88/TNF/PARP10/PRDX3/FER/VEGFA/IKBKB/HSPA1B/ZBTB7A/AKT1/MTDH/IRAK2/PTEN/SIRT1/TRIM25/EIF2AK2	68
Macrophage	GO:0032677	regulation of interleukin-8 production	23/1362	74/18670	1.3e-09	6.01e-08	CD14/CD74/TLR4/SYK/LGALS9/PYCARD/KLF4/CD33/TLR2/IL10/C5AR2/TLR5/TLR7/TLR6/TMSB4X/ARRB1/TLR1/HSPA1A/IL1B/CLEC7A/MYD88/TNF/HSPA1B	23
Macrophage	GO:0008154	actin polymerization or depolymerization	42/1362	209/18670	1.46e-09	6.6624e-08	AIF1/ARHGAP18/IQGAP2/PLEK/ARPC5/PYCARD/NCKAP1L/CYFIP1/FMN1/HCK/ARHGAP6/RHOBTB1/CAPZA2/RAC1/HCLS1/GAS7/ARPC3/ARPIN/ACTR2/GRB2/SNX9/TMSB4X/FCHSD2/EPS8/CAPZB/SPIRE1/JAK2/CAP1/BAIAP2/PRKCD/ICAM1/PSTPIP2/TMSB10/ARPC1B/WASHC2C/ARPC4/RASA1/VASP/PLEKHG2/ARPC2/FER/RHOA	42
Macrophage	GO:2001233	regulation of apoptotic signaling pathway	65/1362	406/18670	1.47e-09	6.6624e-08	HMOX1/CTSC/GPX1/CD74/NRP1/ARRB2/SGMS1/LGALS9/PPP3R1/PYCARD/IGF1/VNN1/TPT1/GRINA/NR4A2/GNAI2/PLAUR/RB1/MCL1/HSPA1A/IL1B/JAK2/PTGS2/HERPUD1/SLC35F6/FEM1B/HGF/PRKCD/ICAM1/SGK3/TGFBR1/TMBIM6/IVNS1ABP/ATF3/GCLC/TMBIM1/LTBR/STX4/GNAI3/NFE2L2/ARHGEF2/CFLAR/SIAH2/SOD2/PMAIP1/PTTG1IP/TNF/FGFR1/HSPB1/CTNNA1/BID/DDX3X/CHCHD10/FLCN/HIF1A/GSK3A/YWHAB/HSPA1B/AKT1/PTEN/SIRT1/YWHAG/PHIP/LMNA/SFPQ	65
Macrophage	GO:0008286	insulin receptor signaling pathway	33/1362	141/18670	1.52e-09	6.8188e-08	PDK4/FOXO3/ATP6V0B/ATP6V1B2/SLC2A8/ATP6V0A1/PTPRE/IRS2/RHOQ/GNAI2/GRB2/ATP6V1A/IL1B/ADIPOR1/BAIAP2/PRKCD/ATP6AP1/ATP6V1C1/ATP6V0D1/PIK3C2A/SESN3/C2CD5/ZNF106/PAK1/EIF4EBP1/APC/FER/GSK3A/AKT1/SIRT1/ATP6V1F/APPL1/PHIP	33
Macrophage	GO:0043523	regulation of neuron apoptotic process	42/1362	210/18670	1.7e-09	7.5861e-08	LGMN/CCL3/HMOX1/TYROBP/CTSZ/GRN/C5AR1/ITSN1/CEBPB/NRP1/FOXO3/ITGAM/ARRB2/CPEB4/APOE/MEF2C/SNX6/NAIP/SNCA/PRNP/NR4A2/LRP1/PPT1/CCL2/MCL1/ARRB1/MAP3K11/JAK2/ROCK1/DNAJC5/GCLC/AXL/PDPK1/ATM/SOD2/NQO2/TNF/NR4A3/RASA1/HIF1A/RHOA/ATF4	42
Macrophage	GO:0031334	positive regulation of protein complex assembly	49/1362	268/18670	1.89e-09	8.3216e-08	IQGAP2/ABCA1/PLEK/CD36/TLR4/SYK/ARPC5/FNIP2/PYCARD/FSCN1/NCKAP1L/CYFIP1/FMN1/HCK/TLR6/RHOBTB1/RAC1/ARPC3/ARPIN/ACTR2/GRB2/SNX9/MITF/FCHSD2/SPIRE1/HSPA1A/BAIAP2/ICAM1/FES/ASAP1/ARPC1B/CLEC7A/PIEZO1/PAK1/WASHC2C/ATM/PMAIP1/ARPC4/TNF/CUL4B/VASP/ARPC2/BID/FER/VEGFA/HSPA1B/RHOA/SETX/G3BP1	49
Macrophage	GO:0031668	cellular response to extracellular stimulus	49/1362	268/18670	1.89e-09	8.3216e-08	FOLR2/HMOX1/AIF1/PDK4/CYBB/SESN1/CPEB4/GLUL/GAS6/CD68/LAMP2/DSC2/LYN/P2RX4/HFE/P2RX7/P2RY1/ATG7/NR4A2/KLF10/COMT/PTGS2/BAIAP2/RRAGD/PPP1R9B/CYBA/IFI16/ICAM1/FES/FOS/SESN3/EIF2AK4/ATF3/AXL/SIPA1/NFE2L2/RALB/PMAIP1/USF2/NAMPT/RIPOR1/MAP3K5/WIPI2/ATP2B1/SIRT1/NCOA1/ATF4/SLC38A2/EIF2AK2	49
Macrophage	GO:2000377	regulation of reactive oxygen species metabolic process	40/1362	195/18670	1.91e-09	8.3425e-08	AIF1/TYROBP/FOXO3/ITGAM/CD36/TLR4/SYK/ACP5/KLF4/PDGFB/SIRPA/ITGB2/P2RX4/TMEM106A/IL10/SNCA/TLR6/RAC1/GNAI2/GRB2/IL1B/JAK2/PTGS2/PRKCD/CYBA/ICAM1/CLEC7A/GNAI3/CYP1B1/DDAH2/NFE2L2/CFLAR/TSPO/NQO2/TNF/PRCP/DNM2/HIF1A/AKT1/RHOA	40
Macrophage	GO:0061900	glial cell activation	20/1362	58/18670	2e-09	8.6846e-08	C1QA/CCL3/AIF1/CTSC/TYROBP/GRN/C5AR1/ITGAM/ITGB2/TLR2/SNCA/TLR7/TLR6/LRP1/IL1B/JAK2/ATM/TNF/NAMPT/IFNGR1	20
Macrophage	GO:0022604	regulation of cell morphogenesis	73/1362	484/18670	2.15e-09	9.2461e-08	CCL3/CSF1R/ARHGAP18/NRP1/PLXND1/APOE/SHTN1/ZEB2/FGD2/CYFIP1/PLEKHO1/CCL13/EPB41L3/FGD4/ITGB2/LIMD1/WDR36/ARHGAP4/HCK/PARVB/PLXNB2/LST1/P2RY1/DISC1/RAC1/FGF13/LRP1/RHOQ/ARPIN/SEMA4A/ZSWIM6/ARAP1/CCL2/ACTR2/EPS8/RTN4/CASS4/CAPZB/TTL/GNA13/BAIAP2/RREB1/ICAM1/SYNE3/TRAK1/FES/EEF2K/FMNL2/RHOU/HEXB/AGO4/MAP2K1/GOLGA4/PAK1/ITSN2/WASHC2C/CORO1C/RAP2A/RASA1/ARPC2/ADAM10/VEGFA/RND3/ANXA7/CRK/DNM2/LARP4/RHO…	73
Macrophage	GO:0032637	interleukin-8 production	24/1362	82/18670	2.24e-09	9.4226e-08	CD14/CD74/TLR4/SYK/LGALS9/PYCARD/KLF4/CD33/TLR2/IL10/C5AR2/TLR5/TLR7/TLR6/TMSB4X/ARRB1/TLR1/HSPA1A/IL1B/CLEC7A/MYD88/TNF/RAB1A/HSPA1B	24
Macrophage	GO:0032642	regulation of chemokine production	24/1362	82/18670	2.24e-09	9.4226e-08	HMOX1/CSF1R/AIF1/CD74/TLR4/SYK/LGALS9/PYCARD/KLF4/SIRPA/HAVCR2/TLR2/IL10/TLR7/LRP1/IL1B/IL6R/CLEC7A/ADAM17/EGR1/TNF/DDX3X/HIF1A/EIF2AK2	24
Macrophage	GO:0046209	nitric oxide metabolic process	24/1362	82/18670	2.24e-09	9.4226e-08	AIF1/CD36/TLR4/ACP5/KLF4/SIRPA/ITGB2/TLR2/P2RX4/TMEM106A/IL10/TLR6/RAC1/IL1B/JAK2/PTGS2/ICAM1/CLEC7A/CYP1B1/DDAH2/TSPO/TNF/DNM2/AKT1	24
Macrophage	GO:0032602	chemokine production	25/1362	89/18670	2.69e-09	1.11875e-07	HMOX1/CSF1R/AIF1/CD74/TLR4/SYK/LGALS9/PYCARD/KLF4/SIRPA/HAVCR2/IL18/TLR2/IL10/TLR7/LRP1/IL1B/IL6R/CLEC7A/ADAM17/EGR1/TNF/DDX3X/HIF1A/EIF2AK2	25
Macrophage	GO:0001774	microglial cell activation	18/1362	48/18670	2.72e-09	1.11875e-07	C1QA/CCL3/AIF1/CTSC/TYROBP/GRN/C5AR1/ITGAM/ITGB2/TLR2/SNCA/TLR7/TLR6/JAK2/ATM/TNF/NAMPT/IFNGR1	18
Macrophage	GO:0002269	leukocyte activation involved in inflammatory response	18/1362	48/18670	2.72e-09	1.11875e-07	C1QA/CCL3/AIF1/CTSC/TYROBP/GRN/C5AR1/ITGAM/ITGB2/TLR2/SNCA/TLR7/TLR6/JAK2/ATM/TNF/NAMPT/IFNGR1	18
Macrophage	GO:0007599	hemostasis	57/1362	341/18670	3.03e-09	1.24017e-07	F13A1/FCER1G/MERTK/THBD/ARRB2/PLEK/ITPR2/CD36/TLR4/APOE/SYK/GAS6/SH2B3/A2M/ANXA5/LCP2/PDGFB/FERMT3/GNAQ/LYN/P2RX4/GNA15/P2RX7/P2RY1/RAP2B/CAPZA2/RAC1/PTPN6/VAV1/PLAUR/FLI1/CAPZB/ARRB1/GNAS/PAPSS2/JAK2/GNA13/MAFG/PRKAR2B/PRKCD/PRKACA/PIK3CG/ACTB/PRKACB/PIK3R5/GNG2/AXL/PDPK1/GNB1/DOCK11/NFE2L2/HSPB1/AKAP10/PRKAR1A/ANXA7/PRCP/PABPC4	57
Macrophage	GO:0007162	negative regulation of cell adhesion	51/1362	289/18670	3.14e-09	1.27608e-07	FCGR2B/TGFBI/VSIG4/FGL2/CD74/CEBPB/PLXND1/LGALS9/SH2B3/TNFRSF21/CD86/KLF4/NFKBID/DUSP3/LILRB2/HAVCR2/PLXNB2/ARHGAP6/IL10/HFE/TNFAIP8L2/PRNP/RUNX1/LRP1/SPINT2/LOXL3/ZNF703/PTPN6/JAK2/CD164/IL2RA/PRKCD/LILRB1/PELI1/IL1RN/PPM1F/DUSP1/ADAM15/SIPA1/CYP1B1/CORO1C/BMP2/RASA1/PRKAR1A/DUSP22/ADAM10/VEGFA/AKT1/RHOA/PTEN/ARHGDIA	51
Macrophage	GO:0032147	activation of protein kinase activity	56/1362	333/18670	3.33e-09	1.34295e-07	C5AR1/CD74/PDGFC/DUSP6/CCDC88A/TLR4/SYK/GAS6/NCKAP1L/PDGFB/ADAM9/ADCY7/IL18/IGF1/P2RX7/TLR6/PRNP/CAB39/FGF13/FPR1/ARRB1/IRAK1/IL1B/MAP3K11/IL6R/JAK2/PRKAR2B/HGF/PRKCD/PRKACA/MAP3K3/TGFBR1/TAB2/PRKACB/MAP2K1/PDPK1/PAK1/MAP3K1/MAP3K8/BMP2/TNF/PRKAR1A/VEGFA/TAOK3/MAP3K5/CRK/TAOK1/AKT1/LAMTOR3/ZFP91/MAP2K3/IRAK2/LAMTOR2/PKN1/MAPKAPK2/EIF2AK2	56
Macrophage	GO:0070664	negative regulation of leukocyte proliferation	23/1362	78/18670	4.11e-09	1.64479e-07	FCGR2B/TYROBP/VSIG4/CCL8/CEBPB/LGALS9/TNFRSF21/CD86/LILRB2/HAVCR2/LYN/IL10/BTK/LST1/MNDA/PRNP/PTPN6/IL2RA/LILRB1/PELI1/ATM/PRKAR1A/PKN1	23
Macrophage	GO:0045428	regulation of nitric oxide biosynthetic process	21/1362	66/18670	4.22e-09	1.67662e-07	AIF1/CD36/TLR4/ACP5/KLF4/SIRPA/ITGB2/P2RX4/IL10/TLR6/RAC1/IL1B/JAK2/PTGS2/ICAM1/CLEC7A/DDAH2/TSPO/TNF/DNM2/AKT1	21
Macrophage	GO:0038093	Fc receptor signaling pathway	45/1362	241/18670	4.38e-09	1.71296e-07	FCGR2B/FCER1G/FCGR2A/SYK/PPP3R1/ARPC5/NCKAP1L/LCP2/CLEC4E/CYFIP1/HCK/LYN/PTPRJ/BTK/CD200R1/RAC1/ARPC3/WASF2/ACTR2/GRB2/GAB2/VAV1/PSME4/BAIAP2/PRKCD/FOS/APPL2/TAB2/ARPC1B/ACTB/PDPK1/PAK1/MAP3K1/ARPC4/ELMO1/NR4A3/ARPC2/FER/IKBKB/CRK/PSMD1/RAP1A/APPL1/PSMB4/PSMA7	45
Macrophage	GO:1904407	positive regulation of nitric oxide metabolic process	17/1362	44/18670	4.39e-09	1.71296e-07	AIF1/CD36/TLR4/KLF4/ITGB2/P2RX4/TMEM106A/TLR6/IL1B/JAK2/PTGS2/ICAM1/CLEC7A/DDAH2/TNF/DNM2/AKT1	17
Macrophage	GO:0031623	receptor internalization	28/1362	111/18670	4.4e-09	1.71296e-07	CXCL8/FCER1G/RAB31/TFRC/ARRB2/CLTC/CD36/SYK/SDCBP/GRK3/ITGB2/DNM1/SNCA/LRP1/EPS15/PICALM/GRB2/ARRB1/LILRB1/GRK2/CD63/ADM/VEGFA/DNM2/AP2M1/TBC1D5/SNX1/MKLN1	28
Macrophage	GO:0043406	positive regulation of MAP kinase activity	47/1362	258/18670	4.56e-09	1.76457e-07	C5AR1/CD74/PDGFC/DUSP6/TLR4/SYK/ZEB2/FGD2/PDGFB/ADAM9/IGF1/TNFRSF11A/P2RX7/TLR6/IQGAP1/FPR1/ARRB1/IRAK1/IL1B/MAP3K11/JAK2/HGF/MAP3K3/TGFBR1/PIK3CG/TAB2/MAP2K1/PIK3R5/AKAP13/PAK1/MAP3K1/MAP3K8/BMP2/TNF/FGFR1/VEGFA/TAOK3/MAP3K5/CRK/TAOK1/LAMTOR3/MAP2K3/IRAK2/LAMTOR2/PKN1/MAPKAPK2/EIF2AK2	47
Macrophage	GO:2001057	reactive nitrogen species metabolic process	24/1362	85/18670	4.97e-09	1.90998e-07	AIF1/CD36/TLR4/ACP5/KLF4/SIRPA/ITGB2/TLR2/P2RX4/TMEM106A/IL10/TLR6/RAC1/IL1B/JAK2/PTGS2/ICAM1/CLEC7A/CYP1B1/DDAH2/TSPO/TNF/DNM2/AKT1	24
Macrophage	GO:0007040	lysosome organization	20/1362	61/18670	5.48e-09	2.07784e-07	GRN/TPP1/ABCA1/GAA/CLN8/RAB20/MYO7A/P2RX7/ARSB/SCARB2/PPT1/ACP2/RAB7A/HEXB/HOOK3/HPS1/LAMTOR1/NAGLU/VPS35/RAB14	20
Macrophage	GO:0080171	lytic vacuole organization	20/1362	61/18670	5.48e-09	2.07784e-07	GRN/TPP1/ABCA1/GAA/CLN8/RAB20/MYO7A/P2RX7/ARSB/SCARB2/PPT1/ACP2/RAB7A/HEXB/HOOK3/HPS1/LAMTOR1/NAGLU/VPS35/RAB14	20
Macrophage	GO:0050727	regulation of inflammatory response	72/1362	485/18670	5.52e-09	2.08094e-07	C1QA/C1QB/C1QC/CCL3/FCGR2B/CTSC/GPX1/VSIG4/FCER1G/GRN/C5AR1/C3AR1/CEBPB/VAMP8/NEAT1/CCL18/TLR4/APOE/NLRP3/ACP5/PYCARD/C2/A2M/KLF4/SIRPA/CR1/PIK3AP1/ADCY7/IL18/HCK/TLR2/IGF1/LYN/IL10/C5AR2/SNCA/BTK/TNFRSF11A/TLR7/CD200R1/TLR6/SLAMF8/TNFAIP8L2/TNFRSF1B/TNFRSF1A/TMSB4X/RB1/PER1/NFKBIA/IL1B/JAK2/PTGS2/IL2RA/HGF/PRKCD/MFHAS1/MGST2/APPL2/PIK3CG/ABHD12/CCL3L1/CHID1/CLEC7A/ATM/MYD88/TNF/IL6ST/XIAP/APPL1/…	72
Macrophage	GO:0032945	negative regulation of mononuclear cell proliferation	22/1362	73/18670	5.67e-09	2.11171e-07	FCGR2B/TYROBP/VSIG4/CEBPB/LGALS9/TNFRSF21/CD86/LILRB2/HAVCR2/LYN/IL10/BTK/LST1/MNDA/PRNP/PTPN6/IL2RA/LILRB1/PELI1/ATM/PRKAR1A/PKN1	22
Macrophage	GO:0050672	negative regulation of lymphocyte proliferation	22/1362	73/18670	5.67e-09	2.11171e-07	FCGR2B/TYROBP/VSIG4/CEBPB/LGALS9/TNFRSF21/CD86/LILRB2/HAVCR2/LYN/IL10/BTK/LST1/MNDA/PRNP/PTPN6/IL2RA/LILRB1/PELI1/ATM/PRKAR1A/PKN1	22
Macrophage	GO:0016241	regulation of macroautophagy	36/1362	171/18670	5.91e-09	2.18684e-07	HMOX1/SESN1/SNX6/ATP6V0B/SPTLC2/FEZ2/TBC1D14/ATP6V1B2/ATP6V0A1/C9orf72/BNIP3L/ATP6V1A/RRAGD/PRKACA/ATP6V1C1/ATP6V0D1/SMCR8/SESN3/MTM1/SNX5/USP36/GNAI3/RALB/VPS13C/LAMTOR1/LARP1/HIF1A/AKT1/LAMTOR3/LAMTOR2/SIRT1/VPS35/CALCOCO2/LAMTOR4/BAG3/SUPT5H	36
Macrophage	GO:0043254	regulation of protein complex assembly	70/1362	467/18670	6.01e-09	2.20781e-07	ARHGAP18/IQGAP2/ABCA1/PLEK/CD36/TLR4/APOE/SYK/ARPC5/FNIP2/PYCARD/FSCN1/NCKAP1L/CYFIP1/FMN1/STMN1/HCK/SNCA/TLR6/RHOBTB1/CAPZA2/RAC1/HCLS1/ARPC3/ARPIN/ACTR2/GRB2/SNX9/MITF/TMSB4X/RB1/FCHSD2/EPS8/CAPZB/SPIRE1/HSPA1A/BAIAP2/PRKCD/ICAM1/FES/TMSB10/ASAP1/ARPC1B/CLEC7A/PIEZO1/PAK1/EIF4EBP1/WASHC2C/ATM/RALB/ARHGEF2/PMAIP1/ARPC4/TNF/RASA1/CUL4B/VASP/PLEKHG2/ARPC2/BID/FER/VEGFA/DDX3X/HSPA1B/RHOA/SETX/VPS35…	70
Macrophage	GO:0048013	ephrin receptor signaling pathway	24/1362	86/18670	6.42e-09	2.34366e-07	ITSN1/RBPJ/AP2A2/ARPC5/SDCBP/DNM1/LYN/ANKS1A/RAC1/ARPC3/AP2S1/ACTR2/ROCK1/ARPC1B/ACTB/APH1A/APH1B/PAK1/ARPC4/RASA1/ARPC2/CRK/AP2M1/RHOA	24
Macrophage	GO:0001818	negative regulation of cytokine production	51/1362	296/18670	7.26e-09	2.63231e-07	HMOX1/FCGR2B/TYROBP/VSIG4/MERTK/CD84/CD83/ARRB2/TLR4/NLRP3/GAS6/ACP5/LGALS9/PYCARD/NCKAP1L/TNFRSF21/CMKLR1/KLF4/HDAC9/SIRPA/CD33/HAVCR2/ADCY7/IGF1/IL10/C5AR2/BTK/HFE/CD200R1/TLR6/PRNP/HOMER3/RAC1/IRAK3/SRGN/PTPN6/TMSB4X/ARRB1/RNF135/HGF/LILRB1/DICER1/APPL2/CHID1/AXL/TSPO/TNF/FGFR1/NPTN/ATP2B1/TRIM25	51
Macrophage	GO:1902905	positive regulation of supramolecular fiber organization	40/1362	204/18670	7.48e-09	2.6958e-07	GPX1/IQGAP2/NRP1/PLEK/APOE/ARPC5/COLGALT1/PYCARD/NCKAP1L/CYFIP1/FMN1/ARHGEF10L/HCK/RHOBTB1/RAC1/ARPC3/ARPIN/ACTR2/GRB2/SNX9/RB1/FCHSD2/SPIRE1/HSPA1A/BAIAP2/ICAM1/FES/TGFBR1/PPM1F/ARPC1B/PAK1/WASHC2C/ARPC4/VASP/ARPC2/TESK1/FER/HSPA1B/RHOA/SORBS3	40
Macrophage	GO:0043300	regulation of leukocyte degranulation	17/1362	46/18670	9.73e-09	3.48815e-07	HMOX1/FCGR2B/FCER1G/CD84/VAMP8/ITGAM/SYK/LAMP1/LGALS9/ITGB2/LYN/PTAFR/GAB2/FES/STX4/PDPK1/FER	17
Macrophage	GO:1903426	regulation of reactive oxygen species biosynthetic process	26/1362	101/18670	9.84e-09	3.50514e-07	AIF1/FOXO3/CD36/TLR4/ACP5/KLF4/SIRPA/ITGB2/P2RX4/IL10/SNCA/TLR6/RAC1/IL1B/JAK2/PTGS2/CYBA/ICAM1/CLEC7A/DDAH2/CFLAR/TSPO/TNF/DNM2/AKT1/RHOA	26
Macrophage	GO:0032612	interleukin-1 production	28/1362	115/18670	1.03e-08	3.63529e-07	CCL3/TYROBP/ABCA1/ARRB2/CD36/TLR4/NLRP3/GAS6/ACP5/LGALS9/PYCARD/SIRPA/CD33/HAVCR2/IGF1/TMEM106A/IL10/P2RX7/TLR6/MNDA/IL1B/JAK2/IFI16/CLEC7A/MR1/CASP1/EGR1/HSPB1	28
Macrophage	GO:1903557	positive regulation of tumor necrosis factor superfamily cytokine production	24/1362	88/18670	1.06e-08	3.72097e-07	CCL3/CD14/TYROBP/FCER1G/CYBB/LY96/CD36/TLR4/SYK/LGALS9/PYCARD/CD86/HAVCR2/TLR2/PTAFR/PTPRJ/TLR1/JAK2/CYBA/CLEC7A/ARHGEF2/HSPB1/IFNGR1/MAPKAPK2	24
Macrophage	GO:0007596	blood coagulation	55/1362	336/18670	1.22e-08	4.27677e-07	F13A1/FCER1G/MERTK/THBD/ARRB2/PLEK/ITPR2/CD36/TLR4/APOE/SYK/GAS6/SH2B3/A2M/ANXA5/LCP2/PDGFB/FERMT3/GNAQ/LYN/P2RX4/GNA15/P2RX7/P2RY1/RAP2B/CAPZA2/RAC1/PTPN6/VAV1/PLAUR/CAPZB/ARRB1/GNAS/PAPSS2/JAK2/GNA13/MAFG/PRKAR2B/PRKCD/PRKACA/PIK3CG/ACTB/PRKACB/PIK3R5/GNG2/AXL/PDPK1/GNB1/DOCK11/NFE2L2/HSPB1/AKAP10/PRKAR1A/PRCP/PABPC4	55
Macrophage	GO:0030168	platelet activation	33/1362	153/18670	1.35e-08	4.67705e-07	FCER1G/MERTK/THBD/ARRB2/PLEK/ITPR2/TLR4/APOE/SYK/GAS6/SH2B3/LCP2/PDGFB/FERMT3/GNAQ/LYN/GNA15/P2RY1/RAP2B/PTPN6/VAV1/ARRB1/GNAS/GNA13/PRKCD/PIK3CG/ACTB/PIK3R5/GNG2/AXL/PDPK1/GNB1/HSPB1	33
Macrophage	GO:0050766	positive regulation of phagocytosis	21/1362	70/18670	1.38e-08	4.75265e-07	FCGR2B/FCER1G/MERTK/RAB31/CD36/GAS6/PYCARD/C2/NCKAP1L/SIRPA/PTPRJ/LRP1/CCL2/DOCK2/IL1B/CYBA/APPL2/CLEC7A/TNF/DNM2/RAP1A	21
Macrophage	GO:0032755	positive regulation of interleukin-6 production	25/1362	96/18670	1.46e-08	5.02911e-07	AIF1/TYROBP/FCER1G/CD74/CD36/TLR4/SYK/LGALS9/PYCARD/LILRB2/TLR2/PTAFR/TLR7/P2RX7/TLR6/TLR1/IL1B/IL6R/CYBA/IL1RN/CLEC7A/ARHGEF2/MYD88/TNF/AKIRIN2	25
Macrophage	GO:0018212	peptidyl-tyrosine modification	58/1362	366/18670	1.64e-08	5.6084e-07	CSF1R/TTN/HBEGF/CD74/PDGFC/MERTK/CD4/NRP1/ARRB2/CD36/SYK/GAS6/SH2B3/SNX6/PEAK1/PDGFB/ITGB2/IL18/HCK/IGF1/LYN/PTPRJ/BTK/IL12RB2/RAP2B/PRNP/IQGAP1/SH3BP5/HCLS1/SLA/TNFRSF1A/PTPN6/CASS4/TTL/IL6R/JAK2/ABL2/HGF/PRKCD/ICAM1/LRRK1/FES/TPST2/MAP2K1/EHD4/AXL/ADAM17/ARHGEF2/TNF/FGFR1/DUSP22/TESK1/FER/VEGFA/IL6ST/PARP14/MAP2K3/EIF2AK2	58
Macrophage	GO:0030833	regulation of actin filament polymerization	34/1362	162/18670	1.69e-08	5.72597e-07	ARHGAP18/IQGAP2/ARPC5/PYCARD/NCKAP1L/CYFIP1/FMN1/HCK/RHOBTB1/CAPZA2/HCLS1/ARPC3/ARPIN/ACTR2/GRB2/SNX9/TMSB4X/FCHSD2/EPS8/CAPZB/SPIRE1/BAIAP2/PRKCD/ICAM1/TMSB10/ARPC1B/WASHC2C/ARPC4/RASA1/VASP/PLEKHG2/ARPC2/FER/RHOA	34
Macrophage	GO:0006809	nitric oxide biosynthetic process	22/1362	77/18670	1.7e-08	5.72597e-07	AIF1/CD36/TLR4/ACP5/KLF4/SIRPA/ITGB2/P2RX4/IL10/TLR6/RAC1/IL1B/JAK2/PTGS2/ICAM1/CLEC7A/CYP1B1/DDAH2/TSPO/TNF/DNM2/AKT1	22
Macrophage	GO:0032271	regulation of protein polymerization	41/1362	218/18670	1.71e-08	5.73003e-07	ARHGAP18/IQGAP2/ARPC5/PYCARD/NCKAP1L/CYFIP1/FMN1/STMN1/HCK/SNCA/RHOBTB1/CAPZA2/RAC1/HCLS1/ARPC3/ARPIN/ACTR2/GRB2/SNX9/TMSB4X/FCHSD2/EPS8/CAPZB/SPIRE1/HSPA1A/BAIAP2/PRKCD/ICAM1/FES/TMSB10/ARPC1B/PAK1/WASHC2C/ARPC4/RASA1/VASP/PLEKHG2/ARPC2/FER/HSPA1B/RHOA	41
Macrophage	GO:0071887	leukocyte apoptotic process	26/1362	104/18670	1.9e-08	6.35039e-07	FCER1G/CD74/CTSL/MERTK/GAS6/MEF2C/LGALS9/TNFRSF21/NFKBID/LYN/IL10/BTK/P2RX7/HCLS1/IRS2/IL2RA/LILRB1/GIMAP8/AXL/ADAM17/NR4A3/HIF1A/AKT1/PTEN/SIRT1/PKN1	26
Macrophage	GO:0050817	coagulation	55/1362	342/18670	2.3e-08	7.61585e-07	F13A1/FCER1G/MERTK/THBD/ARRB2/PLEK/ITPR2/CD36/TLR4/APOE/SYK/GAS6/SH2B3/A2M/ANXA5/LCP2/PDGFB/FERMT3/GNAQ/LYN/P2RX4/GNA15/P2RX7/P2RY1/RAP2B/CAPZA2/RAC1/PTPN6/VAV1/PLAUR/CAPZB/ARRB1/GNAS/PAPSS2/JAK2/GNA13/MAFG/PRKAR2B/PRKCD/PRKACA/PIK3CG/ACTB/PRKACB/PIK3R5/GNG2/AXL/PDPK1/GNB1/DOCK11/NFE2L2/HSPB1/AKAP10/PRKAR1A/PRCP/PABPC4	55
Macrophage	GO:0002763	positive regulation of myeloid leukocyte differentiation	18/1362	54/18670	2.36e-08	7.76347e-07	TYROBP/CD74/CD4/CCR1/PPARGC1B/RUNX1/HCLS1/TRIB1/KLF10/RB1/GNAS/ATP6AP1/EVI2B/FES/FOS/ZFP36L1/ID2/TNF	18
Macrophage	GO:0045429	positive regulation of nitric oxide biosynthetic process	16/1362	43/18670	2.37e-08	7.76347e-07	AIF1/CD36/TLR4/KLF4/ITGB2/P2RX4/TLR6/IL1B/JAK2/PTGS2/ICAM1/CLEC7A/DDAH2/TNF/DNM2/AKT1	16
Macrophage	GO:0002532	production of molecular mediator involved in inflammatory response	21/1362	72/18670	2.39e-08	7.80757e-07	FCER1G/GRN/VAMP8/CD36/TLR4/SYK/PYCARD/SIRPA/ADCY7/LYN/ALOX5/BTK/TLR6/SLAMF8/SNAP23/PER1/APPL2/CHID1/CLEC7A/MYD88/APPL1	21
Macrophage	GO:0046578	regulation of Ras protein signal transduction	43/1362	238/18670	2.64e-08	8.5553e-07	ITSN1/ABCA1/NRP1/APOE/FGD2/ARHGEF10L/FGD4/STMN1/CYTH4/IGF1/PLEKHG5/LYN/RASGRP4/RAC1/IRS2/DENND4B/GRB2/VAV1/EPS8/TIMP2/ARRB1/DENND1A/JAK2/MYO9B/ABL2/NOTCH2/LPAR6/ARHGEF11/FARP1/RGL2/AKAP13/ITSN2/IQSEC1/ARHGEF2/CYTH1/RASA1/PLEKHG2/CRK/FLCN/DNM2/NUP62/ARHGDIA/SQSTM1	43
Macrophage	GO:0097237	cellular response to toxic substance	44/1362	247/18670	2.82e-08	9.0786e-07	HMOX1/GPX1/CYBB/PSAP/LTC4S/SESN1/SPI1/FOXO3/ITPR2/CD36/APOE/KLF4/PDGFB/SIRPA/ADCY7/IL10/TRPM2/ALOX5AP/CLIC2/PLEKHA1/CAT/PTGS2/AKR1A1/HGF/PRKCD/SLC31A1/MGST2/ACTB/AXL/CYP1B1/EGR1/NFE2L2/GSR/SOD2/TNF/NR4A3/PRDX3/MAP3K5/KDM6B/DNM2/SETX/PTEN/SIRT1/STAT6	44
Macrophage	GO:0048871	multicellular organismal homeostasis	70/1362	485/18670	2.88e-08	9.24779e-07	CSF1R/SLC40A1/PDK4/GPX1/PDGFC/CEBPB/TPP1/TFRC/RBPJ/CD36/TLR4/SYK/ACP5/GATM/LIPA/CMKLR1/WDR36/CLN8/STMN1/SLC11A2/ADCY7/SNX10/IL18/P2RX4/ACSL1/LYZ/TNFRSF11A/HFE/TRPM2/P2RX7/PPARGC1B/DRAM2/RAC1/UCP2/RCN3/RB1/ARRDC3/GNAS/IL1B/JAK2/PTGS2/ADIPOR1/AKR1B1/PRKAR2B/PRKACA/ALDH1A1/ATP6AP1/LRRK1/PCTP/APPL2/ACTB/PRKACB/SLC27A1/HADH/ADAM17/EGR1/ACADVL/TNF/NR4A3/DOCK7/HSPB1/APC/PRKAR1A/VEGFA/KDM6B/PRCP/FLCN/DYN…	70
Macrophage	GO:0031348	negative regulation of defense response	43/1362	239/18670	2.99e-08	9.55077e-07	FCGR2B/GPX1/VSIG4/GRN/FGL2/ARRB2/APOE/NLRP3/ACP5/LGALS9/PYCARD/A2M/KLF4/SIRPA/CR1/HAVCR2/ADCY7/IGF1/IL10/SIGLEC11/CD200R1/SLAMF8/TNFAIP8L2/TNFRSF1B/IRAK3/TNFRSF1A/SAMHD1/RB1/IL2RA/HGF/PRKCD/IFI16/LILRB1/MFHAS1/HTRA1/APPL2/SEC14L1/CHID1/YTHDF3/CRK/PARP14/VPS35/PSMB4	43
Macrophage	GO:0032760	positive regulation of tumor necrosis factor production	23/1362	86/18670	3.19e-08	1.01292e-06	CCL3/CD14/TYROBP/FCER1G/CYBB/LY96/CD36/TLR4/SYK/LGALS9/PYCARD/HAVCR2/TLR2/PTAFR/PTPRJ/TLR1/JAK2/CYBA/CLEC7A/ARHGEF2/HSPB1/IFNGR1/MAPKAPK2	23
Macrophage	GO:0051258	protein polymerization	48/1362	283/18670	3.33e-08	1.046e-06	AIF1/ARHGAP18/IQGAP2/ARPC5/PYCARD/NCKAP1L/CYFIP1/FMN1/STMN1/HCK/ARHGAP6/SNCA/RHOBTB1/CAPZA2/RAC1/HCLS1/GAS7/FGF13/ARPC3/ARPIN/ACTR2/GRB2/SNX9/TMSB4X/FCHSD2/EPS8/CAPZB/SPIRE1/HSPA1A/JAK2/BAIAP2/PRKCD/ICAM1/PSTPIP2/FES/TMSB10/ARPC1B/PAK1/WASHC2C/ARPC4/RASA1/VASP/PLEKHG2/ARPC2/FER/HSPA1B/RHOA/CHMP3	48
Macrophage	GO:0042108	positive regulation of cytokine biosynthetic process	20/1362	67/18670	3.33e-08	1.046e-06	HMOX1/TYROBP/CYBB/CD74/CD4/TLR4/SYK/CD86/PTAFR/TLR7/TLR6/EBI3/TLR1/IL1B/JAK2/CLEC7A/EGR1/TNF/HSPB1/MAPKAPK2	20
Macrophage	GO:0030888	regulation of B cell proliferation	19/1362	61/18670	3.4e-08	1.06047e-06	FCGR2B/TYROBP/CD74/TFRC/TLR4/MEF2C/NCKAP1L/TNFRSF21/LYN/IL10/BTK/MNDA/IRS2/TNFSF13B/AHR/GPR183/PELI1/ATM/PKN1	19
Macrophage	GO:0019058	viral life cycle	53/1362	328/18670	3.51e-08	1.08867e-06	MRC1/CTSB/CXCL8/CCL8/CD74/CD209/WWP1/CD4/VAMP8/TFRC/APOE/LAMP1/GAS6/LGALS9/CD86/CR1/OAS1/SCARB1/SCARB2/NUP214/EPS15/CCL2/MVB12B/ITGB5/HSPA1A/VAPA/IFI16/SNX3/ICAM1/SELPLG/PCBP1/GRK2/RAB7A/ATG16L2/EIF2AK4/AXL/TNF/PARP10/NFIA/EEA1/LARP1/DDX3X/RAB1A/HSPA1B/RAD23A/NUP62/PDCD6IP/CTBP2/CHMP3/TRIM25/KPNB1/DEK/EIF2AK2	53
Macrophage	GO:0000302	response to reactive oxygen species	42/1362	232/18670	3.6e-08	1.10754e-06	HMOX1/GPX1/PSAP/SESN1/FOXO3/CD36/APOE/KLF4/SIRPA/ADAM9/SLC8A1/IL10/BTK/TRPM2/PPARGC1B/PLEKHA1/CAT/HGF/PRKCD/FOS/SESN3/DUSP1/TXNIP/AXL/CYP1B1/NFE2L2/CFLAR/SOD2/TNF/NR4A3/AGAP3/PRDX3/FER/MAP3K5/KDM6B/CRK/DNM2/AKT1/SETX/SIRT1/STAT6/KPNA4	42
Macrophage	GO:0070555	response to interleukin-1	39/1362	207/18670	3.61e-08	1.10754e-06	CCL3/CXCL8/CCL8/CEBPB/CCL18/HNMT/LGALS9/PYCARD/SIRPA/CCL13/SNCA/TNFRSF11A/IRAK3/CCL4/CCL2/PSME4/IRAK1/NFKBIA/IL1B/CYBA/ICAM1/PELI1/IL1RN/MAP3K3/TAB2/CCL3L1/MTHFR/GCLC/EGR1/MAP3K8/MYD88/UPF1/IKBKB/HIF1A/PSMD1/IRAK2/PSMB4/PSMA7/SQSTM1	39
Macrophage	GO:0016197	endosomal transport	41/1362	224/18670	3.79e-08	1.1594e-06	ABCA1/CLTC/SNX2/SNX6/WASHC4/TBC1D14/SNX8/EPS15/EVI5/PICALM/MVB12B/ZFYVE16/SNX9/DENND1A/HEATR5A/STX6/RAB10/CMTM6/RAB7A/WASHC2A/ACAP2/ANKFY1/TMCC1/EHD4/SNX5/WASHC2C/CORO1C/SNX27/SNX18/LAMTOR1/DENND5A/VAMP3/EEA1/AP3D1/SLC66A2/TBC1D5/VPS35/RAB14/SNX1/CHMP3/SQSTM1	41
Macrophage	GO:1903409	reactive oxygen species biosynthetic process	28/1362	122/18670	4.08e-08	1.24099e-06	AIF1/CYBB/FOXO3/CD36/TLR4/ACP5/KLF4/SIRPA/ITGB2/P2RX4/IL10/SNCA/TLR6/RAC1/IL1B/JAK2/PTGS2/CYBA/ICAM1/CLEC7A/CYP1B1/DDAH2/CFLAR/TSPO/TNF/DNM2/AKT1/RHOA	28
Macrophage	GO:1901216	positive regulation of neuron death	24/1362	94/18670	4.29e-08	1.29754e-06	C1QA/CCL3/FCGR2B/TYROBP/CTSZ/GRN/FOXO3/ITGAM/TLR4/ITGB2/SNCA/TLR6/PRNP/PICALM/MCL1/MAP3K11/FOS/EGR1/ATM/NQO2/TNF/MAP3K5/RHOA/ATF4	24
Macrophage	GO:0032611	interleukin-1 beta production	25/1362	101/18670	4.4e-08	1.31708e-06	CCL3/TYROBP/ABCA1/ARRB2/CD36/TLR4/NLRP3/ACP5/LGALS9/PYCARD/SIRPA/CD33/IGF1/TMEM106A/P2RX7/TLR6/MNDA/IL1B/JAK2/IFI16/CLEC7A/MR1/CASP1/EGR1/HSPB1	25
Macrophage	GO:0048661	positive regulation of smooth muscle cell proliferation	25/1362	101/18670	4.4e-08	1.31708e-06	HMOX1/AIF1/HBEGF/PDGFB/IL18/IGF1/PTAFR/IL10/P2RY6/GNAI2/IRAK1/IL6R/JAK2/PTGS2/AKR1B1/CYBA/GNAI3/PAK1/ID2/NQO2/TNF/NR4A3/NAMPT/MAP3K5/AKT1	25
Macrophage	GO:0051701	interaction with host	39/1362	209/18670	4.73e-08	1.40765e-06	MRC1/CTSB/CXCL8/CCL8/CD74/CD209/WWP1/CD4/VAMP8/TFRC/LAMP1/GAS6/LGALS9/CD86/CR1/SCARB1/ATG7/SCARB2/EPS15/GRB2/ITGB5/HSPA1A/VAPA/SNX3/ICAM1/SELPLG/GRK2/RAB7A/EIF2AK4/FUCA2/CTNND1/AXL/RXRA/HSPA1B/CHMP3/TRIM25/KPNB1/KPNA4/EIF2AK2	39
Macrophage	GO:0002703	regulation of leukocyte mediated immunity	38/1362	201/18670	4.89e-08	1.44896e-06	HMOX1/FCGR2B/FCER1G/CD84/VAMP8/TFRC/ITGAM/ARRB2/TLR4/SYK/NLRP3/LAMP1/LGALS9/STX7/CR1/ITGB2/HAVCR2/IL18/LYN/PTAFR/IL10/BTK/HFE/P2RX7/TNFRSF1B/GAB2/PTPN6/VAV1/IL1B/LILRB1/FES/STX4/PDPK1/TNF/DUSP22/FER/CRK/STAT6	38
Macrophage	GO:0046777	protein autophosphorylation	42/1362	235/18670	5.26e-08	1.54916e-06	CSF1R/PDGFC/SYK/PEAK1/PDGFB/DAPK1/MKNK1/GFRA2/HCK/LYN/BTK/RAP2B/IQGAP1/IRAK3/SLA/MOB1B/CALM3/IRAK1/MAP3K11/JAK2/ABL2/PRKACA/FES/MAP3K3/EEF2K/NLK/CALM2/EIF2AK4/PDPK1/PAK1/ATM/RAP2A/FGFR1/TESK1/FER/VEGFA/TAOK3/TAOK1/AKT1/MKNK2/MAPKAPK2/EIF2AK2	42
Macrophage	GO:0006907	pinocytosis	11/1362	21/18670	5.33e-08	1.56316e-06	PYCARD/PPT1/DOCK2/APPL2/ANKFY1/EHD4/SNX5/AXL/DNM2/APPL1/MAPKAPK2	11
Macrophage	GO:0097529	myeloid leukocyte migration	39/1362	210/18670	5.41e-08	1.57695e-06	LGMN/CCL3/AIF1/CXCL8/FCER1G/CCL8/C5AR1/CXCL3/CD74/C3AR1/CCL18/CCR1/SYK/NCKAP1L/CMKLR1/MPP1/PDGFB/SIRPA/CCL13/HRH1/ITGB2/LYN/P2RX4/C5AR2/TNFRSF11A/CD200R1/SLAMF8/RAC1/CCL4/CCL2/VAV1/IL1B/IL6R/CXCL2/IL1RN/PIK3CG/DUSP1/CCL3L1/VEGFA	39
Macrophage	GO:0010631	epithelial cell migration	55/1362	351/18670	5.69e-08	1.65107e-06	LGMN/HMOX1/GPX1/GRN/HBEGF/SPRED1/NRP1/PLXND1/GLUL/APOE/MEF2C/NRP2/ZEB2/KLF4/HDAC9/PDGFB/ITGB2/STARD13/ADAM9/PLEKHG5/P2RX4/SCARB1/ARSB/SEMA4A/TMSB4X/RTN4/PTGS2/ADIPOR1/RREB1/MAP3K3/TGFBR1/PPM1F/PIK3C2A/PDPK1/NR4A1/IQSEC1/ADAM17/CYP1B1/NFE2L2/CORO1C/EGR3/FGFR1/HSPB1/VEGFA/LGALS8/PRCP/HIF1A/AKT1/RHOA/MAP2K3/PTEN/SIRT1/SP1/PKN1/DNAJA4	55
Monocyte	GO:0042119	neutrophil activation	192/1357	498/18670	5.48e-91	0	LYZ/S100A9/S100A8/CTSS/FCN1/CXCL8/MNDA/FCER1G/TYROBP/SERPINA1/CYBB/PLAUR/C5AR1/S100A12/COTL1/FGL2/PSAP/SLC11A1/FPR1/FTH1/CD14/TNFRSF1B/LILRB2/CLEC12A/FTL/ITGAX/LTA4H/ITGB2/STXBP2/FGR/ASAH1/CD44/ADA2/SERPINB1/GRN/FCGR2A/CTSB/CD93/ANPEP/RETN/OLR1/RAB31/TLR2/LILRB3/PYCARD/BRI3/PTX3/ACTR2/SELL/GCA/CMTM6/SYK/CPPED1/FPR2/ITGAM/GNS/MCEMP1/PRAM1/NFAM1/FOLR3/PTAFR/BST1/CDA/PECAM1/SIRPB1/CR1/LILRA2/ALOX5/L…	192
Monocyte	GO:0002283	neutrophil activation involved in immune response	189/1357	488/18670	6.28e-90	0	LYZ/S100A9/S100A8/CTSS/FCN1/MNDA/FCER1G/TYROBP/SERPINA1/CYBB/PLAUR/C5AR1/S100A12/COTL1/FGL2/PSAP/SLC11A1/FPR1/FTH1/CD14/TNFRSF1B/LILRB2/CLEC12A/FTL/ITGAX/LTA4H/ITGB2/STXBP2/FGR/ASAH1/CD44/ADA2/SERPINB1/GRN/FCGR2A/CTSB/CD93/ANPEP/RETN/OLR1/RAB31/TLR2/LILRB3/PYCARD/BRI3/PTX3/ACTR2/SELL/GCA/CMTM6/SYK/CPPED1/FPR2/ITGAM/GNS/MCEMP1/PRAM1/NFAM1/FOLR3/PTAFR/BST1/CDA/PECAM1/SIRPB1/CR1/LILRA2/ALOX5/LRG1/CD…	189
Monocyte	GO:0043312	neutrophil degranulation	188/1357	485/18670	1.63e-89	0	LYZ/S100A9/S100A8/CTSS/FCN1/MNDA/FCER1G/TYROBP/SERPINA1/CYBB/PLAUR/C5AR1/S100A12/COTL1/FGL2/PSAP/SLC11A1/FPR1/FTH1/CD14/TNFRSF1B/LILRB2/CLEC12A/FTL/ITGAX/LTA4H/ITGB2/STXBP2/FGR/ASAH1/CD44/ADA2/SERPINB1/GRN/FCGR2A/CTSB/CD93/ANPEP/RETN/OLR1/RAB31/TLR2/LILRB3/PYCARD/BRI3/PTX3/ACTR2/SELL/GCA/CMTM6/SYK/CPPED1/FPR2/ITGAM/GNS/MCEMP1/PRAM1/NFAM1/FOLR3/PTAFR/BST1/CDA/PECAM1/SIRPB1/CR1/ALOX5/LRG1/CD33/DOK3…	188
Monocyte	GO:0002446	neutrophil mediated immunity	190/1357	499/18670	6.85e-89	0	LYZ/S100A9/S100A8/CTSS/FCN1/MNDA/FCER1G/TYROBP/SERPINA1/CYBB/PLAUR/C5AR1/S100A12/COTL1/FGL2/PSAP/SLC11A1/FPR1/FTH1/CD14/TNFRSF1B/LILRB2/CLEC12A/FTL/ITGAX/LTA4H/ITGB2/STXBP2/FGR/ASAH1/CD44/ADA2/SERPINB1/GRN/FCGR2A/CTSB/CD93/ANPEP/RETN/OLR1/RAB31/TLR2/LILRB3/PYCARD/BRI3/PTX3/ACTR2/SELL/GCA/CMTM6/SYK/CPPED1/FPR2/ITGAM/GNS/MCEMP1/PRAM1/NFAM1/FOLR3/PTAFR/BST1/CDA/PECAM1/SIRPB1/CR1/ALOX5/LRG1/CD33/DOK3…	190
Monocyte	GO:0007159	leukocyte cell-cell adhesion	95/1357	337/18670	7.07e-32	0	S100A9/S100A8/IL1B/AIF1/FGL2/NLRP3/LILRB2/LYN/TNFSF13B/ITGB2/CEBPB/CD44/PYCARD/CD86/SELL/IL6R/SYK/LGALS9/LILRB1/CD4/PTAFR/PECAM1/SIRPB1/CD1D/NOD2/LILRB4/CD55/GRB2/PAK1/RIPK2/CCR2/FERMT3/HLA-DMB/HAVCR2/VNN1/NCKAP1L/ICAM1/CD83/CD74/NR4A3/VSIR/PTPN6/MAP3K8/PELI1/PTPRC/DOCK8/SIRPA/RIPOR2/RUNX1/NFKBIZ/RHOA/RAC1/RARA/HLA-DPA1/MALT1/FAM49B/BCL6/IL10/IRAK1/MSN/IL15/SELPLG/CD300A/CCDC88B/CSK/PAK2/SRC/ZMIZ…	95
Monocyte	GO:0001819	positive regulation of cytokine production	112/1357	464/18670	9.45e-31	0	IL1B/EREG/FCN1/AIF1/MNDA/FCER1G/TYROBP/CYBB/C5AR1/IL1RN/SLC11A1/CLEC7A/CD14/NLRP3/PTGS2/LILRB2/LRRK2/CEBPB/FGR/TLR2/LILRA5/PYCARD/CD86/IL6R/CASP1/SYK/IL17RA/TLR4/LGALS9/CLEC4E/MYD88/LILRB1/SULF2/NFAM1/OSM/CD4/PTAFR/LILRA2/IL1A/TLR8/CSF1R/P2RX7/HPSE/NOD2/NLRP12/FFAR2/IL1RAP/HIF1A/JAK2/RIPK2/CCR2/LRRFIP1/PDE4B/HAVCR2/CYBA/C3AR1/CD83/CYP1B1/CD74/NR4A3/PTPRJ/GAPDH/THBS1/PELI1/CCL3/PTPRC/PSEN1/BCL3/NF…	112
Monocyte	GO:0042110	T cell activation	109/1357	464/18670	7.41e-29	0	IL1B/AIF1/FCER1G/FGL2/SLC11A1/CLEC7A/NLRP3/TNFRSF1B/LILRB2/LYN/TNFSF13B/CEBPB/CD44/LCP1/JAML/PYCARD/CD86/IL6R/SYK/LGALS9/CLEC4E/LILRB1/CD4/SIRPB1/CR1/CLEC4A/P2RX7/CD1D/NOD2/LILRB4/CLEC4D/CD55/GRB2/PAK1/DOCK2/RIPK2/MAFB/CCR2/HLA-DMB/WAS/LFNG/HAVCR2/VNN1/NCKAP1L/ICAM1/CD83/CD74/VSIR/PTPN6/MAP3K8/PELI1/PTPRC/PSEN1/TCIRG1/BCL3/DOCK8/PRELID1/SIRPA/RIPOR2/RUNX1/NFKBIZ/RHOA/RAC1/RARA/HLA-DPA1/SP3/ADAM17…	109
Monocyte	GO:1903037	regulation of leukocyte cell-cell adhesion	84/1357	304/18670	1.27e-27	0	IL1B/AIF1/FGL2/NLRP3/LILRB2/LYN/TNFSF13B/ITGB2/CEBPB/CD44/PYCARD/CD86/IL6R/SYK/LGALS9/LILRB1/CD4/PTAFR/SIRPB1/CD1D/NOD2/LILRB4/CD55/GRB2/PAK1/RIPK2/CCR2/HLA-DMB/HAVCR2/VNN1/NCKAP1L/ICAM1/CD83/CD74/NR4A3/VSIR/PTPN6/MAP3K8/PELI1/PTPRC/DOCK8/SIRPA/RIPOR2/RUNX1/NFKBIZ/RHOA/RAC1/RARA/HLA-DPA1/MALT1/FAM49B/BCL6/IL10/IRAK1/IL15/CD300A/CCDC88B/CSK/PAK2/SRC/ZMIZ1/PTPN2/NFKBID/ADAM8/PRKAR1A/HLA-DPB1/PNP/PA…	84
Monocyte	GO:1903039	positive regulation of leukocyte cell-cell adhesion	69/1357	218/18670	1.01e-26	0	IL1B/AIF1/NLRP3/LILRB2/LYN/TNFSF13B/ITGB2/CD44/PYCARD/CD86/IL6R/SYK/LGALS9/LILRB1/CD4/PTAFR/SIRPB1/CD1D/NOD2/LILRB4/CD55/GRB2/PAK1/RIPK2/CCR2/HLA-DMB/HAVCR2/VNN1/NCKAP1L/ICAM1/CD83/CD74/NR4A3/VSIR/PTPN6/MAP3K8/PTPRC/DOCK8/SIRPA/RUNX1/NFKBIZ/RHOA/RAC1/RARA/HLA-DPA1/MALT1/FAM49B/BCL6/IRAK1/IL15/CCDC88B/CSK/PAK2/SRC/ZMIZ1/NFKBID/ADAM8/HLA-DPB1/PNP/ITGA4/CORO1A/SASH3/FLOT2/IL4R/AP3B1/PDPK1/NFAT5/CD46…	69
Monocyte	GO:0022407	regulation of cell-cell adhesion	94/1357	403/18670	9.36e-25	0	IL1B/AIF1/FGL2/IL1RN/NLRP3/LILRB2/LYN/TNFSF13B/VEGFA/ITGB2/CEBPB/CD44/PYCARD/CD86/IL6R/SYK/LGALS9/LILRB1/CD4/PTAFR/SIRPB1/CD1D/NOD2/LILRB4/CD55/GRB2/PAK1/JAK2/SH2B3/RIPK2/CCR2/FERMT3/HLA-DMB/HAVCR2/VNN1/NCKAP1L/PPM1F/ICAM1/CD83/CD74/NR4A3/VSIR/PTPN6/MAP3K8/PELI1/PTPRC/DOCK8/PRKCD/SIRPA/RIPOR2/RUNX1/NFKBIZ/RHOA/RAC1/RARA/HLA-DPA1/MALT1/FAM49B/BCL6/IL10/IRAK1/IL15/CD300A/CCDC88B/CSK/PAK2/SRC/ZMIZ1/…	94
Monocyte	GO:0050867	positive regulation of cell activation	92/1357	394/18670	2.76e-24	0	IL1B/AIF1/FCER1G/TYROBP/CLEC7A/NLRP3/PLEK/LILRB2/LYN/TNFSF13B/LRRK2/ITGB2/FGR/IRS2/LILRA5/PYCARD/CD86/IL6R/SYK/TLR4/LGALS9/ITGAM/LILRB1/CD4/PTAFR/BST1/SIRPB1/LILRA2/BTK/CD1D/NOD2/LILRB4/CLEC4D/CD55/GRB2/PAK1/JAK2/RIPK2/CCR2/HLA-DMB/HAVCR2/VNN1/NCKAP1L/CD83/GAB2/CD74/VAMP8/NR4A3/VSIR/PTPN6/MAP3K8/THBS1/PELI1/CCL3/PTPRC/DOCK8/SIRPA/RUNX1/NFKBIZ/RHOA/RAC1/RPS6KA1/RARA/HLA-DPA1/MALT1/MEF2C/FAM49B/BCL…	92
Monocyte	GO:0050863	regulation of T cell activation	80/1357	314/18670	7.71e-24	0	IL1B/AIF1/FGL2/NLRP3/TNFRSF1B/LILRB2/LYN/TNFSF13B/CEBPB/PYCARD/CD86/IL6R/SYK/LGALS9/LILRB1/CD4/SIRPB1/CR1/CD1D/NOD2/LILRB4/CD55/GRB2/PAK1/RIPK2/CCR2/HLA-DMB/HAVCR2/VNN1/NCKAP1L/CD83/CD74/VSIR/PTPN6/MAP3K8/PELI1/PTPRC/DOCK8/PRELID1/SIRPA/RIPOR2/RUNX1/NFKBIZ/RHOA/RAC1/RARA/HLA-DPA1/MALT1/FAM49B/BCL6/IL10/IL15/CD300A/CCDC88B/CSK/CTNNB1/PAK2/SRC/ZMIZ1/PTPN2/NFKBID/ADAM8/PRKAR1A/HLA-DPB1/PNP/PAG1/PRNP…	80
Monocyte	GO:0045785	positive regulation of cell adhesion	92/1357	403/18670	1.55e-23	0	IL1B/AIF1/NLRP3/LILRB2/LYN/TNFSF13B/VEGFA/ITGB2/CD44/PYCARD/CD86/IL6R/SYK/EMILIN2/LGALS9/LILRB1/CD4/PTAFR/DOCK5/SIRPB1/CD1D/NOD2/LILRB4/CD55/GRB2/PAK1/JAK2/RIPK2/CCR2/HLA-DMB/PTK2B/HAVCR2/VNN1/NCKAP1L/PPM1F/ICAM1/CD83/LIMS1/CD74/NR4A3/IQGAP1/VSIR/PTPRJ/PTPN6/MAP3K8/NINJ1/FLNA/PTPRC/DOCK8/SIRPA/RUNX1/NFKBIZ/RHOA/RAC1/RARA/HLA-DPA1/MALT1/FAM49B/BCL6/IL10/IRAK1/DYSF/IL15/ARPC2/CCDC88B/MAP4K4/CSK/PAK…	92
Monocyte	GO:0022409	positive regulation of cell-cell adhesion	70/1357	255/18670	5.07e-23	0	IL1B/AIF1/NLRP3/LILRB2/LYN/TNFSF13B/ITGB2/CD44/PYCARD/CD86/IL6R/SYK/LGALS9/LILRB1/CD4/PTAFR/SIRPB1/CD1D/NOD2/LILRB4/CD55/GRB2/PAK1/RIPK2/CCR2/HLA-DMB/HAVCR2/VNN1/NCKAP1L/ICAM1/CD83/CD74/NR4A3/VSIR/PTPN6/MAP3K8/PTPRC/DOCK8/SIRPA/RUNX1/NFKBIZ/RHOA/RAC1/RARA/HLA-DPA1/MALT1/FAM49B/BCL6/IL10/IRAK1/IL15/CCDC88B/CSK/PAK2/SRC/ZMIZ1/NFKBID/ADAM8/HLA-DPB1/PNP/ITGA4/CORO1A/SASH3/FLOT2/IL4R/AP3B1/PDPK1/NFAT5…	70
Monocyte	GO:0050870	positive regulation of T cell activation	61/1357	202/18670	1.45e-22	0	IL1B/AIF1/NLRP3/LILRB2/LYN/TNFSF13B/PYCARD/CD86/IL6R/SYK/LGALS9/LILRB1/CD4/SIRPB1/CD1D/NOD2/LILRB4/CD55/GRB2/PAK1/RIPK2/CCR2/HLA-DMB/HAVCR2/VNN1/NCKAP1L/CD83/CD74/VSIR/PTPN6/MAP3K8/PTPRC/DOCK8/SIRPA/RUNX1/NFKBIZ/RHOA/RAC1/RARA/HLA-DPA1/MALT1/FAM49B/BCL6/IL15/CCDC88B/CSK/PAK2/SRC/ZMIZ1/NFKBID/ADAM8/HLA-DPB1/PNP/CORO1A/SASH3/FLOT2/IL4R/AP3B1/PDPK1/CD46/TFRC	61
Monocyte	GO:0051249	regulation of lymphocyte activation	101/1357	485/18670	1.64e-22	0	IL1B/AIF1/LST1/MNDA/TYROBP/FGL2/CLEC7A/NLRP3/TNFRSF1B/LILRB2/LYN/TNFSF13B/CEBPB/IRS2/PYCARD/CD86/IL6R/SYK/TLR4/LGALS9/LILRB1/NFAM1/CD4/BST1/SIRPB1/CR1/BTK/CD1D/NOD2/LILRB4/CD55/GRB2/SAMSN1/PAK1/RIPK2/CCR2/HLA-DMB/INHBA/HAVCR2/VNN1/NCKAP1L/CD83/CD74/VSIR/PTPN6/MAP3K8/PELI1/PTPRC/DOCK8/PRELID1/TNFAIP3/SIRPA/RIPOR2/RUNX1/NFKBIZ/RHOA/RAC1/RARA/HLA-DPA1/MALT1/MEF2C/FAM49B/BCL6/IL10/IL15/CD300A/CCDC88B…	101
Monocyte	GO:0002696	positive regulation of leukocyte activation	87/1357	380/18670	2.11e-22	0	IL1B/AIF1/FCER1G/TYROBP/CLEC7A/NLRP3/LILRB2/LYN/TNFSF13B/LRRK2/ITGB2/FGR/IRS2/PYCARD/CD86/IL6R/SYK/TLR4/LGALS9/ITGAM/LILRB1/CD4/PTAFR/BST1/SIRPB1/BTK/CD1D/NOD2/LILRB4/CLEC4D/CD55/GRB2/PAK1/RIPK2/CCR2/HLA-DMB/HAVCR2/VNN1/NCKAP1L/CD83/GAB2/CD74/VAMP8/NR4A3/VSIR/PTPN6/MAP3K8/THBS1/PELI1/CCL3/PTPRC/DOCK8/SIRPA/RUNX1/NFKBIZ/RHOA/RAC1/RARA/HLA-DPA1/MALT1/MEF2C/FAM49B/BCL6/IL10/IL15/CCDC88B/CSK/CDKN1A/P…	87
Monocyte	GO:0045088	regulation of innate immune response	95/1357	452/18670	1.58e-21	0	S100A9/S100A8/CTSS/EREG/FCN1/MNDA/FCER1G/CLEC7A/CD14/LYN/ITGB2/FGR/SAMHD1/GRN/CTSB/HCK/IRAK3/TLR2/PYCARD/ARRB2/SYK/TLR4/LGALS9/FPR2/ITGAM/PIK3AP1/CLEC4E/MYD88/LILRB1/CD300LF/CR1/LILRA2/BTK/CLEC4A/TLR8/CD1D/NOD2/CLEC4D/FFAR2/PAK1/JAK2/UBE2D1/RIPK2/HAVCR2/CYBA/CNPY3/MAPKAPK3/IFNGR2/PTPN6/MAP3K1/SERPINB9/PLSCR1/PELI1/PRKCD/YTHDF3/TNFAIP3/NFKB1/NFKBIA/LY96/UBA52/TLR1/RIOK3/MALT1/IRAK1/STAT1/PRKACA/UN…	95
Monocyte	GO:0002429	immune response-activating cell surface receptor signaling pathway	97/1357	473/18670	3.73e-21	0	FCN1/MNDA/FCER1G/C5AR1/FPR1/LYN/FGR/HLA-DRA/FCGR2A/HCK/LCP2/ACTR2/SYK/FPR2/CLEC4E/PRAM1/NFAM1/CD4/THEMIS2/FCGR1A/CR1/LILRA2/BTK/CLEC4A/C5AR2/LILRB4/CLEC4D/FFAR2/ARPC1B/GRB2/PAK1/RIPK2/FYB1/ARPC5/WAS/LAT2/PDE4B/ARPC3/MYO1G/C3AR1/PRKCB/NCKAP1L/ACTB/NR4A3/PTPRJ/PTPN6/PLSCR1/PTPRC/PSEN1/PRKCD/NFKB1/RUNX1/NFKBIZ/ARPC4/RAC1/HLA-DQB1/HLA-DPA1/ACTR3/MALT1/MEF2C/HLA-DRB1/PIK3CB/PRKACA/ARPC2/CD300A/CSK/EP3…	97
Monocyte	GO:1903706	regulation of hemopoiesis	97/1357	475/18670	5.11e-21	0	TYROBP/FGL2/CSF3R/NLRP3/LILRB2/SPI1/LYN/EVI2B/CEBPB/LILRB3/CD86/SYK/TLR4/LGALS9/LILRB1/NFAM1/CCR1/OSM/CD4/CR1/BTK/LILRB4/NFE2/RASSF2/HIF1A/RIPK2/MAFB/CCR2/INHBA/FES/PTK2B/VNN1/NOTCH2/PRKCB/LMO2/NCKAP1L/CD83/AGO4/HCLS1/CD74/NR4A3/VSIR/PTPN6/THBS1/CCL3/PTPRC/PRELID1/TRIB1/NFKBIA/RUNX1/NFKBIZ/TESC/RHOA/NFE2L2/RARA/PURB/MALT1/MEF2C/BCL6/STAT1/IL15/EP300/FOXO3/CTNNB1/ZMIZ1/TMEM176B/KMT2C/IRF7/PTPN2/NF…	97
Monocyte	GO:0071216	cellular response to biotic stimulus	64/1357	236/18670	7.59e-21	0	IL1B/CXCL8/CXCL2/CXCL3/IL1RN/CLEC7A/CD14/NLRP3/TNFRSF1B/LILRB2/LYN/CEBPB/TSPO/HCK/TLR2/PYCARD/CD86/CASP1/SYK/CARD16/TLR4/LILRB1/LY86/PTAFR/LILRA2/BTK/CD68/NOD2/CD55/RIPK2/PDE4B/HAVCR2/ICAM1/APAF1/KMO/CCL3/TNFAIP3/NFKB1/TRIB1/SIRPA/NFKBIA/LY96/LITAF/RHOA/RARA/TLR1/MALT1/MEF2C/IL10/IRAK1/IRF8/SRC/BCL2L11/PPP1R15B/IRAK2/SBNO2/MAPK1/ZC3H12A/GSTP1/ABCA1/EIF2AK3/MAPK14/SGMS1/CARD8	64
Monocyte	GO:0030099	myeloid cell differentiation	89/1357	416/18670	8.95e-21	0	FCER1G/TYROBP/CSF3R/SPI1/LYN/EVI2B/VEGFA/CEBPB/TET2/TLR2/LILRB3/SNX10/TLR4/LILRB1/CCR1/CD4/ZNF385A/CSF1R/OSCAR/LILRB4/RASGRP4/NFE2/RASSF2/HIF1A/JAK2/SH2B3/MAFB/INHBA/FES/PTK2B/NOTCH2/PRKCB/NCKAP1L/AGO4/GAB2/HCLS1/CD74/NR4A3/PTPN6/THBS1/CCL3/PSEN1/PTBP3/TCIRG1/TRIB1/NFKBIA/RUNX1/TESC/RARA/PURB/SP3/ACTN1/MEF2C/BCL6/STAT1/IL15/NBEAL2/IRF8/EP300/FOXO3/CTNNB1/SRC/KMT2C/IRF7/PTPN2/MT1G/PABPC4/G6PD/SBNO…	89
Monocyte	GO:0034341	response to interferon-gamma	58/1357	199/18670	1.12e-20	0	AIF1/CCL20/SLC11A1/IFI30/STXBP2/HLA-DRA/CD44/KYNU/HCK/TLR2/ACTR2/CASP1/TLR4/LGALS9/MEFV/RAB20/CXCL16/FCGR1A/PTAFR/FCGR1B/JAK2/WAS/ICAM1/DAPK1/IFNGR2/GCH1/ZYX/TRIM25/GAPDH/CCL3/PRKCD/SIRPA/HLA-DQB1/HLA-DPA1/IRF5/TRIM38/ACTR3/HLA-DRB1/STAT1/OAS1/GBP2/CIITA/IRF8/IRF7/PTPN2/HLA-DRB5/HLA-DPB1/HLA-B/OAS2/CD58/HLA-DQA1/PARP14/IFNGR1/CCL3L1/GBP1/NMI/STX4/HLA-DQA2	58
Monocyte	GO:0002237	response to molecule of bacterial origin	79/1357	343/18670	1.3e-20	0	S100A8/IL1B/CXCL8/C5AR1/CXCL2/CXCL3/IL1RN/SLC11A1/CD14/NLRP3/PTGS2/TNFRSF1B/LILRB2/LYN/CEBPB/TSPO/HCK/IRAK3/TLR2/PYCARD/CD86/CASP1/CARD16/TLR4/LGALS9/LILRB1/LY86/PTAFR/LILRA2/CD68/P2RX7/CSF2RB/NOD2/CD55/JAK2/RIPK2/PDE4B/HAVCR2/IL10RA/ICAM1/MAPKAPK3/GCH1/KMO/PELI1/CCL3/TNFAIP3/THBD/NFKB1/TRIB1/SIRPA/NFKBIA/LY96/LITAF/RHOA/RARA/IRF5/TLR1/ADM/ADAM17/MALT1/MEF2C/IL10/IRAK1/IRF8/AKIRIN2/SRC/ERBIN/IRAK…	79
Monocyte	GO:1902105	regulation of leukocyte differentiation	69/1357	272/18670	1.32e-20	0	TYROBP/FGL2/NLRP3/LILRB2/LYN/EVI2B/CEBPB/LILRB3/CD86/SYK/TLR4/LGALS9/LILRB1/NFAM1/CCR1/CD4/CR1/BTK/LILRB4/RASSF2/RIPK2/MAFB/CCR2/INHBA/FES/VNN1/NOTCH2/NCKAP1L/CD83/HCLS1/CD74/VSIR/PTPN6/CCL3/PTPRC/PRELID1/TRIB1/RUNX1/NFKBIZ/TESC/RHOA/RARA/MALT1/BCL6/IL15/CTNNB1/ZMIZ1/TMEM176B/IRF7/PTPN2/NFKBID/ADAM8/PNP/ZC3H12A/UBASH3B/SASH3/KLF10/IL4R/ATP6AP1/INPP5D/TFE3/AP3B1/RB1/RC3H1/FBXW7/NRARP/FOS/CD46/ZFP3…	69
Monocyte	GO:0032496	response to lipopolysaccharide	77/1357	330/18670	1.77e-20	0	S100A8/IL1B/CXCL8/C5AR1/CXCL2/CXCL3/IL1RN/SLC11A1/CD14/NLRP3/PTGS2/TNFRSF1B/LILRB2/LYN/CEBPB/TSPO/HCK/IRAK3/TLR2/PYCARD/CD86/CASP1/CARD16/TLR4/LGALS9/LILRB1/LY86/PTAFR/LILRA2/CD68/P2RX7/CSF2RB/NOD2/CD55/JAK2/RIPK2/PDE4B/HAVCR2/IL10RA/ICAM1/MAPKAPK3/GCH1/KMO/PELI1/CCL3/TNFAIP3/THBD/NFKB1/TRIB1/SIRPA/NFKBIA/LY96/LITAF/RHOA/RARA/ADM/ADAM17/MALT1/MEF2C/IL10/IRAK1/IRF8/AKIRIN2/SRC/ERBIN/IRAK2/SBNO2/MA…	77
Monocyte	GO:0071706	tumor necrosis factor superfamily cytokine production	52/1357	168/18670	5.84e-20	0	FCER1G/TYROBP/CYBB/CLEC7A/CD14/LRRK2/TSPO/IRAK3/TLR2/LILRA5/PYCARD/CD86/ARRB2/SYK/TLR4/LGALS9/LILRB1/PTAFR/LILRA2/CD33/CLEC4A/C5AR2/NOD2/JAK2/RIPK2/CCR2/HAVCR2/CYBA/VSIR/PTPRJ/PTPN6/THBS1/CCL3/PTPRC/PSEN1/BCL3/TNFAIP3/SIRPA/LY96/RARA/TLR1/DICER1/IL10/UBE2J1/ADAM8/AZI2/ZC3H12A/ARHGEF2/SASH3/GSTP1/SPN/IFNGR1	52
Monocyte	GO:0050900	leukocyte migration	98/1357	499/18670	5.85e-20	0	S100A9/S100A8/IL1B/CXCL8/AIF1/FCER1G/C5AR1/S100A12/CXCL2/CXCL3/IL1RN/CCL20/CSF3R/LYN/ITGAX/VEGFA/ADGRE2/ITGB2/CD44/OLR1/HCK/JAML/PYCARD/SLC7A7/TREM1/SELL/IL6R/SYK/IL17RA/LGALS9/FPR2/ITGAM/CCR1/SLC16A3/MPP1/CXCL16/SLC7A11/PTAFR/BST1/PECAM1/C5AR2/PLA2G7/NLRP12/FFAR2/GRB2/LYST/CCR2/PDE4B/PTK2B/MYO1G/C3AR1/NCKAP1L/ICAM1/CD74/PTPN6/OXSR1/DUSP1/THBS1/ADAM10/CCL3/CD48/DOCK8/THBD/SIRPA/RIPOR2/RHOA/RAC1/G…	98
Monocyte	GO:1903555	regulation of tumor necrosis factor superfamily cytokine production	51/1357	163/18670	7.84e-20	0	FCER1G/TYROBP/CYBB/CLEC7A/CD14/LRRK2/TSPO/IRAK3/TLR2/LILRA5/PYCARD/CD86/ARRB2/SYK/TLR4/LGALS9/LILRB1/PTAFR/LILRA2/CD33/CLEC4A/C5AR2/NOD2/JAK2/RIPK2/CCR2/HAVCR2/CYBA/VSIR/PTPRJ/PTPN6/THBS1/CCL3/PTPRC/PSEN1/BCL3/TNFAIP3/SIRPA/LY96/RARA/TLR1/DICER1/IL10/UBE2J1/ADAM8/ZC3H12A/ARHGEF2/SASH3/GSTP1/SPN/IFNGR1	51
Monocyte	GO:0071346	cellular response to interferon-gamma	53/1357	180/18670	3.16e-19	0	AIF1/CCL20/IFI30/STXBP2/HLA-DRA/CD44/HCK/TLR2/ACTR2/CASP1/TLR4/LGALS9/RAB20/FCGR1A/PTAFR/FCGR1B/JAK2/WAS/ICAM1/DAPK1/IFNGR2/ZYX/TRIM25/GAPDH/CCL3/PRKCD/SIRPA/HLA-DQB1/HLA-DPA1/IRF5/TRIM38/ACTR3/HLA-DRB1/STAT1/OAS1/GBP2/CIITA/IRF8/IRF7/PTPN2/HLA-DRB5/HLA-DPB1/HLA-B/OAS2/CD58/HLA-DQA1/PARP14/IFNGR1/CCL3L1/GBP1/NMI/STX4/HLA-DQA2	53
Monocyte	GO:0006909	phagocytosis	80/1357	369/18670	3.75e-19	0	IL1B/FCN1/AIF1/FCER1G/TYROBP/NCF2/SLC11A1/CLEC7A/CD14/LYN/ITGB2/FGR/FCGR2A/CD93/HCK/RAB31/TLR2/PYCARD/PTX3/ACTR2/SYK/TLR4/FPR2/ITGAM/MYD88/RAB20/CD300LF/FCGR1A/PECAM1/SIRPB1/P2RX7/CEACAM4/CD302/ARPC1B/GRB2/PAK1/DOCK2/ARPC5/WAS/ARPC3/CYBA/MYO1G/ATG3/NCKAP1L/ACTB/PTPRJ/MSR1/THBS1/PTPRC/PRKCD/SIRPA/NCF4/ARPC4/RAC1/RARA/CORO1C/ACTR3/BIN2/PIK3CB/DYSF/IL15/ARPC2/CD300A/CSK/IRF8/FCGR3A/SRC/SH3BP1/MAPK1/…	80
Monocyte	GO:0032640	tumor necrosis factor production	50/1357	163/18670	4.68e-19	0	FCER1G/TYROBP/CYBB/CLEC7A/CD14/LRRK2/TSPO/IRAK3/TLR2/LILRA5/PYCARD/ARRB2/SYK/TLR4/LGALS9/LILRB1/PTAFR/LILRA2/CD33/CLEC4A/C5AR2/NOD2/JAK2/RIPK2/CCR2/HAVCR2/CYBA/VSIR/PTPRJ/PTPN6/THBS1/CCL3/PTPRC/PSEN1/BCL3/TNFAIP3/SIRPA/LY96/RARA/TLR1/DICER1/IL10/UBE2J1/AZI2/ZC3H12A/ARHGEF2/SASH3/GSTP1/SPN/IFNGR1	50
Monocyte	GO:0070661	leukocyte proliferation	70/1357	298/18670	6.77e-19	0	IL1B/AIF1/LST1/MNDA/TYROBP/SLC11A1/TNFRSF1B/LILRB2/LYN/TNFSF13B/CEBPB/IRS2/PYCARD/CD86/IL6R/SYK/TLR4/LGALS9/LILRB1/CD4/BST1/BTK/GAPT/CSF1R/P2RX7/CD1D/CD55/DOCK2/RIPK2/CCR2/HLA-DMB/HAVCR2/NCKAP1L/CD74/VSIR/PTPN6/PELI1/PTPRC/TCIRG1/DOCK8/PRKCD/TNFAIP3/HLA-DPA1/IMPDH1/MALT1/MEF2C/BCL6/IL10/MSN/IL15/CD300A/CCDC88B/CDKN1A/CTNNB1/AHR/PRKAR1A/AZI2/HLA-DPB1/PNP/PRNP/CORO1A/PIK3CG/SASH3/GSTP1/SPN/INPP5D/R…	70
[truncated: 1,714 more rows]

## Sheet: Supplementary Data 8
Supplementary Data 8. Table of the differentially expressed genes between CF and H-MAT. Descriptive statistics are provided. DEG analysis was performed using a two-sided Wilcoxon rank sum test. The Benjamini-Hochberg Procedure was used for adjustments. Data were analysed using two-sided Wilcoxon rank sum test.
[truncated: 8,111 more rows]

[truncated: 18 more sheets: Supplementary Data 9, Supplementary Data 10, Supplementary Data 11, Supplementary Data 12, Supplementary Data 13, Supplementary Data 14, Supplementary Data 15, Supplementary Data 16, Supplementary Data 17.1, Supplementary Data 17.2, Supplementary Data 17.3, Supplementary Data 17.4, Supplementary Data 17.5, Supplementary Data 18, Supplementary Data 19, Supplementary Data 20, Supplementary Data 21, Supplementary Data 22]
