# Supplementary material for: A CCL2+DPP4+ subset of mesenchymal stem cells expedites aberrant formation of creeping fat in humans
Source: Nat Commun. 2023 Sep 20;14:5830. doi: 10.1038/s41467-023-41418-z (PMC10511504; doi:10.1038/s41467-023-41418-z)
Supplement: Supplementary file 6 — Source Data [file 41467_2023_41418_MOESM6_ESM.xlsx]

## Sheet: Fig. 1d
Absolute number of nascent adipocytes (diameter<10 μM) in H-MAT, CD-MAT and CF. Related to Fig. 1c,d.
H-MAT	CD-MAT	CF
0	24	54
1	29	29
5	25	33
4	34	28
7	36	47
4	24	38
6	27	39
1	19	73
	17	96
	21	104
	13	45
	27	57
	24	41
	4	39

## Sheet: Fig. 3e
Flow cytometry showing the percentage of subpopulations in MSCs isolated from H-MAT, CD-MAT and CF of control subjects (n=4) and CD patients (n=6). Related to Fig.3e.
	H-MAT				CD-MAT						CF
MSC1(DPP4+)	11.4	13.9	12.2	10.9	5.65	4.57	6.78	6.98	7.69	8.48	9.16	7.85	7.43	7.18	6.24	6.89
MSC2(CD142+)	38.3	36.7	35.6	32.5	16.89	31.7	30.9	10.4	10.5	34	15.5	24.8	26	8.18	36	34.7
MSC3(ICAM1+)	25.6	16.7	21.1	24.6	43.1	59.6	58.4	37.4	42.8	50.6	54	47.1	47.7	46.3	41.6	44.1

## Sheet: Fig. 3f,g
Microscopy images of human MSC subpopulations after exposure to the complete adipogenic differentiation cocktail (f) or insulin only (Min) (g). [n = 5 biological replicates (BRs) per condition]. Related to Fig. 3f,g.
f				g
MSC1	MSC2	MSC3		MSC1	MSC2	MSC3
331.138	376.543	533.553		100.813	355.625	406.625
301.331	341.632	520.442		121.421	367.345	413.94
351.45	395.032	561.88		112.534	377.312	423.523
341.183	360.339	509.292		96.067	310.423	431.412
327.237	399.454	534.772		93.12	316.051	364.042

## Sheet: Fig. 3h
mRNA levels of adipocyte-specific genes, osteocyte-specific genes and chondrocyte-specific genes in MSC subpopulations exposed to adipogenic, osteogenic or chondrogenic differentiation inducers (representative of 5 BRs). Related to Fig. 3h.
Adipogenic				Osteogenic				Chondrogenic
FABP4				RUNX2				ACAN
MSC1	MSC2	MSC3		MSC1	MSC2	MSC3		MSC1	MSC2	MSC3
2.06841	5.75682	17.0491		11.1408	4.90753	6.19026		1.5783	0.594405	0.4257
1.75463	7.79415	9.06176		10.9736	5.0681	7.09883		1.2334	0.1133	0.576343
3.00375	8.72983	13.3089		12.7039	4.35176	6.6431		1.53247	0.53414	0.64971
2.56946	7.64431	10.4433		7.80898	6.81302	4.98559		1.98009	0.41502	0.31502
3.46546	8.03836	14.0019		9.23668	7.57689	7.10727		1.17968	0.37817	0.50204
PPARG				OPN				COMP
MSC1	MSC2	MSC3		MSC1	MSC2	MSC3		MSC1	MSC2	MSC3
4.74361	7.83753	18.2284		5.44765	1.53247	1.90132		1.66371	0.67218	1.13309
5.13176	9.37799	16.9542		3.20137	3.49827	1.03023		1.78601	0.57657	0.46339
3.02298	7.70359	19.7537		4.28162	1.89925	2.58195		1.39915	0.76091	1.58593
3.78383	6.71256	17.3901		3.43289	1.98009	1.44669		1.60329	0.56341	0.85589
4.04281	5.20559	16.9025		3.1478	2.74086	1.17968		1.2067	0.64122	0.53909
CEBPA				OCN				COL2A1
MSC1	MSC2	MSC3		MSC1	MSC2	MSC3		MSC1	MSC2	MSC3
3.50653	12.7422	16.4493		14.3701	7.3615	5.40764		9.7765	3.71119	7.88986
10.3631	11.7566	19.9824		13.8908	7.01008	4.16335		12.2587	2.0198	6.23317
9.00528	10.7529	18.8137		17.2802	9.27316	3.85615		14.4276	4.56948	6.34472
11.1194	14.5791	15.5537		15.0834	8.94598	4.1309		11.7513	3.16754	7.2644
8.96323	11.4505	19.8246		17.6241	4.04769	5.59922		11.9977	4.03413	5.04159

## Sheet: Fig. 4e,f
Adipogenic index of CF-derived and H-MAT-derived MSC1 after exposure to the complete adipogenic differentiation cocktail (e) or insulin only (Min) (f) for 6 days or 21 days of differentiation. Related to Fig. 4e,f.
Complete
	H-MAT MSC1					CF MSC1
D6	58.512	50.9583	68.3091	62.113	76.6719	69.3673	55.0364	53.3567	83.8131	69.5556
D21	301.163	362.808	329.742	297.474	369.477	292.941	298.259	347.475	360.661	349.908
Min (Insulin)	H-MAT MSC1					CF MSC1
D6	19.7442	20.3494	9.16495	28.0571	16.9302	40.6154	44.4706	38.7789	42.0891	37.2909
D21	23.2581	22.5351	14.02	43.0662	15.1628	115.758	104.917	105.006	111.006	94.6834

## Sheet: Fig. 5i
Table of the expression levels of CXCL3, Activin A, CXCL8 and SEMA6B in serum obtained from blood samples taken from H-MAT, new-onset CD or CF (from CD patients who underwent surgery for small intestine stenosis and/or obstruction with varying degrees of CF hyperplasia). Related to Fig. 5i.
	H-MAT
CXCL3	62.3731	68.8046	71.4357	71.4357	71.5873	71.9813
activtin A	3290.79	3569.02	3651.47	4269.41	4304.05	4505.42
CXCL8	278.027	293.129	383.599	388.618	388.618	403.67
SEMA6B	8.33097	8.72073	9.55196	10.1168	10.3648	10.5
	New-onset CD
CXCL3	73.1951	74.3805	77.4287	77.9481	77.9481	79.4167	80.1827	84.5487
activtin A	4591.35	4614.22	4654.22	4677.05	4915.83	5732.19	5836.87	5869.85
CXCL8	423.73	433.755	478.83	488.839	493.842	503.846	523.845	528.843
SEMA6B	10.599	10.6124	10.7015	10.8567	10.9225	11.1893	11.4726	11.654
	CF
CXCL3	87.7004	88.4439	90.3057	90.7408	91.0206	91.425	92.0164	92.2344	93.6372	95.9183	105.205	107.202	148.36
activtin A	5875.35	6012.36	6246.56	6376.48	6478.93	6800.08	7122.9	7248.9	7301.23	7997.93	8352.04	8477.32	9529.07
CXCL8	548.827	553.821	553.821	563.807	618.675	708.263	802.563	807.519	812.473	1049.42	735.4	826.283	792.271
SEMA6B	11.9051	11.9937	11.9937	12.2173	12.2714	12.64	12.8913	13.0987	13.1589	13.3214	14.2292	14.5982	23.6486

## Sheet: Fig. 5j
Boxplots comparing the metabolic activity scores of cMo-1 and cMo-2 in H-MAT, CD-MAT and CF. Related to Fig. 5j.
	group_annot	METABOLISM_score
CF8_AACCACAAGTAAACAC-1	CF_cMo	0.134498
CF8_ACCAAACTCACACCCT-1	CF_cMo	0.200702
CF8_AGATCGTAGTGGTGGT-1	CF_cMo	0.129253
CF8_AGGGAGTGTCACGTGC-1	CF_cMo	0.13743
CF8_AGTACCATCGTTACCC-1	CF_cMo	0.166715
CF8_AGTGATCAGCTTAAGA-1	CF_cMo	0.0745724
CF8_ATGAAAGAGGCAGTCA-1	CF_cMo	0.144226
CF8_ATTCGTTCAACCACAT-1	CF_cMo	0.13959
CF8_ATTGGGTTCGACATCA-1	CF_cMo	0.164347
CF8_CAAAGAAAGGCATTTC-1	CF_cMo	0.0724967
CF8_CAGCACGAGCGGCTCT-1	CF_cMo	0.143134
CF8_CATTCCGGTCTGCCTT-1	CF_cMo	0.179493
CF8_CATTGCCAGTCATGAA-1	CF_cMo	0.121379
CF8_CGGGACTGTCCGATCG-1	CF_cMo	0.126777
CF8_CTGAGGCCAGATTCGT-1	CF_cMo	0.124581
CF8_CTTCAATCAGCCGGTT-1	CF_cMo	0.106225
CF8_GACAGCCGTCGGCTAC-1	CF_cMo	0.204144
CF8_GAGGCCTCAATTGAGA-1	CF_cMo	0.204165
CF8_GGCTTTCGTACCTAGT-1	CF_cMo	0.183625
CF8_GTCTGTCCAGATCCAT-1	CF_cMo	0.137487
CF8_GTCTTTAAGTGAGGTC-1	CF_cMo	0.195524
CF8_GTGAGCCCAAAGCTAA-1	CF_cMo	0.16873
CF8_GTTTGGATCTTACTGT-1	CF_cMo	0.137959
CF8_TGTAGACAGCACCGAA-1	CF_cMo	0.11999
CF15_AAAGGGCCATGCCGCA-1	CF_cMo	0.149983
CF15_ACGATCATCCTGCCAT-1	CF_cMo	0.130647
CF15_ACGGTCGCACCAGTAT-1	CF_cMo	0.0929667
CF15_AGAGCCCCAGCTTTCC-1	CF_cMo	0.145437
CF15_AGCTACATCGTTAGAC-1	CF_cMo	0.186008
CF15_AGGATAATCACTGAAC-1	CF_cMo	0.192085
CF15_AGTGATCTCTGTGCGG-1	CF_cMo	0.111371
CF15_AGTTAGCAGAGCAGCT-1	CF_cMo	0.192084
CF15_ATCGTGACAGCTATTG-1	CF_cMo	0.168079
CF15_CACCGTTCATCAGCTA-1	CF_cMo	0.169081
CF15_CACGTGGTCCTCTAAT-1	CF_cMo	0.0351412
CF15_CACTTCGGTGAGTGAC-1	CF_cMo	0.155671
CF15_CATGAGTGTTTCGTTT-1	CF_cMo	0.0875248
CF15_CCCGGAATCGCAATGT-1	CF_cMo	0.111525
CF15_CCTAACCGTACTCAAC-1	CF_cMo	0.154771
CF15_CCTCTCCCATCATCCC-1	CF_cMo	0.158464
CF15_CCTGCATTCTGGCCAG-1	CF_cMo	0.172923
CF15_CGCCAGAAGACGTCCC-1	CF_cMo	0.168453
CF15_CTCCTCCCATCATCTT-1	CF_cMo	0.13097
CF15_CTGGACGTCGGACGTC-1	CF_cMo	0.109331
CF15_GAGCCTGTCCTAAACG-1	CF_cMo	0.153863
CF15_GATTCTTAGTTCCAGT-1	CF_cMo	0.0823729
CF15_GCTGAATTCGGAGCAA-1	CF_cMo	0.187835
CF15_GGGCGTTCAGGCATGA-1	CF_cMo	0.196685
CF15_GTAGAAAAGTGCCCGT-1	CF_cMo	0.194857
CF15_TACAACGAGTCTGGAG-1	CF_cMo	0.10637
CF15_TACACCCTCGAGCCAC-1	CF_cMo	0.104716
CF15_TACTGCCAGCCTTGAT-1	CF_cMo	0.118761
CF15_TCACATTAGCACCTGC-1	CF_cMo	0.139109
CF15_TCCATCGTCATAGCAC-1	CF_cMo	0.219076
CF15_TCCTTCTGTTGACGGA-1	CF_cMo	0.210691
CF15_TCGGTCTCATCCGGCA-1	CF_cMo	0.140665
CF15_TCTAACTTCTGCGTCT-1	CF_cMo	0.160038
CF15_TCTCACGTCTGTCTCG-1	CF_cMo	0.181365
CF15_TCTGCCACAGTATACC-1	CF_cMo	0.158553
CF15_TGACCCTCATGAATAG-1	CF_cMo	0.129672
CF15_TGATTCTTCGAAGTGG-1	CF_cMo	0.092949
CF15_TGATTTCCACGACAAG-1	CF_cMo	0.16245
CF15_TGCAGATGTGTGGACA-1	CF_cMo	0.195791
CF15_TGCATCCAGTCCGCCA-1	CF_cMo	0.0966203
CF15_TGGGATTCATTCTGTT-1	CF_cMo	0.155616
CF15_TGTGCGGCAGGTCTCG-1	CF_cMo	0.158837
CF15_TTTGACTAGTGGAAAG-1	CF_cMo	0.168881
CF16_AAGATAGGTGACTCTA-1	CF_cMo	0.115642
CF16_ACCACAAAGAGTTGTA-1	CF_cMo	0.235896
CF16_ACCTACCGTAGTTCCA-1	CF_cMo	0.0745384
CF16_AGTCTCCGTATTAAGG-1	CF_cMo	0.174695
CF16_ATAGACCAGATTAGCA-1	CF_cMo	0.128267
CF16_ATTTACCGTATACCTG-1	CF_cMo	0.0548246
CF16_CAACGGCTCCGAGAAG-1	CF_cMo	0.152282
CF16_CAGGCCACAGCGTAGA-1	CF_cMo	0.18249
CF16_CCAATGAGTTTCCCAC-1	CF_cMo	0.0898802
CF16_CCTCAGTGTTCTGAGT-1	CF_cMo	0.0331576
CF16_CCTCAGTTCAACGTGT-1	CF_cMo	0.0973945
CF16_GAGTTTGTCGATACAC-1	CF_cMo	0.082597
CF16_GCTGGGTTCAACACCA-1	CF_cMo	0.100683
CF16_GGGTTATGTAACTAAG-1	CF_cMo	0.126835
CF16_TATTCCATCCCTCGAT-1	CF_cMo	0.165702
CF16_TCCTTCTCAGGATGAC-1	CF_cMo	0.11949
CF16_TCGCTTGCAGTCGCTG-1	CF_cMo	0.141058
CF16_TCGGTCTTCGGCCCAA-1	CF_cMo	0.23303
CF16_TGACGCGGTTCGTTCC-1	CF_cMo	0.210361
CF16_TGAGCATCATTCACAG-1	CF_cMo	0.18487
CF17_AACCCAACACCCTCTA-1	CF_cMo	0.101353
CF17_ACCCAAATCGCCGATG-1	CF_cMo	0.0787707
CF17_ACTTCGCCATGCCGGT-1	CF_cMo	0.106332
CF17_AGAAATGTCTTACACT-1	CF_cMo	0.128238
CF17_AGAGAATTCGGCTGAC-1	CF_cMo	0.0777108
CF17_AGGTTACCAGTCGCTG-1	CF_cMo	0.169363
CF17_ATACCGATCGTTCCTG-1	CF_cMo	0.174471
CF17_ATTTCTGCAACAGTGG-1	CF_cMo	0.135106
CF17_CAACCAACATTCGATG-1	CF_cMo	0.0892398
CF17_CAAGAGGGTTGCGTAT-1	CF_cMo	0.201018
CF17_CAGAGCCCACAATGCT-1	CF_cMo	0.0928216
CF17_CCCATTGCAACGATTC-1	CF_cMo	0.121094
CF17_CCTAACCGTGTGTGGA-1	CF_cMo	0.104617
CF17_CTCATGCAGCTACAAA-1	CF_cMo	0.17715
CF17_CTCGAGGCACGAGGAT-1	CF_cMo	0.107914
CF17_CTGGCAGCAATAGGAT-1	CF_cMo	0.108392
CF17_CTGTGGGTCCCGAGGT-1	CF_cMo	0.129106
CF17_GACCCAGTCGTCAACA-1	CF_cMo	0.089794
CF17_GAGGGTAAGTGCAGCA-1	CF_cMo	0.0880127
CF17_GATTCGATCTCCAATT-1	CF_cMo	0.0990322
CF17_GTGGCGTAGCCATGCC-1	CF_cMo	0.146953
CF17_GTGGGAATCTAGCCTC-1	CF_cMo	0.141838
CF17_GTGTTCCAGTGAACAT-1	CF_cMo	0.0454049
CF17_GTTAGACCAGCGATTT-1	CF_cMo	0.0894383
CF17_GTTCATTTCTGTTCAT-1	CF_cMo	0.0834142
CF17_TAACGACAGTATGAGT-1	CF_cMo	0.082218
CF17_TAAGTCGCAAACCGGA-1	CF_cMo	0.123303
CF17_TAGCACAAGTTTCGAC-1	CF_cMo	0.137196
CF17_TCACTATAGTTCCGTA-1	CF_cMo	0.187273
CF17_TGACGCGTCCATGCAA-1	CF_cMo	0.0507549
CF17_TGGTGATGTTCCACGG-1	CF_cMo	0.0707012
CF17_TGTTACTTCACTTTGT-1	CF_cMo	0.115788
CF17_TGTTCATTCGCTTACC-1	CF_cMo	0.0731769
CF17_TTCTAACGTTCGTACA-1	CF_cMo	0.0726571
CF17_TTGCTGCAGGTTAGTA-1	CF_cMo	0.0554528
CF17_TTGGATGTCACCTCTG-1	CF_cMo	0.0612116
CF17_TTGGGCGAGATGACAT-1	CF_cMo	0.110173
CF17_TTTCATGCAAAGGGCT-1	CF_cMo	0.0748717
CF18_AAAGTGAAGGATGAGA-1	CF_cMo	0.136117
CF18_AACCAACGTATCGTAC-1	CF_cMo	0.17933
CF18_AACCCAAGTCTTGGTA-1	CF_cMo	0.225476
CF18_AAGGTAATCTCATTGT-1	CF_cMo	0.100404
CF18_ACCAACAGTTCTCACC-1	CF_cMo	0.144709
CF18_ACCCAAAAGACGGATC-1	CF_cMo	0.139232
CF18_ACCCTCAAGGCCTTGC-1	CF_cMo	0.106605
CF18_ACCTGAACAATAACCC-1	CF_cMo	0.176577
CF18_ACTATGGTCTCAATCT-1	CF_cMo	0.11141
CF18_ACTTAGGCAGGTCCCA-1	CF_cMo	0.124202
CF18_AGAACAAAGCCGGATA-1	CF_cMo	0.204174
CF18_AGACTCACATGGCACC-1	CF_cMo	0.167111
CF18_AGATAGAAGCTGCGAA-1	CF_cMo	0.189962
CF18_AGCTACAGTGAGATTA-1	CF_cMo	0.108616
CF18_AGTAACCAGGTGCATG-1	CF_cMo	0.107071
CF18_AGTGACTTCATCTATC-1	CF_cMo	0.152498
CF18_ATCCGTCCAACGGCCT-1	CF_cMo	0.171353
CF18_ATGATCGGTCACTCGG-1	CF_cMo	0.175505
CF18_ATGCCTCTCTAGCCTC-1	CF_cMo	0.181499
CF18_ATGGATCAGCTGTCCG-1	CF_cMo	0.105772
CF18_ATTATCCGTATGGTTC-1	CF_cMo	0.156355
CF18_ATTCACTCATGACGTT-1	CF_cMo	0.148516
CF18_ATTTCACAGGGCAGAG-1	CF_cMo	0.193887
CF18_CAATCGAGTCATCTAG-1	CF_cMo	0.215919
CF18_CACTGGGGTTACCCTC-1	CF_cMo	0.245318
CF18_CACTGTCGTACCCGCA-1	CF_cMo	0.194696
CF18_CATACAGAGAGTGTTA-1	CF_cMo	0.114797
CF18_CATACCCAGGGAGGTG-1	CF_cMo	0.22178
CF18_CATACCCCACCTGCTT-1	CF_cMo	0.157248
CF18_CATCCGTCACGAGGTA-1	CF_cMo	0.111352
CF18_CATCGTCGTGCCCACA-1	CF_cMo	0.218282
CF18_CATGCGGCAGACGATG-1	CF_cMo	0.198529
CF18_CATGCTCTCTGACCCT-1	CF_cMo	0.157242
CF18_CATTCATTCATTCCTA-1	CF_cMo	0.148304
CF18_CCCGGAAGTCCTTTGC-1	CF_cMo	0.141587
CF18_CCCTAACTCGGAGTAG-1	CF_cMo	0.16314
CF18_CCGAACGCAAGGGCAT-1	CF_cMo	0.144927
CF18_CCGTTCACATGGATCT-1	CF_cMo	0.187248
CF18_CCTCACAAGAACTTCC-1	CF_cMo	0.181153
CF18_CCTTCAGTCCCAACTC-1	CF_cMo	0.18731
CF18_CGATGCGAGATGTTAG-1	CF_cMo	0.206605
CF18_CGCCATTCAATCGCGC-1	CF_cMo	0.175521
CF18_CGGAATTTCGAGATAA-1	CF_cMo	0.20733
CF18_CTACATTAGTACAGCG-1	CF_cMo	0.200463
CF18_CTACCCATCTATTTCG-1	CF_cMo	0.193222
CF18_CTAGGTATCTCAGAAC-1	CF_cMo	0.169179
CF18_CTCAAGAGTCCATCTC-1	CF_cMo	0.16257
CF18_CTGGCAGTCTCACGAA-1	CF_cMo	0.119318
CF18_GAACGTTCAGGAATCG-1	CF_cMo	0.197749
CF18_GAAGGGTAGATGTTCC-1	CF_cMo	0.168285
CF18_GAATCGTTCCGTCAAA-1	CF_cMo	0.223502
CF18_GAGCTGCCAGGACATG-1	CF_cMo	0.173942
CF18_GAGTTTGTCATGCTAG-1	CF_cMo	0.147745
CF18_GATGCTATCTTGGAAC-1	CF_cMo	0.129595
CF18_GATGTTGCACAGCTTA-1	CF_cMo	0.238538
CF18_GCAGCCAGTGAATATG-1	CF_cMo	0.147344
CF18_GCCATGGCATGGGTCC-1	CF_cMo	0.174203
CF18_GCGAGAAGTCCTGGGT-1	CF_cMo	0.167347
CF18_GGAAGTGGTTCCTTGC-1	CF_cMo	0.153973
CF18_GGAATCTAGCGGACAT-1	CF_cMo	0.164727
CF18_GGAGCAAGTCTGCGCA-1	CF_cMo	0.147816
CF18_GGATGTTGTAGTGCGA-1	CF_cMo	0.059064
CF18_GGCTTGGCAGTCCCGA-1	CF_cMo	0.0951618
CF18_GGCTTGGTCCAACTAG-1	CF_cMo	0.22397
CF18_GGGTCACTCCACTGGG-1	CF_cMo	0.212748
CF18_GGGTGAATCTCATGGA-1	CF_cMo	0.162814
CF18_GGTGATTAGGCCATAG-1	CF_cMo	0.207036
CF18_GTAACCACAGACCAGA-1	CF_cMo	0.22326
CF18_GTAAGTCTCGTTCTGC-1	CF_cMo	0.255641
CF18_GTCCACTAGTCACTGT-1	CF_cMo	0.2171
CF18_GTCTACCCAATAGTAG-1	CF_cMo	0.156373
CF18_GTCTAGAGTACAGGTG-1	CF_cMo	0.254325
CF18_GTGACGCTCTTTCCGG-1	CF_cMo	0.163486
CF18_GTGTTAGAGCGTGTTT-1	CF_cMo	0.162249
CF18_GTTATGGTCCAGTGTA-1	CF_cMo	0.168225
CF18_GTTGCGGGTGTACATC-1	CF_cMo	0.17661
CF18_TACACCCTCCCATTTA-1	CF_cMo	0.157035
CF18_TACCCACTCCACGAAT-1	CF_cMo	0.190943
CF18_TACCTCGTCCACAAGT-1	CF_cMo	0.158125
CF18_TACTGCCTCCTCTCTT-1	CF_cMo	0.188505
CF18_TAGGTTGCACCACATA-1	CF_cMo	0.209214
CF18_TCAAGCACAAATCCCA-1	CF_cMo	0.0998176
CF18_TCAGCAATCGAATCCA-1	CF_cMo	0.118256
CF18_TCCATCGTCGCTGATA-1	CF_cMo	0.229229
CF18_TCGGTCTTCACTTTGT-1	CF_cMo	0.165795
CF18_TCTGGCTTCCCATTCG-1	CF_cMo	0.13611
CF18_TCTTAGTAGTCTTCGA-1	CF_cMo	0.105898
CF18_TCTTAGTCACTGGACC-1	CF_cMo	0.179024
CF18_TGAGGAGGTTGTGGAG-1	CF_cMo	0.196961
CF18_TGATTTCCATCGCCTT-1	CF_cMo	0.165874
CF18_TGCATCCGTCCAGCCA-1	CF_cMo	0.23236
CF18_TGCCGAGCAGTCGGAA-1	CF_cMo	0.166475
CF18_TGGAGAGAGGATTTCC-1	CF_cMo	0.168479
CF18_TGGAGAGTCCAGTGTA-1	CF_cMo	0.25062
CF18_TGGGCTGAGCGTTGTT-1	CF_cMo	0.177462
CF18_TGGTACAAGCTTTGTG-1	CF_cMo	0.183323
CF18_TTCCTAAAGCACCTGC-1	CF_cMo	0.241991
CF18_TTCCTTCCATCGCCTT-1	CF_cMo	0.17933
CF18_TTCCTTCGTTGGCCTG-1	CF_cMo	0.178945
CF18_TTGACCCCATGGCTAT-1	CF_cMo	0.200767
CF18_TTGCCTGAGGGCGAAG-1	CF_cMo	0.206217
CF18_TTGCCTGGTAGGCTGA-1	CF_cMo	0.177517
CF18_TTGTTTGTCGTAGCTA-1	CF_cMo	0.164997
CF18_TTTAGTCCATGGAATA-1	CF_cMo	0.207138
CF18_TTTCAGTTCTAGACCA-1	CF_cMo	0.235222
CF18_TTTCATGGTCACTCAA-1	CF_cMo	0.187151
CF18_TTTGTTGGTTACACAC-1	CF_cMo	0.167057
CF20_AAACCCATCATTTGGG-1	CF_cMo	0.101249
CF20_AAAGGTACAACAGCCC-1	CF_cMo	0.208246
CF20_AACACACCAGGCATGA-1	CF_cMo	0.19396
CF20_AACACACTCTGCGAGC-1	CF_cMo	0.177889
CF20_AACCAACTCTCCAATT-1	CF_cMo	0.123202
CF20_AACCACAAGGAAGTCC-1	CF_cMo	0.210921
CF20_AACCCAATCTGGAGAG-1	CF_cMo	0.176501
CF20_AACGAAATCTAGTCAG-1	CF_cMo	0.185486
CF20_AACGGGAGTGGAATGC-1	CF_cMo	0.24307
CF20_AACGTCAAGCTTCTAG-1	CF_cMo	0.141164
CF20_AACGTCATCGTAGAGG-1	CF_cMo	0.165204
CF20_AAGACTCTCTAAGCGT-1	CF_cMo	0.151701
CF20_AAGATAGAGCTGCCAC-1	CF_cMo	0.221229
CF20_AAGATAGTCCCAACTC-1	CF_cMo	0.157967
CF20_AAGCCATAGATGTTGA-1	CF_cMo	0.212973
CF20_AAGTCGTGTATGCGTT-1	CF_cMo	0.160524
CF20_AATCGTGGTGAGAGGG-1	CF_cMo	0.178975
CF20_AATGCCATCACCCTCA-1	CF_cMo	0.19274
CF20_ACATGCATCGGTAGGA-1	CF_cMo	0.244425
CF20_ACATTTCAGCCGGAAT-1	CF_cMo	0.180714
CF20_ACCATTTCACATGGTT-1	CF_cMo	0.174682
CF20_ACCATTTCAGATGCGA-1	CF_cMo	0.111889
CF20_ACCGTTCGTACGGCAA-1	CF_cMo	0.18982
CF20_ACGCACGGTGGATGAC-1	CF_cMo	0.209232
CF20_ACGGGTCAGCTACTGT-1	CF_cMo	0.210699
CF20_ACGGTCGAGGCATCAG-1	CF_cMo	0.172415
CF20_ACTATGGAGGTCATAA-1	CF_cMo	0.228103
CF20_ACTCCCAAGAAATGGG-1	CF_cMo	0.21419
CF20_ACTCCCACACATTACG-1	CF_cMo	0.125629
CF20_ACTCTCGAGAGATTCA-1	CF_cMo	0.153345
CF20_ACTGATGAGGAACTCG-1	CF_cMo	0.185316
CF20_ACTGTGACATGACGAG-1	CF_cMo	0.20172
CF20_ACTTATCTCACTGTCC-1	CF_cMo	0.230456
CF20_ACTTCCGCACGCTGTG-1	CF_cMo	0.18143
CF20_ACTTCCGGTACAAGTA-1	CF_cMo	0.18171
CF20_ACTTCGCCACACTGGC-1	CF_cMo	0.169434
CF20_AGAAATGAGACTCTAC-1	CF_cMo	0.140641
CF20_AGACTCACACGTATAC-1	CF_cMo	0.197954
CF20_AGAGAATGTGTATTGC-1	CF_cMo	0.218189
CF20_AGCATCAGTTTGTTGG-1	CF_cMo	0.211431
CF20_AGCCAGCTCGCTAAAC-1	CF_cMo	0.195424
CF20_AGCTACATCGATGGAG-1	CF_cMo	0.143762
CF20_AGCTTCCGTGTGTCCG-1	CF_cMo	0.145871
CF20_AGGAAATAGGTTCCGC-1	CF_cMo	0.188605
CF20_AGGAGGTCAACACAGG-1	CF_cMo	0.207554
CF20_AGGAGGTGTTGCATGT-1	CF_cMo	0.231097
CF20_AGGATAATCGTGCTCT-1	CF_cMo	0.175163
CF20_AGGGCCTTCATGCATG-1	CF_cMo	0.254693
CF20_AGGGCTCGTTCCACAA-1	CF_cMo	0.152272
CF20_AGGGTTTTCCATCACC-1	CF_cMo	0.207513
CF20_AGGTAGGAGATGCTGG-1	CF_cMo	0.192916
CF20_AGGTAGGCAACGTAAA-1	CF_cMo	0.0979104
CF20_AGGTAGGCACGACAAG-1	CF_cMo	0.217568
CF20_AGGTAGGTCCCATAAG-1	CF_cMo	0.16991
CF20_AGGTCATTCGATACTG-1	CF_cMo	0.21457
CF20_AGTAACCAGGCGTTGA-1	CF_cMo	0.0539269
CF20_AGTAGTCGTACTGGGA-1	CF_cMo	0.184198
CF20_AGTTCCCGTCTGTGAT-1	CF_cMo	0.0785218
CF20_AGTTCGATCCAACCAA-1	CF_cMo	0.227674
CF20_ATACCGAAGAGGATGA-1	CF_cMo	0.212014
CF20_ATACCTTCATATGCGT-1	CF_cMo	0.195218
CF20_ATACTTCTCCGAGCTG-1	CF_cMo	0.143294
CF20_ATAGAGATCGGCATCG-1	CF_cMo	0.214112
CF20_ATCACTTTCAGCACCG-1	CF_cMo	0.199191
CF20_ATCAGGTAGCCGATCC-1	CF_cMo	0.125551
CF20_ATCCATTTCAGCATTG-1	CF_cMo	0.155788
CF20_ATCGGCGTCGACACTA-1	CF_cMo	0.079639
CF20_ATCGTAGGTTAGTTCG-1	CF_cMo	0.176027
CF20_ATCGTGAAGTGTTGTC-1	CF_cMo	0.178679
CF20_ATCTTCATCGAGAAAT-1	CF_cMo	0.178084
CF20_ATGAGTCAGATGACAT-1	CF_cMo	0.183821
CF20_ATGGGAGCACTGCGTG-1	CF_cMo	0.198894
CF20_ATGGGAGTCGCAGAGA-1	CF_cMo	0.152377
CF20_ATGGGTTCACTGGCGT-1	CF_cMo	0.217915
CF20_ATGTCTTTCACTCCGT-1	CF_cMo	0.265031
CF20_ATTACTCTCCGCGGAT-1	CF_cMo	0.121579
CF20_ATTCCCGTCCATTGCC-1	CF_cMo	0.136951
CF20_ATTTCACTCCGAGCTG-1	CF_cMo	0.177766
CF20_ATTTCTGGTCCAAGAG-1	CF_cMo	0.197569
CF20_CAAAGAAAGGTGGCTA-1	CF_cMo	0.162686
CF20_CAAGAGGGTCATCACA-1	CF_cMo	0.251593
CF20_CAAGGGAAGGGTATAT-1	CF_cMo	0.204503
CF20_CAATACGTCCGAAGGA-1	CF_cMo	0.208052
CF20_CAATGACCAACGCATT-1	CF_cMo	0.234836
CF20_CACAACAAGTACTGGG-1	CF_cMo	0.156852
CF20_CACGGGTCAAATGCTC-1	CF_cMo	0.199109
CF20_CACTGAATCCCGTTGT-1	CF_cMo	0.187689
CF20_CACTTCGAGCTGACTT-1	CF_cMo	0.187039
CF20_CAGCACGCATTGAGGG-1	CF_cMo	0.219086
CF20_CAGCCAGGTATTGAGA-1	CF_cMo	0.223481
CF20_CAGCCAGTCACGATAC-1	CF_cMo	0.185014
CF20_CAGGGCTTCTCTCAAT-1	CF_cMo	0.11111
CF20_CATAGACCAGCTGTCG-1	CF_cMo	0.245797
CF20_CATAGACGTTAGCGGA-1	CF_cMo	0.146616
CF20_CATCGGGCACAGTCGC-1	CF_cMo	0.106131
CF20_CATCGGGTCTTACTGT-1	CF_cMo	0.188198
CF20_CATGCCTAGGATGGCT-1	CF_cMo	0.222654
CF20_CATGCCTCAGTTCACA-1	CF_cMo	0.193686
CF20_CATGCTCGTAGGTGCA-1	CF_cMo	0.204929
CF20_CATGGATTCGGCTATA-1	CF_cMo	0.139304
CF20_CATTCCGTCCTCACCA-1	CF_cMo	0.209006
CF20_CCAATTTTCTTCGTGC-1	CF_cMo	0.238276
CF20_CCACAAATCTGCTAGA-1	CF_cMo	0.17649
CF20_CCGTTCATCAAGCCCG-1	CF_cMo	0.188709
CF20_CCTAAGATCTCGGTCT-1	CF_cMo	0.20669
CF20_CCTATCGCAAGTTCGT-1	CF_cMo	0.158308
CF20_CCTCTAGAGACGGATC-1	CF_cMo	0.175959
CF20_CCTCTAGAGCAGAAAG-1	CF_cMo	0.16317
CF20_CCTCTAGAGTATGGCG-1	CF_cMo	0.177924
CF20_CCTGCATGTTCAGGTT-1	CF_cMo	0.0862454
CF20_CGAGGCTAGTAAACTG-1	CF_cMo	0.218478
CF20_CGATCGGCAATGTCAC-1	CF_cMo	0.181123
CF20_CGCCATTTCCGAAGGA-1	CF_cMo	0.220797
CF20_CGGAACCCAGAAGTTA-1	CF_cMo	0.190752
CF20_CGGGACTGTTACCTGA-1	CF_cMo	0.167759
CF20_CGGGTGTAGACAGCGT-1	CF_cMo	0.169711
CF20_CGTAGTACATCCCACT-1	CF_cMo	0.152465
CF20_CGTGATACAGAGGCTA-1	CF_cMo	0.202389
CF20_CGTTCTGTCCATGCAA-1	CF_cMo	0.195869
CF20_CTAACTTAGCAGAAAG-1	CF_cMo	0.176168
CF20_CTAAGTGAGATTGATG-1	CF_cMo	0.172315
CF20_CTACATTTCACGTAGT-1	CF_cMo	0.202611
CF20_CTACCTGCAGGTTTAC-1	CF_cMo	0.18406
CF20_CTAGACATCGTGTCAA-1	CF_cMo	0.203852
CF20_CTAGGTAAGGTGATCG-1	CF_cMo	0.124959
CF20_CTCACTGCAGATCACT-1	CF_cMo	0.1705
CF20_CTCCACAAGCGAAACC-1	CF_cMo	0.148232
CF20_CTCCCAACAATCGCCG-1	CF_cMo	0.145585
CF20_CTCCCTCCACGACAAG-1	CF_cMo	0.260233
CF20_CTCTGGTAGGGATGTC-1	CF_cMo	0.258408
CF20_CTCTGGTCAGCCGGTT-1	CF_cMo	0.189621
CF20_CTGAATGCAGCGTACC-1	CF_cMo	0.20003
CF20_CTGAATGTCTTTCGAT-1	CF_cMo	0.173675
CF20_CTGCCTACAGAGCCCT-1	CF_cMo	0.172214
CF20_CTGTGAACAGCGACAA-1	CF_cMo	0.165906
CF20_CTGTGAAGTCTTCATT-1	CF_cMo	0.194308
CF20_CTTACCGGTGTGACCC-1	CF_cMo	0.191471
CF20_CTTCCGAAGAAACCAT-1	CF_cMo	0.166591
CF20_CTTCCGACACACGGTC-1	CF_cMo	0.194987
CF20_GAACGTTCACACAGCC-1	CF_cMo	0.25837
CF20_GAAGTAACAAGGCAAC-1	CF_cMo	0.18598
CF20_GAATCACAGAGATCGC-1	CF_cMo	0.249087
CF20_GACATCACAGCGTTTA-1	CF_cMo	0.219372
CF20_GACGTTAAGACATAGT-1	CF_cMo	0.13932
CF20_GACTGATCACGCTATA-1	CF_cMo	0.188679
CF20_GAGAAATCACTGCATA-1	CF_cMo	0.169047
CF20_GAGAGGTAGCTACTAC-1	CF_cMo	0.108615
CF20_GAGCCTGGTCCACAGC-1	CF_cMo	0.220488
CF20_GAGTCATAGTTAGAAC-1	CF_cMo	0.211758
CF20_GAGTTACCACTTTATC-1	CF_cMo	0.120621
CF20_GATCAGTCAGCGAGTA-1	CF_cMo	0.164877
CF20_GATCAGTTCTTTCCGG-1	CF_cMo	0.209025
CF20_GATGATCTCTCGTTTA-1	CF_cMo	0.185007
CF20_GATGCTAGTATTGACC-1	CF_cMo	0.206576
CF20_GATTTCTAGCGTTCAT-1	CF_cMo	0.217785
CF20_GCAACATTCTACTTCA-1	CF_cMo	0.181127
CF20_GCACGTGGTAGACAAT-1	CF_cMo	0.217536
CF20_GCACTAAGTTAGAAAC-1	CF_cMo	0.135859
CF20_GCATTAGCAATACCTG-1	CF_cMo	0.216485
CF20_GCCAGGTCAATTGTGC-1	CF_cMo	0.162273
CF20_GCCAGTGAGACTGTTC-1	CF_cMo	0.128086
CF20_GCCGATGCAGGACAGT-1	CF_cMo	0.120355
CF20_GCGTGCATCGTGAGAG-1	CF_cMo	0.233346
CF20_GCTCAAACAGCGTTGC-1	CF_cMo	0.130967
CF20_GCTGGGTTCCACTGGG-1	CF_cMo	0.128725
CF20_GCTTGGGTCTCCTACG-1	CF_cMo	0.190306
CF20_GGAGATGCAAGAATGT-1	CF_cMo	0.0817802
CF20_GGCTTGGCAACGGTAG-1	CF_cMo	0.179223
CF20_GGCTTTCGTATCTCTT-1	CF_cMo	0.132104
CF20_GGGACAATCTGACCCT-1	CF_cMo	0.145213
CF20_GGGAGTAAGTCTCTGA-1	CF_cMo	0.109227
CF20_GGGATGATCCGAAGGA-1	CF_cMo	0.247079
CF20_GGGCTACTCTTCTGTA-1	CF_cMo	0.1973
CF20_GGGTATTCAGGTTCGC-1	CF_cMo	0.145825
CF20_GGGTCACCACCTATCC-1	CF_cMo	0.108632
CF20_GGGTCTGTCGGCCAAC-1	CF_cMo	0.169358
CF20_GGGTGAAGTAGATCCT-1	CF_cMo	0.149657
CF20_GGGTGTCTCGCGTGCA-1	CF_cMo	0.120608
CF20_GGGTTTAGTCTAGGCC-1	CF_cMo	0.190458
CF20_GGTCACGAGGAGATAG-1	CF_cMo	0.143577
CF20_GGTGATTCACGTACTA-1	CF_cMo	0.188715
CF20_GGTGATTGTTGACGGA-1	CF_cMo	0.207765
CF20_GGTGTTAGTAGAGATT-1	CF_cMo	0.166025
CF20_GGTTCTCAGCATGAAT-1	CF_cMo	0.215134
CF20_GTAGCTACAGTCTTCC-1	CF_cMo	0.197129
CF20_GTCAAGTGTGCATACT-1	CF_cMo	0.207599
CF20_GTCACGGCACAAATAG-1	CF_cMo	0.188717
CF20_GTCACTCAGTGTGTTC-1	CF_cMo	0.0661434
CF20_GTCACTCTCGCCTTTG-1	CF_cMo	0.230916
CF20_GTCGCGAAGTTGAATG-1	CF_cMo	0.0614935
CF20_GTCGCGAGTATAGGGC-1	CF_cMo	0.214048
CF20_GTCTACCGTGACAACG-1	CF_cMo	0.186748
CF20_GTCTAGATCGTCAAAC-1	CF_cMo	0.204684
CF20_GTGACGCTCCTGGTCT-1	CF_cMo	0.193969
CF20_GTGAGTTTCGCCCAGA-1	CF_cMo	0.14239
CF20_GTGCGTGAGCGTGAAC-1	CF_cMo	0.151043
CF20_GTGCTGGGTACGGGAT-1	CF_cMo	0.196372
CF20_GTGGCGTAGCTGACCC-1	CF_cMo	0.200681
CF20_GTGGCGTCACCCAAGC-1	CF_cMo	0.129377
CF20_GTGGGAAAGGTCCCGT-1	CF_cMo	0.258685
CF20_GTGTCCTTCGTAGCTA-1	CF_cMo	0.298136
CF20_GTTAGTGCACTTTAGG-1	CF_cMo	0.187513
CF20_GTTCCGTGTACAACGG-1	CF_cMo	0.115427
CF20_GTTGCTCAGCGACTGA-1	CF_cMo	0.199482
CF20_GTTGCTCCATCGTCCT-1	CF_cMo	0.19561
CF20_GTTGTAGTCGAGTCTA-1	CF_cMo	0.222853
CF20_GTTTGGACAGGAACCA-1	CF_cMo	0.149313
CF20_TAACGACCAACTGTGT-1	CF_cMo	0.168784
CF20_TAATTCCTCAGTGTGT-1	CF_cMo	0.201152
CF20_TACACCCCATCCCACT-1	CF_cMo	0.171572
CF20_TACCGGGGTATGAGAT-1	CF_cMo	0.193475
CF20_TACTTACTCAGCATTG-1	CF_cMo	0.250375
CF20_TACTTCAGTATAGGAT-1	CF_cMo	0.205022
CF20_TACTTGTCATCAGTGT-1	CF_cMo	0.14868
CF20_TAGACTGTCCACACCT-1	CF_cMo	0.15464
CF20_TAGATCGCAGTCAACT-1	CF_cMo	0.189522
CF20_TAGCACATCATGGTAC-1	CF_cMo	0.168977
CF20_TAGGTACTCATGTCTT-1	CF_cMo	0.176032
CF20_TATACCTCATGGAAGC-1	CF_cMo	0.139142
CF20_TATCAGGTCAGGGTAG-1	CF_cMo	0.142118
CF20_TATCGCCAGTATAACG-1	CF_cMo	0.15661
CF20_TATCGCCTCGGATACT-1	CF_cMo	0.183741
CF20_TATCTGTTCCTGGTCT-1	CF_cMo	0.211586
CF20_TATTGCTAGTATTCCG-1	CF_cMo	0.189597
CF20_TATTGCTTCATCGCCT-1	CF_cMo	0.219744
CF20_TCACAAGCATTACGGT-1	CF_cMo	0.0984698
CF20_TCACATTTCACCTTAT-1	CF_cMo	0.141492
CF20_TCAGGGCTCCACTAGA-1	CF_cMo	0.158428
CF20_TCAGTTTCATTCTTCA-1	CF_cMo	0.192615
CF20_TCATCCGCAGATTAAG-1	CF_cMo	0.198129
CF20_TCATGGATCAGTGTGT-1	CF_cMo	0.169238
CF20_TCATGTTAGACGGATC-1	CF_cMo	0.18114
CF20_TCATTGTTCAGAGTTC-1	CF_cMo	0.204933
CF20_TCCAGAATCGCATTAG-1	CF_cMo	0.194544
CF20_TCCGATCCAGGTGGAT-1	CF_cMo	0.243638
CF20_TCCGGGAAGCGTGTTT-1	CF_cMo	0.181245
CF20_TCGAACATCGCGATCG-1	CF_cMo	0.180711
CF20_TCGAAGTGTGCTATTG-1	CF_cMo	0.183322
CF20_TCGACGGGTAGTGATA-1	CF_cMo	0.218631
CF20_TCGATTTCATGCACTA-1	CF_cMo	0.135834
CF20_TCGCTCACAGCGTACC-1	CF_cMo	0.131111
CF20_TCGCTCAGTATCAGCT-1	CF_cMo	0.202674
CF20_TCGCTCAGTTGTGTAC-1	CF_cMo	0.189108
CF20_TCGGTCTTCCTGCTAC-1	CF_cMo	0.162034
CF20_TCGTAGAAGGAGCTGT-1	CF_cMo	0.172183
CF20_TCTCACGCAAGTCCAT-1	CF_cMo	0.166195
CF20_TCTTGCGAGATCGGTG-1	CF_cMo	0.185494
CF20_TGACCCTGTTCTAAGC-1	CF_cMo	0.172701
CF20_TGACTCCTCCAATCCC-1	CF_cMo	0.176566
CF20_TGACTCCTCGGATAAA-1	CF_cMo	0.176865
CF20_TGAGCGCCAGGCCCTA-1	CF_cMo	0.229141
CF20_TGAGGGATCGGCTGAC-1	CF_cMo	0.141334
CF20_TGAGGTTAGACATATG-1	CF_cMo	0.235056
CF20_TGATCTTGTCAAATCC-1	CF_cMo	0.131825
CF20_TGATTCTGTACTGGGA-1	CF_cMo	0.144768
CF20_TGCAGGCCATCGCTGG-1	CF_cMo	0.202783
CF20_TGCATCCTCACGATAC-1	CF_cMo	0.140045
CF20_TGCATGAGTGATTCTG-1	CF_cMo	0.186194
CF20_TGCCGAGCATGACTCA-1	CF_cMo	0.149111
CF20_TGCGACGGTGTCTTAG-1	CF_cMo	0.1575
CF20_TGCTCCAAGGCCCAAA-1	CF_cMo	0.15601
CF20_TGCTCGTGTAACTAAG-1	CF_cMo	0.18704
CF20_TGCTCGTGTGTAAATG-1	CF_cMo	0.175061
CF20_TGCTCGTGTGTCACAT-1	CF_cMo	0.210996
CF20_TGGGAGATCTGCTAGA-1	CF_cMo	0.250638
CF20_TGGGCGTGTGTGTCCG-1	CF_cMo	0.136414
CF20_TGGTAGTAGGATTCAA-1	CF_cMo	0.167931
CF20_TGTAGACAGTTGCGCC-1	CF_cMo	0.173537
CF20_TGTCAGACAATGGGTG-1	CF_cMo	0.250534
CF20_TGTCCACGTCGGTGTC-1	CF_cMo	0.167604
CF20_TGTCCCAGTCAGTCCG-1	CF_cMo	0.121682
CF20_TGTCCCAGTGCAACGA-1	CF_cMo	0.121814
CF20_TGTGGCGCAACCAACT-1	CF_cMo	0.126898
CF20_TGTTTGTAGGACGGAG-1	CF_cMo	0.266483
CF20_TTAATCCGTACCGGCT-1	CF_cMo	0.148126
CF20_TTAATCCTCACCTGGG-1	CF_cMo	0.136906
CF20_TTACAGGGTCCAATCA-1	CF_cMo	0.204933
CF20_TTACCGCAGTTTGTCG-1	CF_cMo	0.0671132
CF20_TTCACCGAGCGAGAAA-1	CF_cMo	0.165631
CF20_TTCACGCGTGCGACAA-1	CF_cMo	0.224298
CF20_TTCCAATTCCCGATCT-1	CF_cMo	0.166522
CF20_TTCGCTGCACTGCACG-1	CF_cMo	0.138544
CF20_TTGAGTGAGGCACGAT-1	CF_cMo	0.194172
CF20_TTGAGTGAGTCACGAG-1	CF_cMo	0.151689
CF20_TTGCATTGTGGATCGA-1	CF_cMo	0.137153
CF20_TTGGGTAAGCTGCGAA-1	CF_cMo	0.14136
CF20_TTGTGTTGTACGTACT-1	CF_cMo	0.158904
CF20_TTGTTGTAGCTACTAC-1	CF_cMo	0.142975
CF20_TTTACCATCGGCACTG-1	CF_cMo	0.161946
CF20_TTTACGTGTGAATATG-1	CF_cMo	0.180597
CF20_TTTACGTTCTGCAGCG-1	CF_cMo	0.110715
CF20_TTTATGCGTTTACGAC-1	CF_cMo	0.150877
CF20_TTTGACTGTGAATTAG-1	CF_cMo	0.188052
MAT8_ACCTGAAGTCGCTCGA-1	CD-MAT_cMo	0.213639
MAT8_ACCTGTCAGCAACAGC-1	CD-MAT_cMo	0.0861949
MAT8_ACTGATGTCACGTCCT-1	CD-MAT_cMo	0.186875
MAT8_AGCGCTGGTCCTCCTA-1	CD-MAT_cMo	0.194558
MAT8_AGTTCCCAGGCAGGTT-1	CD-MAT_cMo	0.177063
MAT8_ATACCGACACTAACGT-1	CD-MAT_cMo	0.162784
MAT8_ATACCTTAGACGCCCT-1	CD-MAT_cMo	0.205637
MAT8_ATAGAGACAGAAGTTA-1	CD-MAT_cMo	0.125375
MAT8_CAACCTCGTTCAGTAC-1	CD-MAT_cMo	0.120831
MAT8_CAATCGACAAGTATAG-1	CD-MAT_cMo	0.212823
MAT8_CATCGTCAGATAGGGA-1	CD-MAT_cMo	0.24731
MAT8_CATTGAGCACGGTGCT-1	CD-MAT_cMo	0.117675
MAT8_CGAGGCTAGATCACTC-1	CD-MAT_cMo	0.110165
MAT8_CGTTGGGAGCTATCCA-1	CD-MAT_cMo	0.154112
MAT8_GGGCCATCATACCATG-1	CD-MAT_cMo	0.22423
MAT8_GTCATCCAGAGGATGA-1	CD-MAT_cMo	0.160571
MAT8_GTCATCCTCGCGTGAC-1	CD-MAT_cMo	0.136163
MAT8_GTTGTGACATGCCGAC-1	CD-MAT_cMo	0.166113
MAT8_TCATTCATCTAGTACG-1	CD-MAT_cMo	0.182528
MAT8_TCCTCTTCATCCTCAC-1	CD-MAT_cMo	0.145751
MAT8_TTGCATTCAGTCTACA-1	CD-MAT_cMo	0.216498
MAT8_TTGGGATAGGTGCCTC-1	CD-MAT_cMo	0.129912
MAT8_TTTCGATTCTACTATC-1	CD-MAT_cMo	0.164182
MAT17_AACCACATCCACTTCG-1	CD-MAT_cMo	0.133633
MAT17_AACCATGTCACATTGG-1	CD-MAT_cMo	0.131655
MAT17_AAGGAATTCCCGTGTT-1	CD-MAT_cMo	0.0402854
MAT17_AAGTCGTGTGATACTC-1	CD-MAT_cMo	0.132862
MAT17_AATCGTGGTCAGATTC-1	CD-MAT_cMo	0.154842
MAT17_AATGCCAGTCAGCTTA-1	CD-MAT_cMo	0.0843016
MAT17_ACAGGGATCCGGGACT-1	CD-MAT_cMo	0.10675
MAT17_ACCAAACTCGGTCAGC-1	CD-MAT_cMo	0.138654
MAT17_ACTCCCATCAGCTCTC-1	CD-MAT_cMo	0.146553
MAT17_AGACACTTCGAAATCC-1	CD-MAT_cMo	0.105255
MAT17_AGGCTGCAGTTGAAAC-1	CD-MAT_cMo	0.128984
MAT17_AGGTAGGCAACGTATC-1	CD-MAT_cMo	0.0854042
MAT17_AGGTTGTGTCATCAGT-1	CD-MAT_cMo	0.0928385
MAT17_AGTCAACTCCCGTGAG-1	CD-MAT_cMo	0.15843
MAT17_AGTTCGAAGCGTGAAC-1	CD-MAT_cMo	0.0415163
MAT17_ATAGACCGTAAGCTCT-1	CD-MAT_cMo	0.138971
MAT17_ATGAGGGCAGATACCT-1	CD-MAT_cMo	0.188666
MAT17_ATGGGAGGTACAGAAT-1	CD-MAT_cMo	0.124397
MAT17_CAATGACGTAGCGCTC-1	CD-MAT_cMo	0.123358
MAT17_CACACAAAGTATGAGT-1	CD-MAT_cMo	0.172705
MAT17_CACGTTCAGCGGGTTA-1	CD-MAT_cMo	0.0850233
MAT17_CACGTTCGTGCAGATG-1	CD-MAT_cMo	0.0961942
MAT17_CACTGGGTCCGACGGT-1	CD-MAT_cMo	0.154594
MAT17_CAGCCAGAGCTGTACT-1	CD-MAT_cMo	0.0857615
MAT17_CATCGTCCAGACCTAT-1	CD-MAT_cMo	0.12687
MAT17_CCATAAGAGACCAGCA-1	CD-MAT_cMo	0.156668
MAT17_CCCTGATAGAGAGCAA-1	CD-MAT_cMo	0.031205
MAT17_CCGGACAAGCAGATAT-1	CD-MAT_cMo	0.091004
MAT17_CCGTAGGCAAGCGAAC-1	CD-MAT_cMo	0.0340201
MAT17_CCTATCGCAGGTCAAG-1	CD-MAT_cMo	0.169329
MAT17_CCTCACACAGTTGAAA-1	CD-MAT_cMo	0.18816
MAT17_CCTCAGTAGTTGCTCA-1	CD-MAT_cMo	0.126225
MAT17_CCTCTAGAGACCAACG-1	CD-MAT_cMo	0.0945463
MAT17_CGGGACTAGTCACTGT-1	CD-MAT_cMo	0.140552
MAT17_CTAACCCGTGGCCCAT-1	CD-MAT_cMo	0.199571
MAT17_CTACATTGTTATAGCC-1	CD-MAT_cMo	0.107705
MAT17_CTCGAGGTCTCATGGA-1	CD-MAT_cMo	0.123554
MAT17_CTCTCGACATACTGAC-1	CD-MAT_cMo	0.149732
MAT17_CTGCAGGGTATATGGA-1	CD-MAT_cMo	0.148579
MAT17_CTGCCATCAGAGGCAT-1	CD-MAT_cMo	0.111429
MAT17_CTGTAGACAGGACGAT-1	CD-MAT_cMo	0.198561
MAT17_CTTAGGACATTCACCC-1	CD-MAT_cMo	0.188535
MAT17_CTTGATTGTATCACCA-1	CD-MAT_cMo	0.190956
MAT17_GACCAATGTGTTCGTA-1	CD-MAT_cMo	0.161926
MAT17_GACGTTATCGATAACC-1	CD-MAT_cMo	0.101598
MAT17_GATCCCTCATGAGATA-1	CD-MAT_cMo	0.0659675
MAT17_GATGATCAGACGCATG-1	CD-MAT_cMo	0.149845
MAT17_GATGTTGTCTAGAGCT-1	CD-MAT_cMo	0.201238
MAT17_GCACGGTCAACCCGCA-1	CD-MAT_cMo	0.186531
MAT17_GCAGGCTTCGCCGTGA-1	CD-MAT_cMo	0.0474058
MAT17_GCAGTTATCGATCCCT-1	CD-MAT_cMo	0.100705
MAT17_GCATCGGTCCTCAGGG-1	CD-MAT_cMo	0.102213
MAT17_GCCAACGCACGCACCA-1	CD-MAT_cMo	0.130393
MAT17_GCCTGTTAGTAAGAGG-1	CD-MAT_cMo	0.173775
MAT17_GCGAGAACAGTGGGTA-1	CD-MAT_cMo	0.193962
MAT17_GCTCAAATCGAAGTGG-1	CD-MAT_cMo	0.126489
MAT17_GCTTCACAGTCCTACA-1	CD-MAT_cMo	0.143366
MAT17_GGAAGTGTCTTACGTT-1	CD-MAT_cMo	0.153351
MAT17_GGGACCTCAATTGCCA-1	CD-MAT_cMo	0.18641
MAT17_GGGCTCAAGGTTACCT-1	CD-MAT_cMo	0.156464
MAT17_GGGTTATAGAGGCGGA-1	CD-MAT_cMo	0.106395
MAT17_GGTAGAGGTAGTAAGT-1	CD-MAT_cMo	0.162831
MAT17_GGTCACGCAGACCGCT-1	CD-MAT_cMo	0.0920631
MAT17_GGTGTTAGTCCTGAAT-1	CD-MAT_cMo	0.146114
MAT17_GTCGCGACAGACCTAT-1	CD-MAT_cMo	0.1209
MAT17_GTGCACGCATGGAACG-1	CD-MAT_cMo	0.124484
MAT17_GTGCTGGCACGACTAT-1	CD-MAT_cMo	0.169878
MAT17_TACCGGGGTACTCCGG-1	CD-MAT_cMo	0.15697
MAT17_TACTTCACACGTCATA-1	CD-MAT_cMo	0.114811
MAT17_TCAGGGCCACCTGATA-1	CD-MAT_cMo	0.178169
MAT17_TCAGGTAGTGACAGCA-1	CD-MAT_cMo	0.146136
MAT17_TCATACTAGGCATCAG-1	CD-MAT_cMo	0.111336
MAT17_TCATACTGTACCTGTA-1	CD-MAT_cMo	0.108299
MAT17_TCATCATTCTCGGGAC-1	CD-MAT_cMo	0.16145
MAT17_TCCTCCCCAACTCCCT-1	CD-MAT_cMo	0.0174797
MAT17_TCCTCCCCATTGACAC-1	CD-MAT_cMo	0.124898
MAT17_TCTATCAAGTCCCTAA-1	CD-MAT_cMo	0.200086
MAT17_TCTCTGGAGCGTGTCC-1	CD-MAT_cMo	0.130968
MAT17_TCTTCCTTCAAATGCC-1	CD-MAT_cMo	0.139061
MAT17_TGCTTGCTCGAGTGAG-1	CD-MAT_cMo	0.133758
MAT17_TGGTACACATTGAGGG-1	CD-MAT_cMo	0.205466
MAT17_TGTCAGAAGGTAGGCT-1	CD-MAT_cMo	0.163418
MAT17_TGTGCGGTCTGTAACG-1	CD-MAT_cMo	0.212612
MAT17_TTACGTTAGTAAACAC-1	CD-MAT_cMo	0.145248
MAT17_TTCCTTCCATACATCG-1	CD-MAT_cMo	0.174501
MAT17_TTCTTGACAAACCATC-1	CD-MAT_cMo	0.115111
MAT17_TTGGTTTCATTGTAGC-1	CD-MAT_cMo	0.180313
MAT17_TTTACCACAGACCTGC-1	CD-MAT_cMo	0.169105
MAT18_AAAGAACAGAACGCGT-1	CD-MAT_cMo	0.164843
MAT18_AACAAGATCGGCTGAC-1	CD-MAT_cMo	0.184489
MAT18_AACGTCATCCGCATAA-1	CD-MAT_cMo	0.156958
MAT18_AAGCATCAGCTCATAC-1	CD-MAT_cMo	0.101932
MAT18_AAGGTAACACATGGTT-1	CD-MAT_cMo	0.115042
MAT18_AAGTGAACATGTGACT-1	CD-MAT_cMo	0.188259
MAT18_AATTTCCAGAAACCCG-1	CD-MAT_cMo	0.156114
MAT18_ACAACCAGTTGCATAC-1	CD-MAT_cMo	0.174055
MAT18_ACGGAAGTCTATTTCG-1	CD-MAT_cMo	0.121602
MAT18_ACTGTGATCGCTTACC-1	CD-MAT_cMo	0.0537649
MAT18_ACTTCCGGTACGACTT-1	CD-MAT_cMo	0.187281
MAT18_ACTTTCAGTGCCAAGA-1	CD-MAT_cMo	0.148404
MAT18_AGAACCTAGCTGCCAC-1	CD-MAT_cMo	0.196498
MAT18_AGATCCAGTCGTTTCC-1	CD-MAT_cMo	0.137173
MAT18_AGATCCATCCTTTGAT-1	CD-MAT_cMo	0.102095
MAT18_AGGAAATCAATCGTCA-1	CD-MAT_cMo	0.124608
MAT18_AGGCCACTCGGTCTGG-1	CD-MAT_cMo	0.177018
MAT18_AGGGTCCGTTCTCTAT-1	CD-MAT_cMo	0.182234
MAT18_AGGGTTTTCCAGTACA-1	CD-MAT_cMo	0.231203
MAT18_AGGTAGGAGCATGTTC-1	CD-MAT_cMo	0.203031
MAT18_AGGTCTATCCGAGATT-1	CD-MAT_cMo	0.143531
MAT18_AGTCATGAGCCAACCC-1	CD-MAT_cMo	0.176066
MAT18_ATCATTCTCATTGAGC-1	CD-MAT_cMo	0.13918
MAT18_ATCGGCGAGCTAAGTA-1	CD-MAT_cMo	0.207651
MAT18_ATCTCTATCTCCCTAG-1	CD-MAT_cMo	0.140203
MAT18_ATGCATGGTACAGGTG-1	CD-MAT_cMo	0.181492
MAT18_ATTGTTCAGTGTTCCA-1	CD-MAT_cMo	0.110692
MAT18_CAGGCCACACTGCATA-1	CD-MAT_cMo	0.169195
MAT18_CAGTTAGCAATAGAGT-1	CD-MAT_cMo	0.156875
MAT18_CATACTTTCCGGACTG-1	CD-MAT_cMo	0.142173
MAT18_CATGCTCTCTTGGTCC-1	CD-MAT_cMo	0.0837464
MAT18_CATTCTAAGCTGACCC-1	CD-MAT_cMo	0.191621
MAT18_CCAAGCGCAATCCTTT-1	CD-MAT_cMo	0.145788
MAT18_CCACACTGTTAGGGTG-1	CD-MAT_cMo	0.167359
MAT18_CCCTAACGTAGGCTGA-1	CD-MAT_cMo	0.151001
MAT18_CCCTCAAAGCTGAAAT-1	CD-MAT_cMo	0.212684
MAT18_CCCTCAACAGAGACTG-1	CD-MAT_cMo	0.14853
MAT18_CCGAACGCAAACCATC-1	CD-MAT_cMo	0.106925
MAT18_CGAAGGAAGCTAGAGC-1	CD-MAT_cMo	0.165926
MAT18_CGAATTGCACACCTTC-1	CD-MAT_cMo	0.169522
MAT18_CGAGGCTCAGACCATT-1	CD-MAT_cMo	0.118252
MAT18_CGCCATTCACAACGCC-1	CD-MAT_cMo	0.169506
MAT18_CGCGTGAAGTTCTACG-1	CD-MAT_cMo	0.078207
MAT18_CGGAACCTCACGGAGA-1	CD-MAT_cMo	0.134355
MAT18_CGGGACTAGGCTTAGG-1	CD-MAT_cMo	0.166838
MAT18_CTAACTTAGACCAGAC-1	CD-MAT_cMo	0.154884
MAT18_CTACCCAGTCGCTCGA-1	CD-MAT_cMo	0.131949
MAT18_CTGTGGGTCCATAGGT-1	CD-MAT_cMo	0.124597
MAT18_GAAGGACAGCATAGGC-1	CD-MAT_cMo	0.115385
MAT18_GAAGGACGTCGGTGAA-1	CD-MAT_cMo	0.101059
MAT18_GACCGTGGTTCGGTAT-1	CD-MAT_cMo	0.0864819
MAT18_GACGCTGGTCCGCAGT-1	CD-MAT_cMo	0.157212
MAT18_GAGTGTTGTGGCCCAT-1	CD-MAT_cMo	0.0990074
MAT18_GATAGAAAGTCATACC-1	CD-MAT_cMo	0.0938333
MAT18_GATGAGGAGCTAATCC-1	CD-MAT_cMo	0.259823
MAT18_GATGATCTCAGTCTTT-1	CD-MAT_cMo	0.0935231
MAT18_GATTCGATCACTGGGC-1	CD-MAT_cMo	0.218087
MAT18_GCACGTGGTCACTACA-1	CD-MAT_cMo	0.120396
MAT18_GCTGGGTTCCACTTCG-1	CD-MAT_cMo	0.110034
MAT18_GGAACCCGTACCTGTA-1	CD-MAT_cMo	0.0582892
MAT18_GGAAGTGGTATGAGAT-1	CD-MAT_cMo	0.130701
MAT18_GGGCGTTAGAAATCCA-1	CD-MAT_cMo	0.133353
MAT18_GGTCACGAGATAGGGA-1	CD-MAT_cMo	0.168057
MAT18_GGTGTCGCAGCGTAGA-1	CD-MAT_cMo	0.155936
MAT18_GGTTGTAGTCAAGCGA-1	CD-MAT_cMo	0.209747
MAT18_GTAGCTACACCACTGG-1	CD-MAT_cMo	0.0964297
MAT18_GTCACTCAGCCTGTGC-1	CD-MAT_cMo	0.147704
MAT18_GTCTAGAGTATTCTCT-1	CD-MAT_cMo	0.140216
MAT18_GTGCACGCACCAATTG-1	CD-MAT_cMo	0.17954
MAT18_GTGTTAGCACCGCTGA-1	CD-MAT_cMo	0.119994
MAT18_GTTACGAGTCCATCTC-1	CD-MAT_cMo	0.0925869
MAT18_GTTAGACAGTGTACCT-1	CD-MAT_cMo	0.0906149
MAT18_GTTTGGATCTGGACCG-1	CD-MAT_cMo	0.126192
MAT18_TAATCTCTCAGCTTGA-1	CD-MAT_cMo	0.19044
MAT18_TACATTCGTTCGATTG-1	CD-MAT_cMo	0.179429
MAT18_TACCTCGTCTATTTCG-1	CD-MAT_cMo	0.129973
MAT18_TACTTACTCTTAAGGC-1	CD-MAT_cMo	0.0277837
MAT18_TAGAGTCCAGAAACCG-1	CD-MAT_cMo	0.170153
MAT18_TATACCTGTATGAAAC-1	CD-MAT_cMo	0.129163
MAT18_TATGTTCTCTCCAATT-1	CD-MAT_cMo	0.0462249
MAT18_TCATACTGTCATCCCT-1	CD-MAT_cMo	0.130511
MAT18_TCATTACCATAGGTTC-1	CD-MAT_cMo	0.118454
MAT18_TCCGGGACAGATTAAG-1	CD-MAT_cMo	0.0101715
MAT18_TCCTCGAAGCTCGCAC-1	CD-MAT_cMo	0.12298
MAT18_TCGAACATCCCAAGTA-1	CD-MAT_cMo	0.139407
MAT18_TCGACCTCAAACCACT-1	CD-MAT_cMo	0.113623
MAT18_TCGACGGGTTGTCATG-1	CD-MAT_cMo	0.157748
MAT18_TCGGATAGTACTCGAT-1	CD-MAT_cMo	0.147076
MAT18_TCTATACCAGTAGTTC-1	CD-MAT_cMo	0.219828
MAT18_TCTCAGCAGGTCGCCT-1	CD-MAT_cMo	0.137134
MAT18_TCTGCCAAGGAGTACC-1	CD-MAT_cMo	0.226034
MAT18_TGAACGTAGGCTGTAG-1	CD-MAT_cMo	0.14242
MAT18_TGATGGTAGGATTACA-1	CD-MAT_cMo	0.156388
MAT18_TGCAGGCTCTGTCGCT-1	CD-MAT_cMo	0.113004
MAT18_TGGGATTAGGGAGGCA-1	CD-MAT_cMo	0.208606
MAT18_TGGTAGTAGCTGGCCT-1	CD-MAT_cMo	0.130262
MAT18_TGTAAGCTCGCAGTGC-1	CD-MAT_cMo	0.21841
MAT18_TGTTGAGCATTGTGCA-1	CD-MAT_cMo	0.184212
MAT18_TTCATTGAGTTACGGG-1	CD-MAT_cMo	0.125441
MAT18_TTCCAATTCGTGACTA-1	CD-MAT_cMo	0.126405
MAT18_TTCCTAATCCGTGACG-1	CD-MAT_cMo	0.121107
MAT18_TTCGATTGTTTACGTG-1	CD-MAT_cMo	0.232959
MAT18_TTCTCTCCAGAGGAAA-1	CD-MAT_cMo	0.123638
MAT18_TTTGGAGCATGAATCC-1	CD-MAT_cMo	0.158034
H_MAT_AACTTCTCACAACATC-1	H_MAT_cMo	0.142797
H_MAT_AACTTCTGTTTCGTTT-1	H_MAT_cMo	0.153989
H_MAT_AAGTCGTGTGCCAAGA-1	H_MAT_cMo	0.166085
H_MAT_ACACTGAAGGTTCTTG-1	H_MAT_cMo	0.0463972
H_MAT_ACACTGACACACTTAG-1	H_MAT_cMo	0.107112
H_MAT_ACATGCACATTAAGCC-1	H_MAT_cMo	0.102691
H_MAT_ACCATTTAGTTGTAGA-1	H_MAT_cMo	0.160121
H_MAT_AGAAGCGAGCTCCCTT-1	H_MAT_cMo	0.156914
H_MAT_AGAAGCGCATTCAGGT-1	H_MAT_cMo	0.0920838
H_MAT_AGATCGTTCGCACGGT-1	H_MAT_cMo	0.0993326
H_MAT_AGATGAAGTCCTCAGG-1	H_MAT_cMo	0.177799
H_MAT_AGCGCTGAGGTACAAT-1	H_MAT_cMo	0.201097
H_MAT_AGGATCTCACCGGTCA-1	H_MAT_cMo	0.0828963
H_MAT_AGGGCTCAGCACGGAT-1	H_MAT_cMo	0.0424314
H_MAT_AGGTCATCATGCGGTC-1	H_MAT_cMo	0.0730546
H_MAT_AGTCACACAAACCGGA-1	H_MAT_cMo	0.0870396
H_MAT_ATAGACCGTTGCTCGG-1	H_MAT_cMo	0.190052
H_MAT_ATCACTTCACATATGC-1	H_MAT_cMo	0.0869438
H_MAT_ATCGTCCTCAGACTGT-1	H_MAT_cMo	0.197799
H_MAT_ATGCGATGTTAACCTG-1	H_MAT_cMo	0.08795
H_MAT_ATTCATCGTAAGACCG-1	H_MAT_cMo	0.104143
H_MAT_ATTGTTCTCGGCATCG-1	H_MAT_cMo	0.209937
H_MAT_CAACAGTAGCTCAGAG-1	H_MAT_cMo	0.200227
H_MAT_CAATGACTCCATCTAT-1	H_MAT_cMo	0.060562
H_MAT_CACAGGCCATCCGGTG-1	H_MAT_cMo	0.0995226
H_MAT_CACCAAAAGCCTATTG-1	H_MAT_cMo	0.0941527
H_MAT_CACGAATGTTACTCAG-1	H_MAT_cMo	0.156969
H_MAT_CATACCCCATCGTGGC-1	H_MAT_cMo	0.151861
H_MAT_CATAGACAGTATGGCG-1	H_MAT_cMo	0.0966254
H_MAT_CATTGAGGTCCACTCT-1	H_MAT_cMo	0.125347
H_MAT_CATTGTTAGACGGTCA-1	H_MAT_cMo	0.109226
H_MAT_CATTTCAAGTCCTACA-1	H_MAT_cMo	0.0990234
H_MAT_CCACCATGTAACATAG-1	H_MAT_cMo	0.00442248
H_MAT_CCACGAGAGGTGCATG-1	H_MAT_cMo	0.0960844
H_MAT_CCCTCAAGTTCTCCTG-1	H_MAT_cMo	0.170165
H_MAT_CCCTGATGTGTTATCG-1	H_MAT_cMo	0.108229
H_MAT_CCTAACCGTACAACGG-1	H_MAT_cMo	0.111174
H_MAT_CCTCAACCACCCAATA-1	H_MAT_cMo	0.107465
H_MAT_CCTCATGCATGTGACT-1	H_MAT_cMo	0.172098
H_MAT_CCTTTGGAGCGGTAGT-1	H_MAT_cMo	0.0346766
H_MAT_CGGAACCAGGGACACT-1	H_MAT_cMo	0.235544
H_MAT_CGTGAATCATAAGATG-1	H_MAT_cMo	0.0916914
H_MAT_CTACAGAGTATCGAAA-1	H_MAT_cMo	0.171555
H_MAT_CTCATGCTCCCTTCCC-1	H_MAT_cMo	0.0808082
H_MAT_CTGCTCAGTACACGCC-1	H_MAT_cMo	0.0730618
H_MAT_CTGGACGCAATCCAGT-1	H_MAT_cMo	0.107791
H_MAT_CTTCAATTCTCCATAT-1	H_MAT_cMo	0.120464
H_MAT_GAAACCTGTGGTAACG-1	H_MAT_cMo	0.0920828
H_MAT_GAAATGACAATGGCAG-1	H_MAT_cMo	0.143077
H_MAT_GAAGCCCTCTGCGATA-1	H_MAT_cMo	0.151244
H_MAT_GACACGCCATCTCAAG-1	H_MAT_cMo	0.104473
H_MAT_GACATCAGTTAGAAGT-1	H_MAT_cMo	0.100674
H_MAT_GACCTTCCAGATACCT-1	H_MAT_cMo	0.158726
H_MAT_GACTTCCCATGGAGAC-1	H_MAT_cMo	0.138761
H_MAT_GAGACTTAGCATCAGG-1	H_MAT_cMo	0.0997057
H_MAT_GAGATGGGTCCGGCAT-1	H_MAT_cMo	0.195125
H_MAT_GAGTTGTCAGCATCTA-1	H_MAT_cMo	0.106812
H_MAT_GATTTCTTCATGGGAG-1	H_MAT_cMo	0.163378
H_MAT_GCACGGTCAACTCGAT-1	H_MAT_cMo	0.118869
H_MAT_GCACGGTTCATGCCAA-1	H_MAT_cMo	0.087632
H_MAT_GCACTAACAGCCTTCT-1	H_MAT_cMo	0.184032
H_MAT_GCATCGGGTCTGTGAT-1	H_MAT_cMo	0.143893
H_MAT_GCCAGGTGTCGACGCT-1	H_MAT_cMo	0.122868
H_MAT_GCCCGAACACGTCATA-1	H_MAT_cMo	0.172532
H_MAT_GGAATGGAGCTTCTAG-1	H_MAT_cMo	0.136634
H_MAT_GGGAGATTCATTCGGA-1	H_MAT_cMo	0.10974
H_MAT_GGGATGAAGATGCGAC-1	H_MAT_cMo	0.140991
H_MAT_GGGCTACCAGTTGAAA-1	H_MAT_cMo	0.131525
H_MAT_GGTCACGCAGTATTCG-1	H_MAT_cMo	0.132336
H_MAT_GGTCTGGTCTTGGATG-1	H_MAT_cMo	0.130504
H_MAT_GTAACACGTTAGTTCG-1	H_MAT_cMo	0.126427
H_MAT_GTAACACGTTGCTAGT-1	H_MAT_cMo	0.229138
H_MAT_GTAATGCAGTGATAAC-1	H_MAT_cMo	0.190846
H_MAT_GTACAACCAGACGCTC-1	H_MAT_cMo	0.142601
H_MAT_GTAGAAATCCGAAATC-1	H_MAT_cMo	0.142582
H_MAT_GTAGAGGAGGATATAC-1	H_MAT_cMo	0.213615
H_MAT_GTAGCTAGTGATACAA-1	H_MAT_cMo	0.114903
H_MAT_GTCATGAGTCACAATC-1	H_MAT_cMo	0.144777
H_MAT_GTCATTTTCGAGAGCA-1	H_MAT_cMo	0.165915
H_MAT_GTCTTTAAGCGAGAAA-1	H_MAT_cMo	0.170864
H_MAT_GTGATGTAGGGATCTG-1	H_MAT_cMo	0.072099
H_MAT_GTGCAGCTCTCCGAAA-1	H_MAT_cMo	0.0841749
H_MAT_GTGTTAGAGAGGATGA-1	H_MAT_cMo	0.0643549
H_MAT_TAACCAGAGTATTCCG-1	H_MAT_cMo	0.173504
H_MAT_TACCCGTCACACCTAA-1	H_MAT_cMo	0.144419
H_MAT_TACCCGTGTTCCGCGA-1	H_MAT_cMo	0.093061
H_MAT_TACGGGCCAACGGGTA-1	H_MAT_cMo	0.0694987
H_MAT_TACTTCACAAACCGGA-1	H_MAT_cMo	0.104378
H_MAT_TATTTCGTCGGAGTGA-1	H_MAT_cMo	0.134821
H_MAT_TCATGAGGTGCAACAG-1	H_MAT_cMo	0.0478559
H_MAT_TCATGAGTCGGACTTA-1	H_MAT_cMo	0.166071
H_MAT_TCCACGTCACGGTGAA-1	H_MAT_cMo	0.0676535
H_MAT_TCCCATGCAACACACT-1	H_MAT_cMo	0.187592
H_MAT_TCCGATCTCTCCGAAA-1	H_MAT_cMo	0.177765
H_MAT_TCGACGGCAGCACAAG-1	H_MAT_cMo	0.087899
H_MAT_TCTACATTCGTTGTGA-1	H_MAT_cMo	0.215955
H_MAT_TCTTTGAAGCCTCTCT-1	H_MAT_cMo	0.166503
H_MAT_TGAGACTAGTCCTACA-1	H_MAT_cMo	0.121693
H_MAT_TGATCTTAGGCCTTCG-1	H_MAT_cMo	0.134018
H_MAT_TGATTCTAGAACTCCT-1	H_MAT_cMo	0.1152
H_MAT_TGATTCTCACTTGTCC-1	H_MAT_cMo	0.115259
H_MAT_TGCATCCTCGCGTTTC-1	H_MAT_cMo	0.113648
H_MAT_TGGAGAGTCACTTTGT-1	H_MAT_cMo	0.137571
H_MAT_TGGCGTGGTGCATGTT-1	H_MAT_cMo	0.217187
H_MAT_TGTCAGACACCCTATC-1	H_MAT_cMo	0.19977
H_MAT_TGTGCGGAGGGTATAT-1	H_MAT_cMo	0.107845
H_MAT_TGTTGGATCCAAGCTA-1	H_MAT_cMo	0.147089
H_MAT_TTACCATTCTACCACC-1	H_MAT_cMo	0.0947697
H_MAT_TTACTGTGTTAGTCGT-1	H_MAT_cMo	0.11891
H_MAT_TTCACCGTCACACGAT-1	H_MAT_cMo	0.11218
H_MAT_TTCCAATCAGGATTCT-1	H_MAT_cMo	0.0498607
H_MAT_TTCCAATTCGGTAGAG-1	H_MAT_cMo	0.148798
H_MAT_TTCTAGTCATGACGTT-1	H_MAT_cMo	0.122031
H_MAT_TTGACCCGTAATCAAG-1	H_MAT_cMo	0.149249
H_MAT_TTGGTTTGTGCTTATG-1	H_MAT_cMo	0.106569
H_MAT_TTTATGCTCATAAGGA-1	H_MAT_cMo	0.182809
H_MAT_TTTCATGAGTACCCTA-1	H_MAT_cMo	0.181351
H_MAT2_AAAGGTATCATTATCC-1	H_MAT_cMo	0.207693
H_MAT2_AATTTCCCAACGCATT-1	H_MAT_cMo	0.169178
H_MAT2_ACACGCGCACACCGAC-1	H_MAT_cMo	0.190812
H_MAT2_ACATCGATCTCTCTAA-1	H_MAT_cMo	0.217387
H_MAT2_ACCCAAACAATCTAGC-1	H_MAT_cMo	0.192945
H_MAT2_ACGTAACCAGTTGTCA-1	H_MAT_cMo	0.156426
H_MAT2_ACTTCGCTCCTATGGA-1	H_MAT_cMo	0.268031
H_MAT2_AGAACCTAGCAAGTCG-1	H_MAT_cMo	0.112902
H_MAT2_AGCGCTGTCTGGCCTT-1	H_MAT_cMo	0.177004
H_MAT2_AGTAGCTAGGGCAGGA-1	H_MAT_cMo	0.135437
H_MAT2_ATAGAGAAGAACTGAT-1	H_MAT_cMo	0.211444
H_MAT2_ATCTTCAAGACTAAGT-1	H_MAT_cMo	0.141997
H_MAT2_CAACGGCCAAGAGTGC-1	H_MAT_cMo	0.171295
H_MAT2_CAATCGAGTAAGTTAG-1	H_MAT_cMo	0.151555
H_MAT2_CACCAAATCACCCATC-1	H_MAT_cMo	0.272249
H_MAT2_CACGAATTCCACTTCG-1	H_MAT_cMo	0.200915
H_MAT2_CATACAGTCCCTCTAG-1	H_MAT_cMo	0.153206
H_MAT2_CATGCAAAGTATGAGT-1	H_MAT_cMo	0.107765
H_MAT2_CATTCTATCCCAACTC-1	H_MAT_cMo	0.203763
H_MAT2_CCCATTGGTCTAATCG-1	H_MAT_cMo	0.22667
H_MAT2_CCGTAGGTCAACTACG-1	H_MAT_cMo	0.232446
H_MAT2_CGATGCGGTCACCACG-1	H_MAT_cMo	0.192101
H_MAT2_CGCATGGGTCTTGCGG-1	H_MAT_cMo	0.216021
H_MAT2_CGGAATTTCTCGAGTA-1	H_MAT_cMo	0.207087
H_MAT2_CGGCAGTAGATTGTGA-1	H_MAT_cMo	0.198571
H_MAT2_CTACGGGAGCATGGGT-1	H_MAT_cMo	0.198007
H_MAT2_CTCACTGGTATCATGC-1	H_MAT_cMo	0.188453
H_MAT2_CTGCATCCACGATTCA-1	H_MAT_cMo	0.163478
H_MAT2_GAATCGTAGATGTTCC-1	H_MAT_cMo	0.227456
H_MAT2_GAGTGAGGTCAAAGAT-1	H_MAT_cMo	0.254904
H_MAT2_GATAGCTAGCACTCTA-1	H_MAT_cMo	0.178716
H_MAT2_GATGGAGTCTGCGGCA-1	H_MAT_cMo	0.180704
H_MAT2_GGGTTTAGTCTGTTAG-1	H_MAT_cMo	0.133986
H_MAT2_GGTGATTCAGAGGAAA-1	H_MAT_cMo	0.153356
H_MAT2_GTAATGCAGCGGTAAC-1	H_MAT_cMo	0.216782
H_MAT2_GTATTTCTCACGATCA-1	H_MAT_cMo	0.191284
H_MAT2_GTGTAACGTATCACCA-1	H_MAT_cMo	0.0847387
H_MAT2_GTGTAACGTATCGCTA-1	H_MAT_cMo	0.15655
H_MAT2_GTGTCCTCATTCCTAT-1	H_MAT_cMo	0.171089
H_MAT2_GTGTGGCGTCACCTTC-1	H_MAT_cMo	0.176975
H_MAT2_GTTGCGGTCACCTCGT-1	H_MAT_cMo	0.181524
H_MAT2_TATATCCAGAGCAGCT-1	H_MAT_cMo	0.218124
H_MAT2_TCAGGGCAGATCCCAT-1	H_MAT_cMo	0.127926
H_MAT2_TCTACCGCAGTTGAAA-1	H_MAT_cMo	0.191235
H_MAT2_TGAGACTCACAATGCT-1	H_MAT_cMo	0.184851
H_MAT2_TGATCAGTCGACACCG-1	H_MAT_cMo	0.142738
H_MAT2_TGATTCTCATGACTAC-1	H_MAT_cMo	0.241973
H_MAT2_TGATTTCTCGTTCGCT-1	H_MAT_cMo	0.221039
H_MAT2_TGTGATGTCCTACTGC-1	H_MAT_cMo	0.199419
H_MAT2_TGTTTGTGTGATACAA-1	H_MAT_cMo	0.187251
H_MAT2_TTAGGGTAGCCTTCTC-1	H_MAT_cMo	0.233339
H_MAT2_TTCATGTCAACACGAG-1	H_MAT_cMo	0.197317
H_MAT2_TTCCAATGTCACCTTC-1	H_MAT_cMo	0.276362
H_MAT2_TTGTTCAAGCATGATA-1	H_MAT_cMo	0.144696
H_MAT2_TTTGTTGAGTAATACG-1	H_MAT_cMo	0.219422

## Sheet: Fig. 6e
Boxplots comparing the scores of adipogenesis and leukocyte transendothelial migration in EC1 of H-MAT, CD-MAT and CF. Related to Fig. 6e.
cell	angiogenesis_score	leukocyte_transendothelial_migration_score	group	annot
CF8_AACACACCATCTGTTT-1	1.14061	1.29323	CF	EC1
CF8_AACCTGACACCTTCGT-1	0.932905	0.936254	CF	EC1
CF8_AAGGAATAGCCGAACA-1	1.33043	1.36372	CF	EC1
CF8_AAGGAATGTAGGTACG-1	0.690944	0.904605	CF	EC1
CF8_AATCGTGTCGCTTGAA-1	0.326667	0.368228	CF	EC1
CF8_ACAGAAACAGCATTGT-1	1.17941	1.30938	CF	EC1
CF8_AGACCCGGTTTCGCTC-1	0.220805	0.22835	CF	EC1
CF8_AGAGAATTCATTACCT-1	1.36074	1.44595	CF	EC1
CF8_AGCGTATGTTACAGCT-1	0.539405	0.631737	CF	EC1
CF8_AGTAGTCAGATAGTGT-1	0.617515	0.588245	CF	EC1
CF8_ATACCGAGTGCCCTTT-1	0.654478	0.587279	CF	EC1
CF8_ATGAGGGGTCCGGACT-1	1.523	1.41669	CF	EC1
CF8_ATGAGTCGTACTGCGC-1	0.819442	1.0573	CF	EC1
CF8_ATGGTTGAGCACTCGC-1	0.902336	1.18617	CF	EC1
CF8_ATTCCTAGTTATAGAG-1	0.128404	0.302327	CF	EC1
CF8_CAACGGCCAAATACGA-1	0.956955	1.08228	CF	EC1
CF8_CAATTTCTCCGGTAAT-1	0.963673	1.01997	CF	EC1
CF8_CACCGTTCACCGTGAC-1	0.498197	0.783424	CF	EC1
CF8_CAGATTGTCGAAGCCC-1	0.0846534	0.234886	CF	EC1
CF8_CAGCAGCAGATCACCT-1	1.27533	1.25079	CF	EC1
CF8_CCCATTGAGAGTCGAC-1	0.0892584	0.154922	CF	EC1
CF8_CCCTCTCGTAGCGCTC-1	0.206677	0.21297	CF	EC1
CF8_CGAATTGCATGACAAA-1	-0.550434	-0.338499	CF	EC1
CF8_CGGAATTGTGATCATC-1	0.46305	0.625408	CF	EC1
CF8_CGTAAGTCAGTGCCTG-1	0.634445	0.741685	CF	EC1
CF8_CGTGCTTGTTAAACAG-1	0.520472	0.737081	CF	EC1
CF8_CTAACTTTCAGACTGT-1	1.02255	0.989982	CF	EC1
CF8_CTACCCAGTTCCACAA-1	0.0567319	0.250296	CF	EC1
CF8_CTATAGGAGATACCAA-1	0.62183	0.724989	CF	EC1
CF8_CTCACTGTCTGATTCT-1	1.23901	1.06245	CF	EC1
CF8_CTCCACACACCGTACG-1	0.433577	0.771604	CF	EC1
CF8_CTGGTCTGTGCGGCTT-1	1.72845	1.72315	CF	EC1
CF8_GCACATATCAGAGTGG-1	0.513794	0.759407	CF	EC1
CF8_GCCGTGATCCGAACGC-1	-0.0281033	0.156893	CF	EC1
CF8_GCTTCACCAATCACGT-1	-0.0463762	0.0133923	CF	EC1
CF8_GGCGTCAGTCCCGCAA-1	1.08422	0.985576	CF	EC1
CF8_GGGCCATCATTGACCA-1	-0.134106	0.13756	CF	EC1
CF8_GGTGATTAGCCGTCGT-1	1.19422	1.21293	CF	EC1
CF8_GGTGTCGCACTCCGAG-1	1.13882	1.12018	CF	EC1
CF8_GGTTGTATCTACCAGA-1	0.623681	0.659253	CF	EC1
CF8_GTAGGAGAGATGACAT-1	0.48687	0.735683	CF	EC1
CF8_GTCAGCGCACGACAGA-1	0.274917	0.428494	CF	EC1
CF8_GTCCTCACAGGTATGG-1	1.35304	1.32651	CF	EC1
CF8_GTCGCGAAGCTCGTGC-1	0.897069	0.989373	CF	EC1
CF8_GTGTGGCAGTCCTACA-1	0.0554716	0.189341	CF	EC1
CF8_GTTGAACGTTTCGATG-1	0.827938	0.888582	CF	EC1
CF8_GTTGTCCCAGCAGGAT-1	0.513794	0.551289	CF	EC1
CF8_TACATTCCAGCACCCA-1	1.53069	1.54808	CF	EC1
CF8_TAGATCGGTCAAGCCC-1	0.610455	0.747247	CF	EC1
CF8_TATTGCTGTACCAGAG-1	-0.491816	-0.460474	CF	EC1
CF8_TCAGGGCCAGTCTTCC-1	0.219519	0.294192	CF	EC1
CF8_TCCACCAGTGAATGTA-1	0.593662	0.7385	CF	EC1
CF8_TCCAGAAAGCGTCTGC-1	0.922597	0.997901	CF	EC1
CF8_TCCGATCGTGGTACAG-1	0.527771	0.691702	CF	EC1
CF8_TCGCACTCAATTCTTC-1	0.484885	0.600075	CF	EC1
CF8_TCTCTGGTCCGGTAGC-1	0.874978	0.815706	CF	EC1
CF8_TGGGTTACACTCAAGT-1	1.45423	1.49959	CF	EC1
CF8_TGTGTGATCACTCACC-1	1.09985	1.33521	CF	EC1
CF8_TTAATCCCACAATGCT-1	0.433783	0.670876	CF	EC1
CF8_TTCTAGTTCTTCCACG-1	0.879425	0.809857	CF	EC1
CF8_TTTACGTGTCGAACAG-1	0.673097	0.837698	CF	EC1
CF8_TTTCGATGTAGATTGA-1	1.57135	1.53992	CF	EC1
CF15_AAAGAACGTGATAGTA-1	0.453133	0.522094	CF	EC1
CF15_AAAGGGCCAATGAACA-1	-0.418028	-0.4416	CF	EC1
CF15_AAAGGGCCATCATTGG-1	0.0953272	0.132553	CF	EC1
CF15_AAATGGATCTCTCGCA-1	-0.154068	-0.181319	CF	EC1
CF15_AACAAAGCAAAGACTA-1	0.510441	0.64054	CF	EC1
CF15_AACAAGAGTCAGACTT-1	0.763357	0.836543	CF	EC1
CF15_AACACACCATATCTCT-1	0.773954	0.818291	CF	EC1
CF15_AACCTGATCGGTCTAA-1	0.457901	0.521243	CF	EC1
CF15_AACCTTTCAGCGTTGC-1	0.289675	0.31479	CF	EC1
CF15_AACGGGAAGACAAGCC-1	0.237982	0.39728	CF	EC1
CF15_AACGGGACAGCAGTGA-1	0.379906	0.376927	CF	EC1
CF15_AAGCGTTTCGCTGTTC-1	-0.178041	-0.105645	CF	EC1
CF15_AAGTACCTCCCGTTGT-1	0.967064	1.01178	CF	EC1
CF15_AATAGAGTCACTCTTA-1	0.70922	0.894792	CF	EC1
CF15_AATCACGAGTAGAATC-1	0.04143	0.298687	CF	EC1
CF15_AATCGTGAGATACTGA-1	0.655094	0.687304	CF	EC1
CF15_AATGGCTAGTACAACA-1	0.918963	0.945235	CF	EC1
CF15_AATGGCTTCATAAGGA-1	0.623214	0.615588	CF	EC1
CF15_AATTCCTCACGTGAGA-1	0.29022	0.36437	CF	EC1
CF15_AATTCCTCATCCTATT-1	0.82729	0.836214	CF	EC1
CF15_ACAAGCTGTATTTCCT-1	0.647883	0.835248	CF	EC1
CF15_ACACCAACAACCGTAT-1	0.158917	0.21518	CF	EC1
CF15_ACACGCGAGATACGAT-1	0.165061	0.22627	CF	EC1
CF15_ACACGCGGTTCTCGTC-1	0.360767	0.411236	CF	EC1
CF15_ACAGCCGTCCTGGCTT-1	0.47802	0.535992	CF	EC1
CF15_ACATCCCAGTAGACCG-1	0.826484	0.786077	CF	EC1
CF15_ACATCCCCAAATCGTC-1	0.33302	0.478492	CF	EC1
CF15_ACATTTCGTTCCCACT-1	0.575976	0.858277	CF	EC1
CF15_ACCAACACACGCCAGT-1	-0.292785	-0.236228	CF	EC1
CF15_ACCATTTAGCCAGTAG-1	0.24289	0.172927	CF	EC1
CF15_ACCATTTGTCCTACGG-1	0.727826	0.857767	CF	EC1
CF15_ACCCAAACAGCCTATA-1	0.504517	0.464185	CF	EC1
CF15_ACCGTTCTCGGCCCAA-1	0.738303	0.815416	CF	EC1
CF15_ACGCACGCAACCAATC-1	0.786496	0.787059	CF	EC1
CF15_ACGGTCGCATCGCTCT-1	0.602134	0.63051	CF	EC1
CF15_ACGTACAGTTCAGGTT-1	0.180793	0.202721	CF	EC1
CF15_ACTACGACAACTGTGT-1	0.503161	0.529225	CF	EC1
CF15_ACTATTCCAAGCAATA-1	0.295588	0.265887	CF	EC1
CF15_ACTGTCCGTTGGGTAG-1	0.348901	0.442484	CF	EC1
CF15_ACTGTCCTCAAATGAG-1	0.563529	0.739837	CF	EC1
CF15_ACTGTCCTCTGGGCCA-1	0.220193	0.362717	CF	EC1
CF15_ACTTCCGTCACAAGAA-1	1.0242	1.01747	CF	EC1
CF15_ACTTCGCAGTTACGGG-1	0.306536	0.487373	CF	EC1
CF15_ACTTTGTTCCAGCTCT-1	0.861104	0.982754	CF	EC1
CF15_AGAACAATCCTATTGT-1	0.132438	0.0984061	CF	EC1
CF15_AGAACCTCATCGGAGA-1	0.590715	0.627547	CF	EC1
CF15_AGAAGCGAGGTAGGCT-1	0.269419	0.360785	CF	EC1
CF15_AGAAGCGTCATGAGTC-1	0.363883	0.465488	CF	EC1
CF15_AGACTCACACGACAGA-1	0.898089	0.94753	CF	EC1
CF15_AGATCGTCACTACCCT-1	0.646423	0.805632	CF	EC1
CF15_AGATCGTTCACGACTA-1	0.777348	0.858624	CF	EC1
CF15_AGATGAAGTAGTCCTA-1	0.985454	1.0355	CF	EC1
CF15_AGCCAATAGTACTGTC-1	0.380642	0.472397	CF	EC1
CF15_AGCCAATTCTGAGGTT-1	0.549718	0.679434	CF	EC1
CF15_AGCCACGAGGGCTAAC-1	0.257664	0.319344	CF	EC1
CF15_AGCCACGCAACGGTAG-1	0.314655	0.272777	CF	EC1
CF15_AGCGATTGTACAATAG-1	0.605266	0.805914	CF	EC1
CF15_AGCGCCACAGAGCCCT-1	0.462507	0.514656	CF	EC1
CF15_AGCTTCCGTGGATCAG-1	0.571505	0.507065	CF	EC1
CF15_AGGAAATTCTCTTAAC-1	0.507933	0.390624	CF	EC1
CF15_AGGACGATCTGACGCG-1	0.230129	0.238724	CF	EC1
CF15_AGGACTTGTTGAGGAC-1	0.659308	0.801123	CF	EC1
CF15_AGGCCACAGCCAGTAG-1	0.715929	0.699813	CF	EC1
CF15_AGGGCCTCAGAGTCTT-1	0.526948	0.717908	CF	EC1
CF15_AGGGTTTTCTGAGGTT-1	0.833086	0.950283	CF	EC1
CF15_AGGTCATCACGGGTAA-1	0.538632	0.672941	CF	EC1
CF15_AGGTCTACATGAGGGT-1	0.256948	0.419136	CF	EC1
CF15_AGGTCTACATGGGTCC-1	0.498013	0.667744	CF	EC1
CF15_AGGTTACCACGTTGGC-1	0.791835	0.772654	CF	EC1
CF15_AGTACTGGTATTGACC-1	0.852027	0.928214	CF	EC1
CF15_AGTAGTCAGAGCATCG-1	0.668517	0.727173	CF	EC1
CF15_AGTGATCTCAAGTAAG-1	0.291658	0.544008	CF	EC1
CF15_AGTGCCGGTGACATCT-1	0.826418	0.781618	CF	EC1
CF15_AGTGCCGTCGATACTG-1	0.360282	0.378602	CF	EC1
CF15_AGTTAGCAGATGACCG-1	0.902155	1.00808	CF	EC1
CF15_ATACTTCGTTACCCAA-1	0.251303	0.320312	CF	EC1
CF15_ATAGGCTGTTGTACGT-1	0.716895	0.651391	CF	EC1
CF15_ATAGGCTTCGGCATCG-1	0.577458	0.582873	CF	EC1
CF15_ATATCCTGTTCCTAGA-1	0.229218	0.326568	CF	EC1
CF15_ATCACAGGTCACCCTT-1	0.752467	0.960663	CF	EC1
CF15_ATCACGAGTTGGACTT-1	0.259174	0.308298	CF	EC1
CF15_ATCCACCCAGCGAGTA-1	0.90326	0.851859	CF	EC1
CF15_ATCCCTGGTCCAAAGG-1	0.353475	0.397093	CF	EC1
CF15_ATCCCTGTCGATCCCT-1	0.347894	0.329026	CF	EC1
CF15_ATCCTATTCAGCGTCG-1	0.260267	0.350707	CF	EC1
CF15_ATCGGCGTCCTTCTAA-1	0.013135	0.155335	CF	EC1
CF15_ATCTCTACAACAACAA-1	0.715083	0.844549	CF	EC1
CF15_ATCTTCAAGTTGCCCG-1	1.0179	0.872508	CF	EC1
CF15_ATGATCGGTTGGGACA-1	0.0800783	0.0407147	CF	EC1
CF15_ATGCATGGTATTGACC-1	-0.421761	-0.414315	CF	EC1
CF15_ATGGAGGAGGACAGTC-1	0.632826	0.693337	CF	EC1
CF15_ATGGATCCAGAGCTAG-1	0.33329	0.271137	CF	EC1
CF15_ATGGTTGCAGTCGAGA-1	-0.0395398	0.0739995	CF	EC1
CF15_ATGTCCCGTACTCGTA-1	0.627017	0.844166	CF	EC1
CF15_ATTCCCGAGTTCTACG-1	0.28503	0.284261	CF	EC1
CF15_ATTCCCGCATACACCA-1	0.0574372	0.272883	CF	EC1
CF15_ATTCCTAGTGAGTTGG-1	0.736744	0.758481	CF	EC1
CF15_ATTCCTAGTTCTGACA-1	0.3987	0.548447	CF	EC1
CF15_ATTGGGTCATGCGGTC-1	0.237938	0.459124	CF	EC1
CF15_ATTGTTCTCCTCTCGA-1	-0.0717867	0.134632	CF	EC1
CF15_CAACAGTGTACAATAG-1	0.8216	0.910999	CF	EC1
CF15_CAACCAAAGAGATCGC-1	0.683996	0.612298	CF	EC1
CF15_CAACCAACAGAGCGTA-1	-0.0254966	0.136918	CF	EC1
CF15_CAACCAAGTCGACTGC-1	1.01952	0.899936	CF	EC1
CF15_CAACCTCAGGTTCTAC-1	0.623426	0.924129	CF	EC1
CF15_CAACGATGTTCTGACA-1	0.649251	0.800156	CF	EC1
CF15_CAATCGAGTTGTGCAT-1	0.183697	0.164803	CF	EC1
CF15_CACACAATCCTGGGAC-1	0.252804	0.479808	CF	EC1
CF15_CACCAAAAGCGAATGC-1	0.498475	0.548764	CF	EC1
CF15_CACCAAAGTACTGGGA-1	0.522241	0.69729	CF	EC1
CF15_CACCGTTTCAAGCCTA-1	0.550274	0.651044	CF	EC1
CF15_CACGGGTTCTATCGCC-1	0.872402	1.01084	CF	EC1
CF15_CACGTGGCAGTGACCC-1	1.29144	1.48276	CF	EC1
CF15_CACGTTCGTACCGGAA-1	0.480012	0.593465	CF	EC1
CF15_CACTGAACAGCAAGAC-1	0.810318	0.941693	CF	EC1
CF15_CAGAGCCAGATCGGTG-1	0.853414	0.760613	CF	EC1
CF15_CAGATACAGTTGGGAC-1	0.171215	0.170223	CF	EC1
CF15_CAGATTGCAGAGTTCT-1	0.589657	0.529695	CF	EC1
CF15_CAGCAATTCTGAGGTT-1	0.596414	0.74499	CF	EC1
CF15_CAGCAGCAGGTGCCAA-1	0.0770725	0.308257	CF	EC1
CF15_CAGCAGCGTATTAAGG-1	0.308236	0.40081	CF	EC1
CF15_CAGGCCAGTTCGGTAT-1	0.408973	0.450837	CF	EC1
CF15_CAGTTCCTCTCAACCC-1	1.14802	1.19306	CF	EC1
CF15_CATACAGCAGACACCC-1	0.610194	0.560355	CF	EC1
CF15_CATAGACGTAAGGAGA-1	0.82725	0.973362	CF	EC1
CF15_CATAGACGTGAATTGA-1	0.88901	0.881843	CF	EC1
CF15_CATCCCATCTCCGAAA-1	0.249006	0.458785	CF	EC1
CF15_CATCCGTGTCATCAGT-1	0.523439	0.780354	CF	EC1
CF15_CATCGTCCAATTCTTC-1	0.760812	0.67418	CF	EC1
CF15_CATGGATAGCAACTTC-1	0.284947	0.60546	CF	EC1
CF15_CATTGAGGTTTGGAAA-1	0.39326	0.495969	CF	EC1
CF15_CATTGAGTCCCGTGTT-1	0.380928	0.408288	CF	EC1
CF15_CCAATTTGTTAAACAG-1	0.68356	0.866519	CF	EC1
CF15_CCACAAAAGACGGATC-1	0.670437	0.667163	CF	EC1
CF15_CCACCATAGACAGCTG-1	0.297338	0.316889	CF	EC1
CF15_CCACCATAGGTCACTT-1	0.85039	0.680096	CF	EC1
CF15_CCACGTTGTTGAATCC-1	0.0783113	0.239071	CF	EC1
CF15_CCCATTGGTTTGCCGG-1	0.634277	0.721598	CF	EC1
CF15_CCCGGAATCTTCGTAT-1	0.522532	0.586485	CF	EC1
CF15_CCCTAACGTACTGTTG-1	0.748938	0.699771	CF	EC1
CF15_CCCTCTCTCGTAATGC-1	0.526225	0.765606	CF	EC1
CF15_CCGCAAGTCAGTGGGA-1	0.618596	0.727822	CF	EC1
CF15_CCGGACAGTGGCCTCA-1	0.44865	0.550077	CF	EC1
CF15_CCGGACATCTCCTGTG-1	0.579558	0.709475	CF	EC1
CF15_CCGGTAGGTGGATCAG-1	0.411551	0.385573	CF	EC1
CF15_CCGGTAGTCCCGTAAA-1	0.269394	0.264116	CF	EC1
CF15_CCGGTGATCCACTGGG-1	0.510228	0.802486	CF	EC1
CF15_CCGTAGGGTCTTTATC-1	0.218771	0.395013	CF	EC1
CF15_CCGTTCAAGTGGACGT-1	-0.104572	-0.0276255	CF	EC1
CF15_CCGTTCAGTACCTTCC-1	0.829811	1.00606	CF	EC1
CF15_CCTACGTGTCTCTCCA-1	0.683353	0.600003	CF	EC1
CF15_CCTCAACGTTCCACAA-1	0.480056	0.612595	CF	EC1
CF15_CCTCAGTCAGTTGTTG-1	0.518386	0.438927	CF	EC1
CF15_CCTCATGTCCGGACTG-1	0.59459	0.698445	CF	EC1
CF15_CCTCTCCCACAGTCGC-1	-0.0476077	-0.0089621	CF	EC1
CF15_CCTGTTGAGGCAGTCA-1	0.688451	0.458141	CF	EC1
CF15_CCTGTTGCAGCTGAAG-1	-0.0383143	-0.0164708	CF	EC1
CF15_CCTTTGGGTCGTACTA-1	1.15507	1.21551	CF	EC1
CF15_CCTTTGGTCCGGCAAC-1	0.431334	0.537694	CF	EC1
CF15_CGAAGTTTCCTCTTTC-1	0.395572	0.638145	CF	EC1
CF15_CGAATTGGTTCCGCAG-1	-0.0523667	0.00109615	CF	EC1
CF15_CGACAGCGTCAGCGTC-1	0.583078	0.814644	CF	EC1
CF15_CGAGGAAGTGTCCGTG-1	0.216184	0.254559	CF	EC1
CF15_CGAGGAAGTTTGTGGT-1	0.441978	0.364483	CF	EC1
CF15_CGAGGAATCCATAGGT-1	0.5483	0.806004	CF	EC1
CF15_CGAGTGCCAAATAGCA-1	0.547403	0.676081	CF	EC1
CF15_CGATGGCTCCCTCGAT-1	0.455458	0.585229	CF	EC1
CF15_CGCATAACAGCGAGTA-1	0.770345	0.882251	CF	EC1
CF15_CGGCAGTAGTCGTTAC-1	0.276929	0.242787	CF	EC1
CF15_CGGCAGTCATGACTGT-1	0.772248	0.714175	CF	EC1
CF15_CGGGTGTCACCTGTCT-1	0.352704	0.383228	CF	EC1
CF15_CGTAGTAAGAATCGTA-1	0.368744	0.508065	CF	EC1
CF15_CGTGAATTCCAAGCTA-1	0.681546	0.73063	CF	EC1
CF15_CGTTAGAAGTCGTTAC-1	0.279635	0.228968	CF	EC1
CF15_CTAACCCGTGAGTCAG-1	0.250891	0.363618	CF	EC1
CF15_CTAACCCGTGTTAGCT-1	0.797738	0.752626	CF	EC1
CF15_CTACAGACACGAGGTA-1	0.286196	0.31181	CF	EC1
CF15_CTACCTGAGGACAGCT-1	0.695148	0.841332	CF	EC1
CF15_CTATCCGCAACCAGAG-1	0.498311	0.623931	CF	EC1
CF15_CTCAACCCATGTAACC-1	0.828051	0.883026	CF	EC1
CF15_CTCAAGATCGTTACCC-1	0.650665	0.633724	CF	EC1
CF15_CTCATGCGTCCAACGC-1	0.121137	0.161032	CF	EC1
CF15_CTCATTACAATTGCAC-1	0.250261	0.311905	CF	EC1
CF15_CTCCAACTCCCTCGTA-1	0.682316	0.668038	CF	EC1
CF15_CTCCACATCGTGGGAA-1	0.673608	0.632117	CF	EC1
CF15_CTCGAGGCAACGACAG-1	0.391709	0.584138	CF	EC1
CF15_CTCTGGTGTCTCGGAC-1	0.348088	0.638167	CF	EC1
CF15_CTGAGGCGTAGTAAGT-1	0.403341	0.488362	CF	EC1
CF15_CTGATCCCACTCCGGA-1	-0.463031	-0.420496	CF	EC1
CF15_CTGCATCTCTATTCGT-1	0.481956	0.691748	CF	EC1
CF15_CTGCCATTCTGTAACG-1	0.584808	0.620006	CF	EC1
CF15_CTGCGAGCATCCGTTC-1	1.09216	1.03484	CF	EC1
CF15_CTGGTCTAGCACCCAC-1	0.658694	0.871158	CF	EC1
CF15_CTGTACCCAGCAGTCC-1	0.711421	0.831371	CF	EC1
CF15_CTGTACCGTGATTCAC-1	1.15424	1.19134	CF	EC1
CF15_CTGTGGGTCGTCCATC-1	0.724509	0.66208	CF	EC1
CF15_CTTCCGAAGGAGGCAG-1	-0.0853791	0.0855601	CF	EC1
CF15_CTTCCGATCAGGTGTT-1	0.524663	0.664495	CF	EC1
CF15_CTTCCGATCTGCCTCA-1	0.926551	0.881544	CF	EC1
CF15_CTTCTAACAATTCTCT-1	0.654284	0.809377	CF	EC1
CF15_CTTGAGAAGCTGGCTC-1	0.236604	0.479196	CF	EC1
CF15_CTTGAGACACGGCCAT-1	0.794066	0.938352	CF	EC1
CF15_GAAACCTCAGGCCTGT-1	0.496909	0.369122	CF	EC1
CF15_GAAATGACATCATGAC-1	-0.0489246	0.174065	CF	EC1
CF15_GAAGCCCGTGCTATTG-1	0.0921089	-0.00644001	CF	EC1
CF15_GAAGTAATCACTAGCA-1	0.797615	1.02072	CF	EC1
CF15_GACAGCCCAGCCGTTG-1	0.718735	0.808284	CF	EC1
CF15_GACAGCCGTCAACACT-1	0.722449	0.664976	CF	EC1
CF15_GACCAATGTCAGATTC-1	0.606172	0.647122	CF	EC1
CF15_GACCCAGGTCGTGATT-1	0.397398	0.486757	CF	EC1
CF15_GACGCTGGTGTCGCTG-1	0.956965	1.00227	CF	EC1
CF15_GACGTTACAGGTGTTT-1	0.0303269	0.109451	CF	EC1
CF15_GAGTCATCACGGGCTT-1	0.0318008	0.069361	CF	EC1
CF15_GAGTGTTAGGACCCAA-1	0.500484	0.571056	CF	EC1
CF15_GAGTTACAGGTCTACT-1	0.648473	0.686229	CF	EC1
CF15_GATAGCTCACGTACTA-1	1.00299	1.03649	CF	EC1
CF15_GATCAGTAGGTTAAAC-1	0.733817	0.580446	CF	EC1
CF15_GATCAGTTCCACGAAT-1	0.162044	0.443477	CF	EC1
CF15_GATCCCTTCCTCTGCA-1	-0.0718125	-0.0947084	CF	EC1
CF15_GATGATCAGTAATACG-1	0.489548	0.496416	CF	EC1
CF15_GATGATCTCCGCTGTT-1	0.547234	0.607802	CF	EC1
CF15_GATGCTATCGAGAACG-1	0.535966	0.468606	CF	EC1
CF15_GATTCGAAGTGTAGAT-1	0.522139	0.725675	CF	EC1
CF15_GATTCTTCAGCTACAT-1	0.604168	0.649169	CF	EC1
CF15_GATTCTTTCTCGGGAC-1	0.0177891	0.100949	CF	EC1
CF15_GATTTCTCACATACGT-1	0.00756846	0.109111	CF	EC1
CF15_GCAACCGGTTGGGACA-1	0.734078	0.664207	CF	EC1
CF15_GCACGTGGTGGCTACC-1	1.40167	1.23511	CF	EC1
CF15_GCAGTTACAGGATGAC-1	0.627795	0.680579	CF	EC1
CF15_GCATCGGGTGGGTATG-1	0.281855	0.28262	CF	EC1
CF15_GCATGATTCTATCCAT-1	0.178185	0.229664	CF	EC1
CF15_GCCAGCAAGACGACTG-1	0.354554	0.404684	CF	EC1
CF15_GCGATCGAGGGTACAC-1	0.527342	0.494878	CF	EC1
CF15_GCGTTTCGTGACTATC-1	0.633327	0.865293	CF	EC1
CF15_GCTACAAGTACGCTAT-1	0.119321	0.225472	CF	EC1
CF15_GCTTCACAGTGCGTCC-1	-0.00338786	0.204792	CF	EC1
CF15_GCTTGGGGTAAGTAGT-1	0.629938	0.775352	CF	EC1
CF15_GCTTGGGGTTAGAAAC-1	0.269258	0.509496	CF	EC1
CF15_GCTTGGGTCTGCATGA-1	0.835905	0.924115	CF	EC1
CF15_GGAATGGTCTCGACGG-1	0.603085	0.664963	CF	EC1
CF15_GGACGTCTCTCCCAAC-1	0.129346	0.446703	CF	EC1
CF15_GGAGAACTCGGTTCAA-1	0.794217	1.0575	CF	EC1
CF15_GGAGATGAGGTACTGG-1	0.950564	1.0736	CF	EC1
CF15_GGAGATGCACTGCGAC-1	0.158251	0.328983	CF	EC1
CF15_GGCAGTCCACCAACAT-1	0.650447	0.706306	CF	EC1
CF15_GGCTTGGGTTAAACCC-1	0.357494	0.559981	CF	EC1
CF15_GGGACAATCCATAGGT-1	0.555794	0.686614	CF	EC1
CF15_GGGAGTAGTCGAGTGA-1	0.41917	0.527047	CF	EC1
CF15_GGGCCATTCCAGCAAT-1	0.436514	0.475302	CF	EC1
CF15_GGGCTCATCTGTGCTC-1	1.06664	1.01257	CF	EC1
CF15_GGGTCTGAGCTGACCC-1	0.824976	0.887898	CF	EC1
CF15_GGGTGAAAGATGGCAC-1	0.776605	0.72104	CF	EC1
CF15_GGGTTATCACGACAGA-1	0.64083	0.620183	CF	EC1
CF15_GGTAATCAGTTCATGC-1	1.0342	0.954069	CF	EC1
CF15_GGTCTGGGTCTTGCGG-1	0.333564	0.45262	CF	EC1
CF15_GGTGATTCACTATCGA-1	0.571054	0.567399	CF	EC1
CF15_GGTGGCTTCCGATAGT-1	0.693479	0.775272	CF	EC1
CF15_GGTGTCGAGCAGTACG-1	0.435783	0.476245	CF	EC1
CF15_GTAACACTCACTACTT-1	0.158085	0.251009	CF	EC1
CF15_GTAAGTCGTCGCCACA-1	0.0285824	0.283865	CF	EC1
CF15_GTAATCGCACAACCGC-1	0.604321	0.870624	CF	EC1
CF15_GTAGAAATCTCGTCGT-1	0.359662	0.425479	CF	EC1
CF15_GTAGATCCAGCTGTAT-1	0.16581	0.140425	CF	EC1
CF15_GTAGATCTCTGTCCCA-1	0.861656	1.15226	CF	EC1
CF15_GTAGTACGTGCTCGTG-1	0.522185	0.677389	CF	EC1
CF15_GTATTTCTCGGAATTC-1	0.5392	0.572165	CF	EC1
CF15_GTCAAACCATCAGCAT-1	0.88356	0.970787	CF	EC1
CF15_GTCAAGTCAGCCTTCT-1	0.31361	0.44087	CF	EC1
CF15_GTCATGAAGCAAGGAA-1	0.470372	0.464255	CF	EC1
CF15_GTCCTCAAGAAATCCA-1	0.539599	0.697275	CF	EC1
CF15_GTCGAATCACGAAGAC-1	0.368221	0.376973	CF	EC1
CF15_GTCGAATGTCTAATCG-1	0.165129	0.345597	CF	EC1
CF15_GTCGTTCTCACCCTCA-1	0.278572	0.436133	CF	EC1
CF15_GTGACGCTCGCTGATA-1	0.26556	0.343075	CF	EC1
CF15_GTGAGCCAGGTTCTTG-1	-0.0862699	0.0938191	CF	EC1
CF15_GTGAGCCCAGGTGACA-1	0.12343	0.269664	CF	EC1
CF15_GTGATGTCACGTACAT-1	1.04775	1.02171	CF	EC1
CF15_GTGCTGGAGATTACCC-1	0.973171	0.92267	CF	EC1
CF15_GTGCTTCTCCGTTGGG-1	0.304443	0.417994	CF	EC1
CF15_GTGCTTCTCGGTTCAA-1	0.468496	0.494543	CF	EC1
CF15_GTGGTTAAGTATGAAC-1	1.17102	1.27015	CF	EC1
CF15_GTGGTTAGTTTCTTAC-1	0.273399	0.485328	CF	EC1
CF15_GTGTGATGTGTGCTTA-1	1.04048	1.01385	CF	EC1
CF15_GTGTGGCCAAGCTACT-1	0.146399	0.402733	CF	EC1
CF15_GTGTTAGTCATCCCGT-1	0.295186	0.390246	CF	EC1
CF15_GTGTTCCGTTTCACAG-1	0.254254	0.581794	CF	EC1
CF15_GTTACCCAGTTCCATG-1	0.296433	0.449577	CF	EC1
CF15_GTTACCCGTTCTTAGG-1	0.458496	0.62278	CF	EC1
CF15_GTTACGAAGTGGACTG-1	1.05151	1.23606	CF	EC1
CF15_GTTAGACTCTCCTGAC-1	1.11844	1.20469	CF	EC1
CF15_GTTCCGTTCCGCACTT-1	0.250166	0.321017	CF	EC1
CF15_GTTCTATCACGGCGTT-1	-0.0529407	0.102887	CF	EC1
CF15_GTTGCTCGTTGCATGT-1	0.347512	0.409295	CF	EC1
CF15_GTTGTGAAGGAGACCT-1	0.258819	0.372744	CF	EC1
CF15_GTTGTGAGTCCATAGT-1	0.639731	0.745512	CF	EC1
CF15_TAACCAGAGACTCTAC-1	0.259136	0.195165	CF	EC1
CF15_TACATTCGTCTGCAAT-1	0.691586	0.798967	CF	EC1
CF15_TACCCGTAGGTTACAA-1	0.438118	0.42374	CF	EC1
CF15_TACCCGTGTCAGTTTG-1	0.704729	0.741066	CF	EC1
CF15_TACCGAACAGCTACTA-1	0.659616	0.754503	CF	EC1
CF15_TACCTCGGTTGTCTAG-1	0.666353	0.764818	CF	EC1
CF15_TACGCTCCACCGTGGT-1	0.268977	0.353607	CF	EC1
CF15_TACGCTCGTTCGGCTG-1	-0.0703747	0.127473	CF	EC1
CF15_TACGGGCGTTGGCTAT-1	-0.0156094	0.0426395	CF	EC1
CF15_TACGGTACACCGTGCA-1	0.388276	0.521781	CF	EC1
CF15_TACGGTAGTCCAGCGT-1	0.712242	0.796845	CF	EC1
CF15_TACGTCCAGCCTCTGG-1	0.840201	0.75038	CF	EC1
CF15_TAGACCACACATTACG-1	0.218856	0.230845	CF	EC1
CF15_TAGATCGAGATAACGT-1	0.911398	1.00623	CF	EC1
CF15_TAGCACACATCGCCTT-1	0.787808	0.828173	CF	EC1
CF15_TAGGAGGGTGAATTAG-1	0.537643	0.725591	CF	EC1
CF15_TAGGGTTGTCGAATGG-1	0.218561	0.368333	CF	EC1
CF15_TAGGGTTTCGTAGCCG-1	0.66524	0.709477	CF	EC1
CF15_TATACCTTCAGTCATG-1	1.1561	1.2995	CF	EC1
CF15_TATCCTAGTTCTCAGA-1	0.626324	0.654827	CF	EC1
CF15_TATCCTATCATAGGCT-1	-0.116357	0.10101	CF	EC1
CF15_TATCTTGGTATGAGCG-1	0.45307	0.612514	CF	EC1
CF15_TATGTTCTCGACGCGT-1	0.315498	0.519209	CF	EC1
CF15_TATTGCTGTATCATGC-1	0.815756	0.800716	CF	EC1
CF15_TATTTCGGTGTCTTCC-1	1.0785	1.15025	CF	EC1
CF15_TCAATCTGTCCGCAGT-1	0.584742	0.617513	CF	EC1
CF15_TCACTCGAGCTTGTTG-1	0.194139	0.282436	CF	EC1
CF15_TCAGCAACAGATTAAG-1	0.270583	0.329799	CF	EC1
CF15_TCAGCAAGTGGCTTAT-1	0.439417	0.395382	CF	EC1
CF15_TCAGCAATCTGAGAGG-1	0.994251	1.1914	CF	EC1
CF15_TCAGTCCAGGTAGATT-1	-0.0346234	0.131758	CF	EC1
CF15_TCAGTTTTCTTTCAGT-1	0.648774	0.75503	CF	EC1
CF15_TCATATCGTGTTGATC-1	0.301893	0.339971	CF	EC1
CF15_TCATCCGAGCTCAGAG-1	0.0380818	0.0856797	CF	EC1
CF15_TCATCCGCACCAGGTC-1	0.959318	0.929286	CF	EC1
CF15_TCATGGAAGGGAGTGG-1	0.0586217	0.211275	CF	EC1
CF15_TCATGGAGTCGCACAC-1	0.058706	0.175181	CF	EC1
CF15_TCATTTGCAGGCCCTA-1	1.07034	0.889242	CF	EC1
CF15_TCCAGAAAGCGACAGT-1	0.560046	0.675383	CF	EC1
CF15_TCCAGAACAAGGTCTT-1	-0.0192918	0.125582	CF	EC1
CF15_TCCATGCCAGGCTACC-1	0.481341	0.461105	CF	EC1
CF15_TCCATGCTCGGTCAGC-1	0.262808	0.44643	CF	EC1
CF15_TCCCACACAATACAGA-1	0.488793	0.503508	CF	EC1
CF15_TCCCACAGTTACTCAG-1	0.718231	0.750688	CF	EC1
CF15_TCCCATGCATCAGCTA-1	0.733201	0.770441	CF	EC1
CF15_TCCGATCTCGTTCTAT-1	0.450274	0.393285	CF	EC1
CF15_TCCTAATGTGCCGTTG-1	0.359525	0.358625	CF	EC1
CF15_TCCTCTTCAGACCTGC-1	0.839002	0.896051	CF	EC1
CF15_TCGCAGGGTTAGCGGA-1	0.493688	0.614589	CF	EC1
CF15_TCGCAGGTCCTACTGC-1	0.467479	0.503988	CF	EC1
CF15_TCGCTCAGTATTTCTC-1	0.369096	0.36456	CF	EC1
CF15_TCGGATACACCGCTGA-1	0.825038	1.04437	CF	EC1
CF15_TCGGGACTCCATAGGT-1	0.708174	0.810409	CF	EC1
CF15_TCGGGCACATACCATG-1	0.833673	0.836566	CF	EC1
CF15_TCGTGCTTCCATTTGT-1	0.642492	0.626697	CF	EC1
CF15_TCTACATGTAGCACGA-1	1.46705	1.4003	CF	EC1
CF15_TCTACATTCCTACGAA-1	0.786157	0.852574	CF	EC1
CF15_TCTACCGTCGCCAGAC-1	0.231304	0.238813	CF	EC1
CF15_TCTCTGGCATAGATCC-1	1.05305	0.947172	CF	EC1
CF15_TCTGCCAGTTCCGCAG-1	0.427156	0.427786	CF	EC1
CF15_TGACAGTTCGAGTCTA-1	0.296638	0.340562	CF	EC1
CF15_TGACCCTCAAGGCTTT-1	0.783207	1.00089	CF	EC1
CF15_TGACCCTGTCACAGAG-1	0.209231	0.428298	CF	EC1
CF15_TGAGCATTCAGCTGTA-1	-0.0370399	0.157695	CF	EC1
CF15_TGAGCATTCATCCTGC-1	0.339424	0.43833	CF	EC1
CF15_TGAGGAGTCGATTTCT-1	1.00216	0.873168	CF	EC1
CF15_TGAGGTTGTAGCGTTT-1	0.470789	0.539898	CF	EC1
CF15_TGAGTCAAGCAATAAC-1	1.11601	1.06142	CF	EC1
CF15_TGATGCAGTTAAGCAA-1	0.21196	0.33723	CF	EC1
CF15_TGCAGTAAGGTCGACA-1	0.189588	0.277706	CF	EC1
CF15_TGCAGTATCAGCTTCC-1	0.174944	0.320756	CF	EC1
CF15_TGCATCCGTATGCGGA-1	-0.0184863	0.0660669	CF	EC1
CF15_TGCCGAGAGGTCCCTG-1	0.285736	0.33652	CF	EC1
CF15_TGCGATAAGTGGTGAC-1	0.896164	0.935773	CF	EC1
CF15_TGCGGGTCAAACGTGG-1	0.17123	0.346847	CF	EC1
CF15_TGCGGGTGTCTGCCTT-1	0.526428	0.557196	CF	EC1
CF15_TGCGGGTTCTTAGCTT-1	0.010777	0.210371	CF	EC1
CF15_TGGAACTCACTGAATC-1	0.686058	0.697106	CF	EC1
CF15_TGGAACTTCGCTCTCA-1	0.33096	0.426974	CF	EC1
CF15_TGGCGTGTCCCGTAAA-1	-0.185828	-0.113735	CF	EC1
CF15_TGGGAAGAGCCGGAAT-1	0.0961962	0.236597	CF	EC1
CF15_TGGGAGACAACAAAGT-1	0.493635	0.498666	CF	EC1
CF15_TGGGCGTTCTATTGTC-1	1.03973	1.07386	CF	EC1
CF15_TGTAAGCGTAACCAGG-1	0.323768	0.447125	CF	EC1
CF15_TGTAAGCTCCAGCACG-1	0.675651	0.620151	CF	EC1
CF15_TGTAGACTCATCGCAA-1	0.522267	0.766836	CF	EC1
CF15_TGTCCCAGTCGCATCG-1	0.208418	0.352697	CF	EC1
CF15_TGTGAGTTCTTACTGT-1	0.0926223	0.221565	CF	EC1
CF15_TGTGCGGTCTCGCGTT-1	0.301309	0.360648	CF	EC1
CF15_TGTGTGAAGAGACAAG-1	0.597096	0.721033	CF	EC1
CF15_TGTTCATCAAGACGGT-1	0.469243	0.555176	CF	EC1
CF15_TGTTCCGTCCATACTT-1	0.805118	1.05663	CF	EC1
CF15_TGTTGAGCATTGGGAG-1	0.751591	0.755241	CF	EC1
CF15_TGTTGAGGTCGAGTGA-1	0.699193	0.709217	CF	EC1
CF15_TTACAGGCAAATGAAC-1	0.0443103	0.13289	CF	EC1
CF15_TTACAGGTCGGACAAG-1	0.757406	0.884744	CF	EC1
CF15_TTACCATAGAGAGCAA-1	1.14095	1.10647	CF	EC1
CF15_TTACCATCATGTGGTT-1	0.147455	0.165636	CF	EC1
CF15_TTAGGGTGTACAATAG-1	0.560002	0.691874	CF	EC1
CF15_TTAGTCTGTACAGTCT-1	0.37037	0.348928	CF	EC1
CF15_TTAGTCTGTACGAGTG-1	0.110124	0.123783	CF	EC1
CF15_TTATTGCCAAGGATGC-1	0.122908	0.180951	CF	EC1
CF15_TTATTGCTCGCATGAT-1	0.215921	0.390574	CF	EC1
CF15_TTCCAATCATTGCAAC-1	0.534687	0.472418	CF	EC1
CF15_TTCTAACAGAGCATAT-1	0.180336	0.250788	CF	EC1
CF15_TTCTCTCCAATCCTAG-1	0.298252	0.451265	CF	EC1
CF15_TTGACCCTCTACACAG-1	0.471662	0.622689	CF	EC1
CF15_TTGCATTCACGTCGGT-1	0.799599	0.955293	CF	EC1
CF15_TTGCCTGCACGCACCA-1	0.828929	0.703292	CF	EC1
CF15_TTGGGCGTCTTGTGCC-1	0.368682	0.499846	CF	EC1
CF15_TTGGTTTAGGCTAAAT-1	0.945013	1.12446	CF	EC1
CF15_TTGTGGAAGCATTTCG-1	0.799121	0.691738	CF	EC1
CF15_TTGTGGACACATAGCT-1	0.52912	0.705923	CF	EC1
CF15_TTGTGTTTCGGCCTTT-1	0.555699	0.575356	CF	EC1
CF15_TTGTTGTGTTACGTAC-1	0.872767	0.893257	CF	EC1
CF15_TTTACCAAGAATAGTC-1	0.188402	0.332564	CF	EC1
CF15_TTTACCACAGCTATTG-1	0.483131	0.536803	CF	EC1
CF15_TTTAGTCCACGCAAAG-1	0.690621	0.809559	CF	EC1
CF15_TTTCACACACATAGCT-1	0.337574	0.545086	CF	EC1
CF15_TTTCACACAGGATCTT-1	0.578189	0.626693	CF	EC1
CF15_TTTCGATTCAACACCA-1	0.140149	0.301382	CF	EC1
CF15_TTTGGAGAGCGTCAAG-1	0.673701	0.704525	CF	EC1
CF15_TTTGGTTGTTGCTAGT-1	0.510883	0.669524	CF	EC1
CF15_TTTGTTGTCTGTGTGA-1	0.288295	0.305222	CF	EC1
CF16_AAAGAACGTAACATAG-1	0.229119	0.356946	CF	EC1
CF16_AAAGAACTCCCTTGTG-1	-0.035656	0.176496	CF	EC1
CF16_AACAACCTCCAGGACC-1	0.528439	0.631626	CF	EC1
CF16_AACCAACCACTTCAGA-1	0.568002	0.768405	CF	EC1
CF16_AACCTGAAGCCTGAAG-1	0.634712	0.858289	CF	EC1
CF16_AACCTTTCAGGTTACT-1	-0.144673	-0.0243978	CF	EC1
CF16_AACGAAATCCGTGGTG-1	0.810526	1.04898	CF	EC1
CF16_AACGTCATCATCTGTT-1	0.466302	0.739869	CF	EC1
CF16_AAGACAATCCCGTGTT-1	0.329171	0.621543	CF	EC1
CF16_AAGATAGTCATTGTGG-1	0.802161	1.04018	CF	EC1
CF16_AAGTACCAGAGCCGAT-1	0.920514	1.10599	CF	EC1
CF16_AAGTACCAGGAATCGC-1	0.00841045	0.193893	CF	EC1
CF16_AAGTACCTCATTTCCA-1	0.489132	0.500146	CF	EC1
CF16_AATCGACCAGTCAGAG-1	0.769407	0.955534	CF	EC1
CF16_AATGAAGGTATGAAGT-1	0.353999	0.722507	CF	EC1
CF16_AATGGAACATGTCAGT-1	0.429996	0.635579	CF	EC1
CF16_AATTTCCGTTAGGACG-1	0.509073	0.565345	CF	EC1
CF16_AATTTCCTCATCCTAT-1	0.23002	0.278836	CF	EC1
CF16_ACACGCGCACCTAAAC-1	0.211154	0.351248	CF	EC1
CF16_ACAGAAAGTTCCTACC-1	-0.354838	-0.379436	CF	EC1
CF16_ACAGAAATCAGTCATG-1	0.0307827	0.300935	CF	EC1
CF16_ACATCCCGTCATGCAT-1	0.952259	1.10633	CF	EC1
CF16_ACCACAAGTAGCTGAG-1	0.631347	0.747572	CF	EC1
CF16_ACCCTTGCAAGGTCAG-1	0.360962	0.500026	CF	EC1
CF16_ACCTACCAGACTTAAG-1	0.566868	0.634013	CF	EC1
CF16_ACCTGTCCAAGTGACG-1	1.09342	1.03854	CF	EC1
CF16_ACGGGTCCACCATAAC-1	0.214933	0.375698	CF	EC1
CF16_ACGGTCGCATAGAATG-1	0.330489	0.370421	CF	EC1
CF16_ACGTAACAGCGATGAC-1	-0.0753215	0.157301	CF	EC1
CF16_ACGTTCCGTCTGCATA-1	0.646563	0.55919	CF	EC1
CF16_ACTTTGTAGGCTCTCG-1	0.477034	0.736141	CF	EC1
CF16_AGAACAAGTGAGCAGT-1	0.337699	0.507892	CF	EC1
CF16_AGACAGGGTCTCAAGT-1	0.661418	0.896047	CF	EC1
CF16_AGACAGGTCGCGTCGA-1	0.375704	0.482297	CF	EC1
CF16_AGACCATAGGGTCACA-1	0.488987	0.527937	CF	EC1
CF16_AGACCATCATGGGTTT-1	0.554123	0.752017	CF	EC1
CF16_AGACTCACACCCATAA-1	0.655529	0.848497	CF	EC1
CF16_AGAGAATTCCGCTGTT-1	0.0206855	0.12609	CF	EC1
CF16_AGATGCTGTGGTCAAG-1	-0.084518	0.0225386	CF	EC1
CF16_AGCATCAAGCAAGGAA-1	0.909865	1.06184	CF	EC1
CF16_AGCCAATTCGGACGTC-1	0.735177	0.850401	CF	EC1
CF16_AGCCACGGTACGATTC-1	0.015694	0.180836	CF	EC1
CF16_AGCGTATGTGTTCCAA-1	0.694184	0.935746	CF	EC1
CF16_AGCGTCGGTGTTCATG-1	0.771417	0.880049	CF	EC1
CF16_AGCTTCCGTCTAGGCC-1	1.0813	1.09049	CF	EC1
CF16_AGCTTCCTCTGCCCTA-1	0.693684	1.02949	CF	EC1
CF16_AGGAATACAAGAGTGC-1	0.247459	0.587713	CF	EC1
CF16_AGGACGACAAACCACT-1	0.975966	1.18202	CF	EC1
CF16_AGGACGAGTGAGTCAG-1	0.49519	0.704154	CF	EC1
CF16_AGGATAAGTTATGACC-1	0.257714	0.516718	CF	EC1
CF16_AGGATCTTCAGTGTTG-1	0.0738249	0.173753	CF	EC1
CF16_AGGGCCTGTCGACGCT-1	0.80409	1.09507	CF	EC1
CF16_AGGGCTCCATTGTGCA-1	0.92714	1.05441	CF	EC1
CF16_AGGGTTTGTCGCAACC-1	0.640788	0.734733	CF	EC1
CF16_AGGTTACTCCTTACCG-1	0.600889	0.912361	CF	EC1
CF16_AGTAACCCAGAGTGTG-1	1.19296	1.36038	CF	EC1
CF16_AGTAACCGTCTTGAAC-1	0.769036	0.764406	CF	EC1
CF16_AGTAGCTGTACATTGC-1	0.526333	0.690129	CF	EC1
CF16_AGTCAACCACCAGACC-1	0.174002	0.276224	CF	EC1
CF16_AGTGTTGTCTCTGACC-1	0.12098	0.280931	CF	EC1
CF16_AGTTCCCGTATACAGA-1	0.757167	0.995634	CF	EC1
CF16_ATATCCTAGGACTATA-1	0.560891	0.511477	CF	EC1
CF16_ATCACGAAGATACATG-1	0.904702	1.1717	CF	EC1
CF16_ATCAGGTTCACGGGCT-1	0.843378	0.989849	CF	EC1
CF16_ATCATTCTCCTCGATC-1	0.947724	1.12127	CF	EC1
CF16_ATCCTATAGTGCGCTC-1	0.327502	0.494438	CF	EC1
CF16_ATCGCCTAGCGATTCT-1	0.165032	0.51037	CF	EC1
CF16_ATCGGCGGTGTCCAAT-1	-0.135069	0.111639	CF	EC1
CF16_ATCGTGATCCGATTAG-1	0.317587	0.658618	CF	EC1
CF16_ATGATCGAGAACGCGT-1	0.329728	0.521747	CF	EC1
CF16_ATGCCTCTCTTCCTAA-1	0.25677	0.487838	CF	EC1
CF16_ATTACCTCATTGCTGA-1	1.16925	1.35152	CF	EC1
CF16_ATTACCTGTCCTTAAG-1	0.606464	0.742603	CF	EC1
CF16_ATTCATCCAACTACGT-1	-0.55434	-0.381377	CF	EC1
CF16_ATTCATCTCGTGACTA-1	0.805999	0.968659	CF	EC1
CF16_ATTCCATGTCTAGTGT-1	0.673656	0.981112	CF	EC1
CF16_ATTCCCGGTGGAACCA-1	0.601893	0.689441	CF	EC1
CF16_ATTCCCGTCCGCGGAT-1	0.606296	0.733531	CF	EC1
CF16_ATTCCTAGTTGGTACT-1	0.615213	0.629373	CF	EC1
CF16_ATTCGTTGTATGGAGC-1	0.204485	0.233596	CF	EC1
CF16_ATTGGGTCAATAGTAG-1	0.57883	0.837331	CF	EC1
CF16_ATTGGGTCAGACACAG-1	-0.0251841	0.202984	CF	EC1
CF16_ATTTACCTCTTCGACC-1	0.893858	1.06297	CF	EC1
CF16_ATTTCTGAGATTGTGA-1	0.673674	0.900824	CF	EC1
CF16_CAACAACGTGACCTGC-1	0.495302	0.704657	CF	EC1
CF16_CAACAGTTCCGGACTG-1	0.976688	0.907839	CF	EC1
CF16_CACAGATTCCGTGGCA-1	0.0603688	0.141362	CF	EC1
CF16_CACGTGGAGAAACCCG-1	-0.0209127	0.180175	CF	EC1
CF16_CACGTGGGTAAGGCCA-1	0.773633	0.949628	CF	EC1
CF16_CACGTTCGTAGTCACT-1	0.521583	0.653555	CF	EC1
CF16_CACTTCGTCTTGTGCC-1	0.678737	0.938905	CF	EC1
CF16_CAGATACCAGCGTGAA-1	0.0490623	0.126527	CF	EC1
CF16_CAGATCACAGAGTTCT-1	0.30199	0.423318	CF	EC1
CF16_CAGATTGCACTTGTGA-1	0.0833068	0.24844	CF	EC1
CF16_CAGCGTGCAATCAAGA-1	0.772895	0.840757	CF	EC1
CF16_CAGTTAGCATGGCTAT-1	0.912845	1.23	CF	EC1
CF16_CATAGACAGTAGGTTA-1	-0.467542	-0.172642	CF	EC1
CF16_CATCAAGGTTCATCTT-1	-0.261496	-0.130227	CF	EC1
CF16_CATCGGGGTTGAGAGC-1	0.587466	0.73845	CF	EC1
CF16_CATGCTCTCGTTGTGA-1	0.56856	0.722963	CF	EC1
CF16_CATTGCCAGCGGGTAT-1	0.0839689	0.0989652	CF	EC1
CF16_CATTGCCGTGGCATCC-1	0.555332	0.69339	CF	EC1
CF16_CCACAAAAGCGAGTCA-1	-0.0110883	0.152887	CF	EC1
CF16_CCCATTGTCAGCAGAG-1	0.210863	0.304428	CF	EC1
CF16_CCCTCAATCGGTGAAG-1	0.339738	0.608902	CF	EC1
CF16_CCCTTAGGTAGTAAGT-1	0.583754	0.700656	CF	EC1
CF16_CCGAACGCAGCTCATA-1	1.05643	1.27834	CF	EC1
CF16_CCGATCTCATACTGTG-1	0.31897	0.472042	CF	EC1
CF16_CCGATGGAGGCTCACC-1	0.693913	0.884963	CF	EC1
CF16_CCGCAAGTCCTCTCGA-1	0.089318	0.308123	CF	EC1
CF16_CCGGTGAGTAGGAAAG-1	0.596238	0.640496	CF	EC1
CF16_CCGGTGAGTGAATTGA-1	0.660593	0.904062	CF	EC1
CF16_CCGTTCAAGTTCCTGA-1	0.0763309	0.316717	CF	EC1
CF16_CCGTTCAGTACACGTT-1	0.772852	0.868007	CF	EC1
CF16_CCTAACCAGAGCAGCT-1	0.281288	0.371011	CF	EC1
CF16_CCTAACCCATGTAACC-1	0.494956	0.506673	CF	EC1
CF16_CCTAACCTCTGTGCAA-1	0.0988994	0.320453	CF	EC1
CF16_CCTCTCCGTTGCGTAT-1	1.07504	1.06261	CF	EC1
CF16_CCTGCATCAGGCGAAT-1	0.866975	1.07234	CF	EC1
CF16_CCTGCATTCAGGGTAG-1	0.810959	1.0158	CF	EC1
CF16_CCTTCAGCAAACACCT-1	0.576162	0.692922	CF	EC1
CF16_CGAATTGAGTGAATAC-1	0.365988	0.515888	CF	EC1
CF16_CGACAGCCAGGCTCTG-1	0.398315	0.710711	CF	EC1
CF16_CGAGAAGCAGGTCCCA-1	1.10258	1.10534	CF	EC1
CF16_CGCAGGTGTGAGTTGG-1	0.979379	0.97349	CF	EC1
CF16_CGGCAGTGTGTTCGAT-1	0.0926979	0.34379	CF	EC1
CF16_CGGGACTTCATTGCGA-1	0.463214	0.541793	CF	EC1
CF16_CGGGTGTAGAGTTGAT-1	0.234722	0.443306	CF	EC1
CF16_CGGTCAGGTATGTCCA-1	0.159742	0.289201	CF	EC1
CF16_CGTCCATAGAGGCGGA-1	0.3987	0.569492	CF	EC1
CF16_CGTGAATGTGACTCTA-1	0.924043	0.913136	CF	EC1
CF16_CGTGATAAGGTCCCTG-1	0.44804	0.61915	CF	EC1
CF16_CTACGGGGTCGTTTCC-1	0.376484	0.608505	CF	EC1
CF16_CTACTATAGGCTTCCG-1	0.145472	0.322612	CF	EC1
CF16_CTAGACAGTCTTTCTA-1	0.43594	0.650543	CF	EC1
CF16_CTAGGTAGTGACTATC-1	0.569356	0.430493	CF	EC1
CF16_CTATAGGCAACCGGAA-1	-0.593002	-0.401416	CF	EC1
CF16_CTATCTAAGGATTTGA-1	0.511743	0.783081	CF	EC1
CF16_CTCAGGGTCTGTGCGG-1	0.478156	0.58178	CF	EC1
CF16_CTCATGCTCTACGGTA-1	0.173134	0.421978	CF	EC1
CF16_CTCATTATCTAATTCC-1	0.6817	0.855009	CF	EC1
CF16_CTCCATGGTAACTGCT-1	0.293277	0.375056	CF	EC1
CF16_CTCCCAAAGTGTAGAT-1	0.979056	1.06315	CF	EC1
CF16_CTCCCTCCAGCTATTG-1	0.993946	0.990731	CF	EC1
CF16_CTCCCTCGTTCATCTT-1	0.553185	0.597607	CF	EC1
CF16_CTCCTTTGTATGATCC-1	0.7382	0.772094	CF	EC1
CF16_CTCTCGACACATCCCT-1	-0.307005	-0.108342	CF	EC1
CF16_CTCTGGTGTACCCACG-1	0.213403	0.259085	CF	EC1
CF16_CTGAATGCAACGTTAC-1	0.552261	0.8382	CF	EC1
CF16_CTGATCCCATCTCGTC-1	0.746744	0.915906	CF	EC1
CF16_CTGATCCTCGTGTGGC-1	0.571275	0.708343	CF	EC1
CF16_CTGGACGAGGTCACCC-1	0.687679	0.924487	CF	EC1
CF16_CTGGACGCAATCGCGC-1	0.541452	0.831188	CF	EC1
CF16_CTGGCAGAGAAACTCA-1	0.0351869	0.24358	CF	EC1
CF16_CTGGTCTTCGAGAACG-1	0.21433	0.401798	CF	EC1
CF16_CTGTGGGAGTAGGGTC-1	0.172135	0.101871	CF	EC1
CF16_CTTCTCTGTATAGGGC-1	0.478904	0.554528	CF	EC1
CF16_CTTTCAAAGGGACCAT-1	0.413229	0.667903	CF	EC1
CF16_CTTTCGGAGATGGTCG-1	1.20827	1.1174	CF	EC1
CF16_GAAATGAAGAGTCTTC-1	0.59545	0.671083	CF	EC1
CF16_GAACACTCATGTGACT-1	0.832752	0.983882	CF	EC1
CF16_GAAGGGTCACGGCTAC-1	0.678385	0.786985	CF	EC1
CF16_GAAGGGTCACTTGAGT-1	0.563736	0.621376	CF	EC1
CF16_GACCTTCCAGTCTTCC-1	0.698607	0.873555	CF	EC1
CF16_GACGTTATCTGTGCGG-1	0.274603	0.393459	CF	EC1
CF16_GACTCTCAGCTACTAC-1	0.539311	0.68824	CF	EC1
CF16_GACTCTCCACTTGTGA-1	0.592716	0.832663	CF	EC1
CF16_GACTGATTCTGCGGGT-1	0.721695	0.774928	CF	EC1
CF16_GAGACTTGTGATGGCA-1	0.923386	1.33052	CF	EC1
CF16_GAGATGGGTATCCCAA-1	0.373525	0.515052	CF	EC1
CF16_GAGATGGGTGAGATTA-1	0.13876	0.252586	CF	EC1
CF16_GAGGCCTTCTGACAGT-1	1.10096	1.18688	CF	EC1
CF16_GAGGGATGTATCACCA-1	0.0742385	0.133816	CF	EC1
CF16_GAGTGAGCAAACGAGC-1	0.615972	0.736782	CF	EC1
CF16_GAGTGAGTCGTGGTAT-1	0.349258	0.500435	CF	EC1
CF16_GAGTTGTCAGTTGTCA-1	0.672061	0.817502	CF	EC1
CF16_GATCAGTGTGGGTATG-1	0.461936	0.654403	CF	EC1
CF16_GATCATGAGTTGTAGA-1	0.913644	1.03877	CF	EC1
CF16_GATGGAGAGCTATCCA-1	0.195009	0.358132	CF	EC1
CF16_GATTCGAGTGAAGCTG-1	-0.609628	-0.387254	CF	EC1
CF16_GATTGGTGTGTGTCGC-1	0.763982	1.09516	CF	EC1
CF16_GATTGGTTCCAAGAGG-1	0.666313	0.803407	CF	EC1
CF16_GCAACATTCCATCTAT-1	0.802303	1.00642	CF	EC1
CF16_GCAACATTCCTGTTGC-1	1.03589	1.08806	CF	EC1
CF16_GCACGGTGTTAGGGAC-1	0.21977	0.446843	CF	EC1
CF16_GCACGTGTCCTCTCGA-1	0.847286	0.834602	CF	EC1
CF16_GCACTAATCTGGCCAG-1	0.564359	0.730976	CF	EC1
CF16_GCATCGGAGCCTCTTC-1	0.249804	0.398143	CF	EC1
CF16_GCATCTCGTGGCTACC-1	0.593175	0.792136	CF	EC1
CF16_GCCAACGTCTTCCAGC-1	1.1621	1.35867	CF	EC1
CF16_GCCATGGCAACCGATT-1	0.683257	0.679976	CF	EC1
CF16_GCCCGAACAAATGCGG-1	0.910575	1.07526	CF	EC1
CF16_GCCGATGTCCGCAAAT-1	0.0162505	0.103626	CF	EC1
CF16_GCGAGAAGTATACCCA-1	0.625564	0.886799	CF	EC1
CF16_GCGATCGCAGGTATGG-1	-0.659049	-0.503828	CF	EC1
CF16_GCGGATCAGACCATTC-1	0.499457	0.604665	CF	EC1
CF16_GCGGATCAGTGGAAGA-1	0.585126	0.749311	CF	EC1
CF16_GCGGATCTCAAGGAGC-1	0.874061	1.10422	CF	EC1
CF16_GCTGCAGCAGTAGAAT-1	0.0168278	0.17474	CF	EC1
CF16_GCTGCAGCATCCGAGC-1	-0.325145	-0.141737	CF	EC1
CF16_GCTGGGTGTTCGTAAC-1	0.333703	0.275708	CF	EC1
CF16_GCTTTCGGTGGATTTC-1	0.444155	0.599537	CF	EC1
CF16_GGAAGTGCACATTGTG-1	0.79597	0.940067	CF	EC1
CF16_GGACGTCCACCCAAGC-1	0.883868	0.933	CF	EC1
CF16_GGAGATGAGGGAGGGT-1	0.543383	0.733933	CF	EC1
CF16_GGAGCAACATCTTTCA-1	0.215142	0.502876	CF	EC1
CF16_GGAGGATGTGTTGAGG-1	0.48665	0.790667	CF	EC1
CF16_GGAGGTATCAACCGAT-1	0.935632	0.998366	CF	EC1
CF16_GGATCTAGTCGCGTCA-1	0.782774	0.957765	CF	EC1
CF16_GGATGTTAGGTCACAG-1	-0.0350863	0.0991619	CF	EC1
CF16_GGCACGTGTGACACGA-1	0.913729	1.10033	CF	EC1
CF16_GGCTTGGGTATGACAA-1	0.704659	0.884779	CF	EC1
CF16_GGCTTGGTCGAGATGG-1	0.100324	0.00914386	CF	EC1
CF16_GGGATCCGTATGAAAC-1	0.359454	0.567969	CF	EC1
CF16_GGGCCATTCGATCCCT-1	0.763599	0.915597	CF	EC1
CF16_GGGCGTTAGGAGGTTC-1	0.693876	0.739762	CF	EC1
CF16_GGGTCTGTCTATACGG-1	0.821045	0.983151	CF	EC1
CF16_GGTAGAGCAGTTACCA-1	0.901345	1.07135	CF	EC1
CF16_GGTAGAGGTACATACC-1	0.476535	0.602701	CF	EC1
CF16_GGTGAAGAGAGCAAGA-1	-0.1727	-0.0145513	CF	EC1
CF16_GGTGAAGTCGTCGACG-1	-0.0178682	0.055951	CF	EC1
CF16_GGTTAACGTTAAGGGC-1	0.161344	0.354402	CF	EC1
CF16_GTAATGCTCCTCTCTT-1	0.0830087	0.241643	CF	EC1
CF16_GTAGAGGCATGGAACG-1	0.34966	0.689411	CF	EC1
CF16_GTAGCTATCACGATAC-1	-0.0175082	0.246329	CF	EC1
CF16_GTAGGTTAGCCTCGTG-1	0.975325	1.03068	CF	EC1
CF16_GTATTGGGTACAATAG-1	-0.0841229	0.107963	CF	EC1
CF16_GTCAGCGTCTCTAAGG-1	1.23581	1.31128	CF	EC1
CF16_GTCATCCTCTGGTTGA-1	-0.359471	-0.132238	CF	EC1
CF16_GTCATTTCAGCTACTA-1	-0.265322	0.102429	CF	EC1
CF16_GTCCCATAGTCATAGA-1	0.804434	0.85489	CF	EC1
CF16_GTCCCATCATGATAGA-1	-0.0666316	0.0773493	CF	EC1
CF16_GTCTTTAGTTTGATCG-1	0.495025	0.679308	CF	EC1
CF16_GTGACGCAGTGTTGTC-1	0.899222	1.07027	CF	EC1
CF16_GTGACGCCACTACGGC-1	0.739031	0.949819	CF	EC1
CF16_GTGAGTTGTCGGAAAC-1	0.37277	0.659839	CF	EC1
CF16_GTGAGTTTCATGAGGG-1	-0.119541	-0.0339681	CF	EC1
CF16_GTGCACGGTAGTTCCA-1	0.890762	0.807502	CF	EC1
CF16_GTGGAGATCATTCGTT-1	0.070684	0.277388	CF	EC1
CF16_GTGGCGTAGAGGCGGA-1	0.633961	0.713257	CF	EC1
CF16_GTGTCCTAGAAACACT-1	1.32192	1.31562	CF	EC1
CF16_GTGTTAGTCGGTGAAG-1	0.280112	0.377001	CF	EC1
CF16_GTGTTCCGTTCCGCTT-1	0.702937	0.984636	CF	EC1
CF16_GTTACCCCAAGCACAG-1	0.0760443	0.322271	CF	EC1
CF16_GTTACGAAGCCTTTCC-1	0.699881	0.737522	CF	EC1
CF16_GTTACGATCCGACGGT-1	0.487623	0.631663	CF	EC1
CF16_GTTATGGCACGCGTGT-1	0.575444	0.816775	CF	EC1
CF16_GTTCCGTCATTACTCT-1	0.324942	0.785871	CF	EC1
CF16_GTTGCTCAGCGAGTCA-1	-0.183626	-0.0876492	CF	EC1
CF16_TAACACGAGTCGCGAA-1	0.400339	0.423891	CF	EC1
CF16_TAACACGGTTATAGAG-1	0.575155	0.714874	CF	EC1
CF16_TACAACGTCGTAGTGT-1	0.0310218	0.288149	CF	EC1
CF16_TACCTCGTCCGGACGT-1	0.869846	1.03302	CF	EC1
CF16_TACGTCCAGATTAGTG-1	1.09859	1.23361	CF	EC1
CF16_TACGTCCGTGCTAGCC-1	0.692734	0.820705	CF	EC1
CF16_TAGAGTCAGTTGCTCA-1	0.856357	1.03821	CF	EC1
CF16_TAGATCGGTTTCGTAG-1	0.65514	0.916369	CF	EC1
CF16_TAGCACAAGTAGTCTC-1	0.538053	0.750088	CF	EC1
CF16_TATGTTCGTACACTCA-1	0.0237483	0.0789367	CF	EC1
CF16_TATTGCTGTGTACGCC-1	0.316009	0.364111	CF	EC1
CF16_TATTGGGGTACTTGTG-1	1.00932	0.972432	CF	EC1
CF16_TCAAGACTCATCGGGC-1	0.274583	0.583653	CF	EC1
CF16_TCAAGCATCCCAGTGG-1	0.116828	0.376554	CF	EC1
CF16_TCAATTCCATGTTTGG-1	0.598492	0.630172	CF	EC1
CF16_TCAATTCTCCTAAACG-1	-0.0204322	0.37386	CF	EC1
CF16_TCACAAGCAATCGAAA-1	0.930306	1.12556	CF	EC1
CF16_TCACGCTTCCTGCCAT-1	0.883338	1.05127	CF	EC1
CF16_TCAGCAACAAGTGGAC-1	-0.406472	-0.393689	CF	EC1
CF16_TCAGTTTAGTTGCTCA-1	1.05492	1.16658	CF	EC1
CF16_TCAGTTTGTAGACACG-1	0.534857	0.766224	CF	EC1
CF16_TCATGGAGTGCTGATT-1	0.615191	0.734017	CF	EC1
CF16_TCATTCAGTAGGTTTC-1	0.618927	0.718217	CF	EC1
CF16_TCATTGTCACTGTGAT-1	0.232947	0.2838	CF	EC1
CF16_TCGAACATCGGTTCAA-1	0.257919	0.534936	CF	EC1
CF16_TCGACGGTCCAAAGGG-1	0.704973	0.783471	CF	EC1
CF16_TCGCAGGAGCCACCGT-1	0.257513	0.468122	CF	EC1
CF16_TCGCTCATCGACGCTG-1	-0.207818	-0.0725078	CF	EC1
CF16_TCGGGTGGTCATAGTC-1	0.324198	0.779292	CF	EC1
CF16_TCGTGCTCAGTCGGTC-1	0.308954	0.550177	CF	EC1
CF16_TCTATACGTGAGCGAT-1	1.29511	1.48766	CF	EC1
CF16_TCTCACGCAGTGTACT-1	0.870572	1.11134	CF	EC1
CF16_TCTGCCACAATCAGCT-1	0.78529	0.878907	CF	EC1
CF16_TCTTAGTGTCGATTCA-1	0.641336	0.766605	CF	EC1
CF16_TCTTGCGGTACCTGTA-1	0.170025	0.381529	CF	EC1
CF16_TGAACGTTCTACCCAC-1	0.316341	0.576594	CF	EC1
CF16_TGACTCCGTTCCCAAA-1	-0.348431	-0.173862	CF	EC1
CF16_TGAGACTCAAGCTCTA-1	0.926851	0.86768	CF	EC1
CF16_TGAGACTCAGCGTTTA-1	0.960067	1.15943	CF	EC1
CF16_TGAGCGCCAATGGGTG-1	0.54669	0.648973	CF	EC1
CF16_TGAGGAGTCGCGTGCA-1	0.316179	0.557579	CF	EC1
CF16_TGATCTTTCTTCGCTG-1	0.812297	1.02661	CF	EC1
CF16_TGATTCTTCATCGGGC-1	0.10915	0.303258	CF	EC1
CF16_TGCAGTACATGGTGGA-1	0.535302	0.655231	CF	EC1
CF16_TGCAGTATCACTTTGT-1	1.10622	1.21124	CF	EC1
CF16_TGCATGAAGAAATGGG-1	0.788637	1.00883	CF	EC1
CF16_TGCCGAGAGACTCGAG-1	0.728758	0.949768	CF	EC1
CF16_TGCGATAAGCTAAGTA-1	-0.323591	-0.202826	CF	EC1
CF16_TGCGATAAGGCGTCCT-1	1.0577	1.07632	CF	EC1
CF16_TGCGATAGTAAGTAGT-1	0.196658	0.382105	CF	EC1
CF16_TGCTCCAAGCCTAACT-1	0.735473	0.759563	CF	EC1
CF16_TGGAGAGAGGAGTCTG-1	0.154606	0.277731	CF	EC1
CF16_TGGAGGAGTCGGCCTA-1	1.06541	1.14785	CF	EC1
CF16_TGGGAAGGTGTAGCAG-1	0.441065	0.500148	CF	EC1
CF16_TGGTGATAGGGAGTGG-1	0.490935	0.582117	CF	EC1
CF16_TGGTGATGTGACTCGC-1	0.496512	0.563913	CF	EC1
CF16_TGGTTAGGTAGTGGCA-1	0.342844	0.355585	CF	EC1
CF16_TGTAACGCACGCGTGT-1	0.731873	0.931881	CF	EC1
CF16_TGTAACGTCTTGGCTC-1	-0.222606	-0.254442	CF	EC1
CF16_TGTAAGCCAATACGAA-1	0.531778	0.793281	CF	EC1
CF16_TGTCAGAGTCGAGTTT-1	0.339019	0.476248	CF	EC1
CF16_TGTGATGAGGTCTGGA-1	0.251317	0.393994	CF	EC1
CF16_TGTGGCGCACCGGCTA-1	0.674106	0.767757	CF	EC1
CF16_TGTTCATCAACTGCCG-1	-0.438433	-0.251371	CF	EC1
CF16_TGTTGAGCACGCGTCA-1	0.0888409	0.196285	CF	EC1
CF16_TGTTGAGGTATGCTTG-1	0.149465	0.355272	CF	EC1
CF16_TGTTGGAGTTGTGCCG-1	0.376384	0.562217	CF	EC1
CF16_TTACAGGAGCATTGTC-1	0.775217	1.01388	CF	EC1
CF16_TTACCATAGCTTTGTG-1	0.626621	0.762777	CF	EC1
CF16_TTACCGCGTGACGCCT-1	0.65074	0.702024	CF	EC1
CF16_TTACTGTTCGGTGTTA-1	0.252018	0.453472	CF	EC1
CF16_TTAGGCAGTCGGTAAG-1	0.833546	0.880494	CF	EC1
CF16_TTAGGCAGTGTATTCG-1	0.674465	0.765159	CF	EC1
CF16_TTAGTCTGTCCACATA-1	0.836027	1.0142	CF	EC1
CF16_TTCAGGACATTCCTCG-1	0.7298	0.895238	CF	EC1
CF16_TTCATGTGTACCTGTA-1	-0.0572014	0.284007	CF	EC1
CF16_TTCATGTTCTACCTTA-1	0.981617	1.03189	CF	EC1
CF16_TTCCACGGTTGTGGCC-1	0.568418	0.79924	CF	EC1
CF16_TTCCGTGAGTGTTCCA-1	0.662443	0.666107	CF	EC1
CF16_TTCCGTGTCGATGCAT-1	0.284761	0.512489	CF	EC1
CF16_TTCCTCTCACACCTTC-1	0.843844	0.960965	CF	EC1
CF16_TTCCTTCTCCGCACTT-1	0.891636	0.914041	CF	EC1
CF16_TTCTGTAGTCCTCATC-1	0.333866	0.472797	CF	EC1
CF16_TTCTGTATCCAACACA-1	0.833983	1.10299	CF	EC1
CF16_TTCTTGAGTCTAGTGT-1	0.874835	1.08118	CF	EC1
CF16_TTGAACGAGTGATCGG-1	0.832203	1.07583	CF	EC1
CF16_TTGCATTGTTTGGGAG-1	0.72905	0.901234	CF	EC1
CF16_TTGCATTTCTGAACGT-1	0.274873	0.589065	CF	EC1
CF16_TTGCCTGAGTCATCGT-1	0.674662	0.893978	CF	EC1
CF16_TTGCCTGCATGGGTTT-1	0.435254	0.626017	CF	EC1
CF16_TTGGATGCATGTGGTT-1	0.758603	0.951206	CF	EC1
CF16_TTGGTTTCACAGTACT-1	0.17732	0.358105	CF	EC1
CF16_TTTACCACAATAGGGC-1	0.375984	0.475977	CF	EC1
CF16_TTTCGATAGGTGATAT-1	0.802372	0.913578	CF	EC1
CF16_TTTCGATCATCCTAAG-1	0.673747	0.76874	CF	EC1
CF16_TTTGACTTCATGAGAA-1	0.238342	0.487882	CF	EC1
CF16_TTTGGTTGTCGTTTCC-1	0.535538	0.733742	CF	EC1
CF17_ACATTTCAGGAGATAG-1	1.19401	1.37482	CF	EC1
CF17_ACCTGTCTCATCACTT-1	1.2141	1.45086	CF	EC1
CF17_AGACTCACATCCGCGA-1	1.06823	1.02591	CF	EC1
CF17_AGCCACGTCGTTGTGA-1	1.05233	1.01913	CF	EC1
CF17_AGGAAATTCTTGTGCC-1	1.33435	1.54906	CF	EC1
CF17_AGGGTGATCGGTCTGG-1	1.17943	1.38936	CF	EC1
CF17_CATCCACGTGAGACCA-1	1.07361	1.38627	CF	EC1
CF17_CATGCCTGTGCAATAA-1	1.36317	1.56337	CF	EC1
CF17_CCACTTGGTCCGGTGT-1	1.37672	1.38108	CF	EC1
CF17_CCTAAGAGTGCTGCAC-1	1.73618	1.75633	CF	EC1
CF17_CCTACGTTCACGGGCT-1	1.21698	1.55818	CF	EC1
CF17_CTAACTTAGAAGATCT-1	1.2263	1.33162	CF	EC1
CF17_CTACGGGTCCGTCACT-1	0.811179	0.971128	CF	EC1
CF17_GCTACCTTCACTGAAC-1	1.2485	1.43899	CF	EC1
CF17_GGAATCTAGTACTGGG-1	0.473385	0.567445	CF	EC1
CF17_GGGAAGTGTCTGTCAA-1	0.917949	1.01172	CF	EC1
CF17_GGGCCATTCATGCGGC-1	1.32068	1.24651	CF	EC1
CF17_GGTGAAGCAGTCAGCC-1	1.27786	1.2869	CF	EC1
CF17_TATCTGTTCATCGCCT-1	1.37353	1.5675	CF	EC1
CF17_TCAGGGCTCCAACCAA-1	1.39021	1.45882	CF	EC1
CF17_TCATATCAGGGCAGAG-1	0.953325	1.15842	CF	EC1
CF17_TCTCCGACATCGGATT-1	1.14076	1.2615	CF	EC1
CF17_TGACCCTTCCATTGGA-1	1.41287	1.35322	CF	EC1
CF17_TGTTCTACAACCGTGC-1	1.21419	1.4816	CF	EC1
CF17_TTACCATCAGGTCCGT-1	1.63453	1.87796	CF	EC1
CF17_TTCACCGTCACCTGTC-1	0.778799	1.06461	CF	EC1
CF17_TTCGGTCAGGGTTTCT-1	1.14771	1.19068	CF	EC1
CF18_AAAGGTAGTCTTTCAT-1	0.711835	1.01588	CF	EC1
CF18_AACAACCCAACAAAGT-1	0.495811	0.439028	CF	EC1
CF18_AACCAACGTATTGGCT-1	0.00596067	0.229087	CF	EC1
CF18_AACCTTTGTAACGCGA-1	0.58687	0.708703	CF	EC1
CF18_AACCTTTGTAGAGCTG-1	0.40433	0.620739	CF	EC1
CF18_AACGAAAAGTGCAACG-1	0.247792	0.323778	CF	EC1
CF18_AACGTCACACGTCTCT-1	0.909128	0.970096	CF	EC1
CF18_AACTTCTCAGTAGAAT-1	0.527144	0.717304	CF	EC1
CF18_AAGCATCAGCATGCAG-1	-0.0924218	0.193308	CF	EC1
CF18_AATAGAGGTTGCGGAA-1	0.3418	0.610409	CF	EC1
CF18_AATCGTGTCCGATTAG-1	0.110885	0.210562	CF	EC1
CF18_ACACAGTTCAAGTCGT-1	0.50053	0.625147	CF	EC1
CF18_ACACAGTTCCCGAGGT-1	0.304427	0.341651	CF	EC1
CF18_ACAGGGAAGAGGCGTT-1	0.622969	0.65434	CF	EC1
CF18_ACATGCACACCTTCGT-1	0.377326	0.307278	CF	EC1
CF18_ACGATCAAGAGCTGCA-1	0.768189	0.788599	CF	EC1
CF18_ACGTAACAGTACCCTA-1	0.580293	0.791971	CF	EC1
CF18_ACTCCCAAGCCTCAAT-1	0.320099	0.514704	CF	EC1
CF18_AGATCCATCACTGGGC-1	-0.0455348	0.152964	CF	EC1
CF18_AGATGAATCACGTCCT-1	0.0749544	0.234679	CF	EC1
CF18_AGCGCCAAGGCATCAG-1	-0.189455	-0.174096	CF	EC1
CF18_AGCGCCATCGGTCAGC-1	0.0549851	0.288618	CF	EC1
CF18_AGGGCCTGTTGCAAGG-1	1.16464	1.26498	CF	EC1
CF18_AGGGCTCAGGCATCAG-1	0.526691	0.612316	CF	EC1
CF18_AGGTTACGTAGAGGAA-1	0.940783	0.880101	CF	EC1
CF18_AGTAACCCACTCCGGA-1	0.5253	0.794612	CF	EC1
CF18_AGTAGTCGTTGAGTCT-1	0.44571	0.65534	CF	EC1
CF18_AGTGCCGTCCCATACC-1	1.38859	1.39606	CF	EC1
CF18_ATAGGCTAGTCTGTAC-1	0.857911	1.0098	CF	EC1
CF18_ATCACAGGTCCGGTCA-1	0.584877	0.731581	CF	EC1
CF18_ATCCCTGCATATACCG-1	0.916334	0.859761	CF	EC1
CF18_ATCCGTCAGTCGCCCA-1	0.492053	0.621458	CF	EC1
CF18_ATCGTAGAGCGTCTCG-1	-0.0596104	0.00983318	CF	EC1
CF18_ATCGTGAAGAAATGGG-1	0.602895	0.791354	CF	EC1
CF18_ATCGTGAAGTTGAATG-1	0.163804	0.244852	CF	EC1
CF18_ATGACCACAGATTCGT-1	0.794436	0.945345	CF	EC1
CF18_ATGACCATCTAGTGTG-1	0.108508	0.323917	CF	EC1
CF18_ATTCCATAGAGAGTTT-1	0.532124	0.654343	CF	EC1
CF18_ATTCCATCACAGCCAC-1	0.170122	0.111102	CF	EC1
CF18_ATTGTTCGTTCCCACT-1	0.688319	0.667606	CF	EC1
CF18_CAAAGAACACGCGGTT-1	0.627324	0.836634	CF	EC1
CF18_CAACCAATCAGTGTTG-1	0.0320145	0.240705	CF	EC1
CF18_CAAGACTCACCTTCCA-1	0.92703	0.921524	CF	EC1
CF18_CAAGCTAAGCCGCTTG-1	0.217599	0.270439	CF	EC1
CF18_CAAGGGAGTGCAATGG-1	0.999933	1.15603	CF	EC1
CF18_CAATACGCAGTCTTCC-1	0.247203	0.40974	CF	EC1
CF18_CAATTTCCATCATGAC-1	0.563241	0.697948	CF	EC1
CF18_CACAGATCACGTTGGC-1	0.572675	0.630173	CF	EC1
CF18_CAGATACAGGGTAGCT-1	0.201193	0.420447	CF	EC1
CF18_CAGATACCACAACGCC-1	0.496104	0.68868	CF	EC1
CF18_CAGATACTCCGACAGC-1	0.390262	0.353735	CF	EC1
CF18_CAGCAATTCGCGTCGA-1	0.0846763	0.22264	CF	EC1
CF18_CAGTGCGTCGATTTCT-1	-0.155345	0.020018	CF	EC1
CF18_CAGTTAGGTGTCCAAT-1	-0.110715	0.0440269	CF	EC1
CF18_CATCCCAGTCAACCAT-1	-0.160209	-0.0487596	CF	EC1
CF18_CATCGGGAGTGATTCC-1	-0.0912468	0.240307	CF	EC1
CF18_CATCGGGTCAACTGAC-1	0.0892247	0.172972	CF	EC1
CF18_CATCGTCGTTCCTAAG-1	0.0714721	0.315073	CF	EC1
CF18_CATGCCTCAATCCTTT-1	0.565276	0.677914	CF	EC1
CF18_CATTCATAGAAGAACG-1	0.220609	0.234835	CF	EC1
CF18_CATTCTACAAACAGGC-1	0.38906	0.571872	CF	EC1
CF18_CCACGAGGTGATCATC-1	-0.156851	0.0293142	CF	EC1
CF18_CCCGAAGCATAAGCAA-1	0.956363	1.01348	CF	EC1
CF18_CCCTCAAGTCCAAATC-1	0.749212	0.94214	CF	EC1
CF18_CCGAACGTCAACCGAT-1	0.767713	0.806332	CF	EC1
CF18_CCGGTAGTCCCGAGTG-1	0.619796	0.704591	CF	EC1
CF18_CCTACGTAGTGCGACA-1	0.354489	0.504481	CF	EC1
CF18_CCTCAACAGTTGTCGT-1	0.813741	1.01198	CF	EC1
CF18_CCTCACAGTAACGGTG-1	1.06411	1.1805	CF	EC1
CF18_CCTTGTGAGACTAGAT-1	0.137458	0.297326	CF	EC1
CF18_CCTTGTGAGCGACCCT-1	0.757542	0.963307	CF	EC1
CF18_CCTTGTGGTGGCGTAA-1	0.203089	0.361062	CF	EC1
CF18_CGAAGGATCGGCTGGT-1	0.742505	0.76041	CF	EC1
CF18_CGAGAAGCACCGTCTT-1	0.812358	0.783481	CF	EC1
CF18_CGGGTGTTCGGAATGG-1	0.524161	0.675611	CF	EC1
CF18_CGTCAAAAGGCACCAA-1	0.825404	0.827883	CF	EC1
CF18_CGTTGGGTCTTAGCTT-1	0.747066	0.92851	CF	EC1
CF18_CTAACTTTCATTTGGG-1	0.738127	0.734855	CF	EC1
CF18_CTACAGATCCAGCTCT-1	0.561556	0.663685	CF	EC1
CF18_CTACCCAAGTTCTACG-1	0.993637	1.05092	CF	EC1
CF18_CTCCACAAGGTTACAA-1	0.556861	0.625801	CF	EC1
CF18_CTCTGGTTCTGGGTCG-1	0.308097	0.668532	CF	EC1
CF18_CTGAGCGAGCTTAAGA-1	0.174433	0.338893	CF	EC1
CF18_CTGGTCTCACTACCGG-1	0.131318	0.304312	CF	EC1
CF18_CTGTACCAGACAGTCG-1	0.880142	0.980368	CF	EC1
CF18_CTGTGGGTCCTCAGGG-1	0.604044	0.632328	CF	EC1
CF18_CTTACCGCAGCAGTGA-1	1.04015	1.25267	CF	EC1
CF18_CTTAGGATCGTTATCT-1	0.0938878	0.220564	CF	EC1
CF18_CTTGATTAGCAACTTC-1	0.741659	0.908515	CF	EC1
CF18_GAAATGATCTTGGGCG-1	0.581801	0.660282	CF	EC1
CF18_GAACGTTAGATGTTCC-1	0.639457	0.645179	CF	EC1
CF18_GAAGAATCACGGGTAA-1	0.601665	0.692899	CF	EC1
CF18_GAAGGGTGTACACGTT-1	0.331882	0.688911	CF	EC1
CF18_GAGATGGGTCGTACTA-1	-0.00111984	0.0776766	CF	EC1
CF18_GAGTGTTGTAACGCGA-1	0.182793	0.353028	CF	EC1
CF18_GAGTTACAGGCTCACC-1	0.438069	0.558201	CF	EC1
CF18_GATTGGTTCAGGGATG-1	0.973449	1.24922	CF	EC1
CF18_GATTTCTTCGCCTTTG-1	0.570541	0.820185	CF	EC1
CF18_GCAACCGAGCCACAAG-1	0.804575	0.987742	CF	EC1
CF18_GCAGCTGTCAAGAAAC-1	-0.288362	-0.101666	CF	EC1
CF18_GCAGTTAGTCTCACGG-1	0.853944	0.84015	CF	EC1
CF18_GCATCTCGTCTCACAA-1	0.347495	0.342236	CF	EC1
CF18_GCCATGGTCATCGGGC-1	0.542854	0.697721	CF	EC1
CF18_GCCGATGAGACCATGG-1	0.755868	0.902094	CF	EC1
CF18_GCCTGTTGTAGACAGC-1	0.0443749	0.136431	CF	EC1
CF18_GCTCAAAGTCTTGAAC-1	0.575428	0.688804	CF	EC1
CF18_GCTGAATAGGGCGAGA-1	0.143341	0.362244	CF	EC1
CF18_GGATCTAAGTGCGCTC-1	0.556127	0.693376	CF	EC1
CF18_GGGACAACATGTAACC-1	-0.0623565	0.118698	CF	EC1
CF18_GGGACCTAGGTTCACT-1	0.357031	0.396896	CF	EC1
CF18_GGGACCTGTATCGCAT-1	0.473071	0.702511	CF	EC1
CF18_GGGTAGAAGCCGTTAT-1	0.629699	0.677	CF	EC1
CF18_GGGTGAAAGTTGAAAC-1	0.712943	0.75662	CF	EC1
CF18_GGGTGAATCGGAAACG-1	0.717427	0.816751	CF	EC1
CF18_GTAATCGAGGCTAACG-1	0.154703	0.257616	CF	EC1
CF18_GTAATGCTCGTCTCAC-1	0.975398	1.03838	CF	EC1
CF18_GTCGTTCCAATCTGCA-1	0.570755	0.712227	CF	EC1
CF18_GTGAGCCCATAATGCC-1	0.0163559	0.0147488	CF	EC1
CF18_GTGTTCCAGCTCCATA-1	-0.0614402	0.128009	CF	EC1
CF18_GTTACCCAGTAGAGTT-1	0.772606	0.879662	CF	EC1
CF18_GTTATGGAGTTCCAGT-1	0.69158	0.757631	CF	EC1
CF18_GTTCATTAGCCGTCGT-1	-0.493781	-0.355949	CF	EC1
CF18_GTTTACTTCTAGATCG-1	0.335374	0.597561	CF	EC1
CF18_TAACGACAGTCACAGG-1	0.70978	1.02423	CF	EC1
CF18_TAAGCCAAGACGAAGA-1	0.399974	0.613948	CF	EC1
CF18_TACAGGTGTATGGGAC-1	1.32984	1.34514	CF	EC1
CF18_TACCCACAGGCCTTGC-1	1.29105	1.36557	CF	EC1
CF18_TAGATCGTCGTGGCGT-1	0.690262	0.809517	CF	EC1
CF18_TATACCTTCGAGTCCG-1	0.390428	0.550183	CF	EC1
CF18_TATCTGTCAGGTTCGC-1	0.4623	0.579457	CF	EC1
CF18_TCACTCGCAGAAGCGT-1	0.758741	0.739722	CF	EC1
CF18_TCAGCCTCAGGAGGAG-1	0.931654	1.05007	CF	EC1
CF18_TCATGAGGTGGAGGTT-1	0.827899	0.946142	CF	EC1
CF18_TCCACCAGTGACAGGT-1	-0.0729294	0.0887706	CF	EC1
CF18_TCCTCTTCACGCTATA-1	0.699636	0.87491	CF	EC1
CF18_TCCTTTCGTCGTCATA-1	0.287222	0.281006	CF	EC1
CF18_TCGAAGTGTATACCTG-1	0.816783	0.928562	CF	EC1
CF18_TCGGATACAGGACGAT-1	0.927027	1.13626	CF	EC1
CF18_TCGGGCAAGCACTCTA-1	0.834125	0.833261	CF	EC1
CF18_TCGTAGACACTATCGA-1	0.486501	0.481366	CF	EC1
CF18_TCTCACGGTAGGACTG-1	0.77981	0.908961	CF	EC1
CF18_TGACGCGGTACCCAGC-1	0.027264	0.110196	CF	EC1
CF18_TGAGACTTCGGCAGTC-1	1.03173	1.18153	CF	EC1
CF18_TGAGCGCAGTGATAAC-1	0.829221	0.871483	CF	EC1
CF18_TGCACGGAGGGAGGTG-1	0.647359	0.780525	CF	EC1
CF18_TGCCGAGAGAAGAACG-1	0.55253	0.849508	CF	EC1
CF18_TGCCGAGGTATTTCTC-1	0.601379	0.769793	CF	EC1
CF18_TGCGATAAGTGCACTT-1	0.255942	0.478162	CF	EC1
CF18_TGCGGCAAGCGAGTCA-1	0.284678	0.536357	CF	EC1
CF18_TGCGGCATCGCGTAGC-1	0.531529	0.519037	CF	EC1
CF18_TGCTTGCAGAAGCCTG-1	0.48985	0.5714	CF	EC1
CF18_TGGGCGTTCCGTCAAA-1	0.358159	0.419681	CF	EC1
CF18_TGTAAGCCACGGGCTT-1	0.787848	0.889791	CF	EC1
CF18_TGTCAGATCTACACTT-1	1.19869	1.22476	CF	EC1
CF18_TGTCCACAGAGTCAGC-1	0.297003	0.419979	CF	EC1
CF18_TGTTCTAGTGCAACGA-1	0.0518021	0.329373	CF	EC1
CF18_TTCAGGAAGTGCACTT-1	0.671052	0.620279	CF	EC1
CF18_TTCCACGAGGCACCAA-1	-0.119903	0.111849	CF	EC1
CF18_TTCTTCCCAGTCTTCC-1	1.08403	1.18456	CF	EC1
CF18_TTCTTCCTCATGCGGC-1	-0.143952	0.0133651	CF	EC1
CF18_TTGATGGTCATTTGCT-1	0.347335	0.506887	CF	EC1
CF18_TTGGATGGTTCGGTAT-1	0.831038	0.906239	CF	EC1
CF18_TTGTTCAGTCATAACC-1	1.02603	1.02928	CF	EC1
CF18_TTTAGTCAGGGTTAAT-1	0.807914	0.893044	CF	EC1
CF18_TTTCGATCACACCTTC-1	0.431453	0.526645	CF	EC1
CF18_TTTGACTAGCTCTATG-1	-0.170401	0.113768	CF	EC1
CF18_TTTGACTTCCACGTGG-1	0.63919	0.772986	CF	EC1
CF20_AAACGAACATGCACTA-1	1.32977	1.2737	CF	EC1
CF20_AAAGAACCACAGCCAC-1	0.828969	0.888255	CF	EC1
CF20_AAAGAACTCATCCTGC-1	0.832976	0.842388	CF	EC1
CF20_AAAGGGCGTCGCACGT-1	0.274891	0.354962	CF	EC1
CF20_AAAGTCCAGACCTCAT-1	0.635379	0.655296	CF	EC1
CF20_AAAGTGAAGTATGTAG-1	1.11959	1.06523	CF	EC1
CF20_AACAAAGAGGTACAGC-1	0.396772	0.326946	CF	EC1
CF20_AACAAAGTCGTGGCTG-1	0.241395	0.478264	CF	EC1
CF20_AACAAGAGTCCAGGTC-1	0.849509	0.883916	CF	EC1
CF20_AACACACTCTTCCACG-1	0.73089	0.533027	CF	EC1
CF20_AACAGGGGTAAGGCTG-1	0.703639	0.777708	CF	EC1
CF20_AACCAACCAACCTATG-1	1.00285	1.08729	CF	EC1
CF20_AACCCAACAAGTCATC-1	0.615318	0.627367	CF	EC1
CF20_AACCTTTTCGAGAACG-1	0.579253	0.553911	CF	EC1
CF20_AACGGGAAGGGTAGCT-1	0.904097	0.828483	CF	EC1
CF20_AACTTCTCATACCAGT-1	0.620513	0.679098	CF	EC1
CF20_AAGACTCCATCCTAAG-1	0.99586	0.948862	CF	EC1
CF20_AAGCATCGTTCAAGGG-1	0.840558	0.8392	CF	EC1
CF20_AAGCGAGTCGTTCTCG-1	0.349947	0.419497	CF	EC1
CF20_AATCACGCAAGTATAG-1	0.747658	0.68588	CF	EC1
CF20_AATCACGGTGAATTGA-1	0.497262	0.489869	CF	EC1
CF20_AATCACGTCCAACTAG-1	0.666969	0.651392	CF	EC1
CF20_AATGAAGGTCTTGGTA-1	1.08896	1.21044	CF	EC1
CF20_AATGACCGTTTAGTCG-1	0.896263	0.906594	CF	EC1
CF20_AATGCCAGTGACTCGC-1	0.542356	0.471614	CF	EC1
CF20_AATGGAATCATTCATC-1	0.833561	0.871979	CF	EC1
CF20_ACAACCACAGCCGTTG-1	0.532164	0.59486	CF	EC1
CF20_ACAGCCGTCGGCTCTT-1	0.510993	0.638978	CF	EC1
CF20_ACATGCACAGCACAAG-1	0.863564	0.855219	CF	EC1
CF20_ACCAACACAGCTGGTC-1	1.04446	1.00036	CF	EC1
CF20_ACCACAACAATCTAGC-1	0.968501	1.02721	CF	EC1
CF20_ACCCAAAAGGGCCCTT-1	0.200057	0.249372	CF	EC1
CF20_ACCTACCGTTGAGAGC-1	0.988101	1.12249	CF	EC1
CF20_ACCTGTCCACTGTTCC-1	0.465155	0.511424	CF	EC1
CF20_ACCTGTCCAGAAGTTA-1	0.968098	0.966131	CF	EC1
CF20_ACGGAAGGTGGTCCCA-1	1.3361	1.33235	CF	EC1
CF20_ACGGGTCTCACGATCA-1	0.91303	0.841969	CF	EC1
CF20_ACGTACAAGCAAGTGC-1	0.276071	0.409274	CF	EC1
CF20_ACGTAGTAGGCCTGCT-1	1.04798	1.07031	CF	EC1
CF20_ACGTAGTGTCTTGAGT-1	0.63911	0.567614	CF	EC1
CF20_ACGTCCTGTTGGTACT-1	0.839666	0.746248	CF	EC1
CF20_ACTATCTAGCTCTGTA-1	0.818604	0.86058	CF	EC1
CF20_ACTATGGCACAGTCCG-1	0.440264	0.197685	CF	EC1
CF20_ACTGATGCACCGCTAG-1	0.730196	0.574292	CF	EC1
CF20_ACTGCAAGTTGCGGCT-1	0.605566	0.669542	CF	EC1
CF20_ACTGTGAAGAAACTCA-1	0.887131	0.899782	CF	EC1
CF20_ACTTCCGCACGCAAAG-1	0.979244	1.10335	CF	EC1
CF20_ACTTCGCGTTAGAAAC-1	0.888333	1.04987	CF	EC1
CF20_ACTTCGCTCATGGCCG-1	1.19239	1.4524	CF	EC1
CF20_ACTTTGTGTTATGGTC-1	0.92307	0.926718	CF	EC1
CF20_AGAACAATCCTCAGGG-1	0.445065	0.577341	CF	EC1
CF20_AGAACCTAGGATGAGA-1	0.779241	0.641821	CF	EC1
CF20_AGAACCTTCACCTCGT-1	0.678813	0.666094	CF	EC1
CF20_AGAAGTACACAAATAG-1	0.796011	0.817587	CF	EC1
CF20_AGAAGTAGTCTTACTT-1	0.802793	0.798508	CF	EC1
CF20_AGAAGTATCGGCATAT-1	0.915645	0.837004	CF	EC1
CF20_AGACAGGAGAAACTAC-1	0.791666	0.737503	CF	EC1
CF20_AGACAGGGTTGCATCA-1	0.493545	0.428936	CF	EC1
CF20_AGAGAATAGCGAGTCA-1	0.940145	0.982811	CF	EC1
CF20_AGAGAGCTCTGGGATT-1	0.513526	0.461413	CF	EC1
CF20_AGAGCCCCAATTGCAC-1	0.76822	0.739255	CF	EC1
CF20_AGATGCTAGTCACGCC-1	0.947135	0.968582	CF	EC1
CF20_AGCATCACACAATTCG-1	0.352662	0.352245	CF	EC1
CF20_AGCCACGTCGCTCATC-1	0.821679	0.716498	CF	EC1
CF20_AGCCAGCGTGACAGCA-1	1.04803	1.0202	CF	EC1
CF20_AGCCAGCTCGTCCATC-1	0.544542	0.532896	CF	EC1
CF20_AGCGATTTCGTCGATA-1	0.989033	0.961617	CF	EC1
CF20_AGCGCCAGTGCGGATA-1	1.08228	1.14535	CF	EC1
CF20_AGCGTATTCGCCAGAC-1	0.316559	0.265046	CF	EC1
CF20_AGCTTCCGTGTTAAAG-1	0.435555	0.446081	CF	EC1
CF20_AGGAAATCAGAACATA-1	1.12858	1.15836	CF	EC1
CF20_AGGAAATCAGGACAGT-1	0.613166	0.710358	CF	EC1
CF20_AGGAAATGTGAACCGA-1	0.90061	1.02037	CF	EC1
CF20_AGGAGGTCAAAGCAAT-1	0.478023	0.441413	CF	EC1
CF20_AGGATAACAGATTAAG-1	1.00105	1.06219	CF	EC1
CF20_AGGCTGCAGGTCGTGA-1	0.538305	0.802715	CF	EC1
CF20_AGGGAGTTCTCTGACC-1	1.22873	1.20694	CF	EC1
CF20_AGGGCCTCAGAACCGA-1	0.695677	0.551348	CF	EC1
CF20_AGGGTCCTCAACGAGG-1	0.692171	0.538096	CF	EC1
CF20_AGGTCTACATGACGGA-1	1.08552	1.06617	CF	EC1
CF20_AGTAGTCGTGCACAAG-1	0.846352	0.852722	CF	EC1
CF20_AGTAGTCTCACCACAA-1	0.941439	1.1384	CF	EC1
CF20_AGTCATGGTTACTCAG-1	0.370871	0.27336	CF	EC1
CF20_AGTCTCCGTAGGCTGA-1	0.465973	0.631713	CF	EC1
CF20_AGTGCCGTCCAGCACG-1	0.223168	0.118145	CF	EC1
CF20_AGTTAGCAGGCCTGCT-1	0.920022	0.93149	CF	EC1
CF20_AGTTAGCCACGACCTG-1	0.761828	0.7386	CF	EC1
CF20_AGTTAGCGTAGAAACT-1	0.74048	0.783431	CF	EC1
CF20_AGTTCCCTCCCTCTTT-1	1.44623	1.50152	CF	EC1
CF20_ATACCGACAGAGTGTG-1	0.849753	0.90751	CF	EC1
CF20_ATAGGCTCAAGGCGTA-1	0.393935	0.379687	CF	EC1
CF20_ATATCCTCAAGTGGCA-1	0.676175	0.827628	CF	EC1
CF20_ATATCCTTCGGTTCAA-1	1.16076	1.31515	CF	EC1
CF20_ATCACAGCACGGAAGT-1	0.932342	0.909498	CF	EC1
CF20_ATCACAGTCTCATGGA-1	1.14043	1.30993	CF	EC1
CF20_ATCACGAGTTCTCCAC-1	0.965427	0.944354	CF	EC1
CF20_ATCAGGTTCGAGCCAC-1	0.77238	0.851033	CF	EC1
CF20_ATCCATTAGCCTCTCT-1	1.04511	0.90962	CF	EC1
CF20_ATCCGTCAGTGTCATC-1	1.48167	1.34758	CF	EC1
CF20_ATCCGTCTCTAGCCAA-1	0.401234	0.473351	CF	EC1
CF20_ATCCTATCAACTGATC-1	1.13422	1.04714	CF	EC1
CF20_ATCGCCTGTTATCCAG-1	0.985768	0.874279	CF	EC1
CF20_ATCGGATAGGAAGTGA-1	0.416713	0.320393	CF	EC1
CF20_ATCGGATTCAAGTGTC-1	0.903564	0.898291	CF	EC1
CF20_ATCGGCGAGATTAGTG-1	0.211254	0.0533375	CF	EC1
CF20_ATCTTCATCTGGACTA-1	1.19207	1.14381	CF	EC1
CF20_ATGAAAGTCAGGAGAC-1	0.708214	0.714901	CF	EC1
CF20_ATGATCGAGCTAGTTC-1	0.979104	0.93516	CF	EC1
CF20_ATGCATGCAAATCAAG-1	1.05696	1.09254	CF	EC1
CF20_ATGCATGCAGCGTATT-1	1.07377	1.32455	CF	EC1
CF20_ATGCATGCATTCGGGC-1	0.597511	0.771849	CF	EC1
CF20_ATGGGAGCATTGAGGG-1	0.946092	1.00307	CF	EC1
CF20_ATGGGTTGTAGAGTTA-1	0.158369	0.234818	CF	EC1
CF20_ATGGTTGCACTACCGG-1	0.795154	0.687745	CF	EC1
CF20_ATGTCCCGTTCCTAAG-1	0.701763	0.772045	CF	EC1
CF20_ATTACTCAGTAGCCAG-1	0.23602	0.214591	CF	EC1
CF20_ATTCCATTCCTTCTAA-1	1.20765	1.13415	CF	EC1
CF20_ATTGTTCCAAGGTCAG-1	0.538969	0.688523	CF	EC1
CF20_ATTGTTCCATCCGTTC-1	0.394021	0.394905	CF	EC1
CF20_ATTTACCCAATGTGGG-1	0.935671	0.897459	CF	EC1
CF20_ATTTCTGTCCTGGTCT-1	0.840412	0.969426	CF	EC1
CF20_CAACAGTAGCATGCGA-1	0.23147	0.395836	CF	EC1
CF20_CAACCAACACATGGTT-1	0.594377	0.636497	CF	EC1
CF20_CAACCAATCGACTCCT-1	1.1775	1.16541	CF	EC1
CF20_CAACCTCGTACTCCGG-1	0.691123	0.778373	CF	EC1
CF20_CAAGGGAAGACCGCCT-1	0.545724	0.443521	CF	EC1
CF20_CAAGGGATCTTTGCGC-1	1.18944	1.20523	CF	EC1
CF20_CAATACGCACCTGCGA-1	0.450283	0.313641	CF	EC1
CF20_CACACAACATAATGAG-1	0.689128	0.609118	CF	EC1
CF20_CACAGGCCACGGTCTG-1	1.02224	1.03474	CF	EC1
CF20_CACAGGCCACTGCGTG-1	0.911731	1.00799	CF	EC1
CF20_CACGGGTGTACCCGCA-1	0.818456	0.733995	CF	EC1
CF20_CAGCACGCAACAGCCC-1	0.876989	0.90898	CF	EC1
CF20_CAGGTATGTCGTCTCT-1	0.551023	0.450795	CF	EC1
CF20_CAGGTATTCGATACGT-1	1.24732	1.20605	CF	EC1
CF20_CAGTGCGCAACTGCTA-1	0.877006	0.956031	CF	EC1
CF20_CAGTGCGGTGTTCCTC-1	0.380794	0.453431	CF	EC1
CF20_CATAAGCTCAAGTCTG-1	0.834279	0.876557	CF	EC1
CF20_CATACCCTCCTTGGAA-1	0.775817	0.73165	CF	EC1
CF20_CATACTTAGAAGATCT-1	1.3698	1.34761	CF	EC1
CF20_CATAGACAGGCTCTAT-1	0.462864	0.456314	CF	EC1
CF20_CATCCACAGCCGCACT-1	0.884116	0.942684	CF	EC1
CF20_CATCCCATCACCTACC-1	0.97582	1.10205	CF	EC1
CF20_CATCGCTAGCTTTGTG-1	-0.00555257	0.260024	CF	EC1
CF20_CATCGCTGTAACCCGC-1	0.831069	0.737691	CF	EC1
CF20_CATCGTCGTCAGGTAG-1	0.904205	1.01646	CF	EC1
CF20_CATCGTCGTGACTCGC-1	0.890268	0.831345	CF	EC1
CF20_CATGAGTAGCGGCTCT-1	0.735818	0.900622	CF	EC1
CF20_CATGCAATCGACCACG-1	0.381423	0.551771	CF	EC1
CF20_CATGCCTCAACCTAAC-1	1.65401	1.57919	CF	EC1
CF20_CATGCCTCATGACTCA-1	0.753033	0.793567	CF	EC1
CF20_CATGCCTTCTCATTTG-1	0.589055	0.558315	CF	EC1
CF20_CATGCGGAGTACGAGC-1	0.901187	0.948014	CF	EC1
CF20_CATGGTAGTACGATCT-1	0.711344	0.830228	CF	EC1
CF20_CATTCCGCACCAGCGT-1	0.31089	0.375164	CF	EC1
CF20_CATTCCGGTCTTGAAC-1	0.577942	0.403305	CF	EC1
CF20_CATTCTACAAGCTGCC-1	0.541771	0.621313	CF	EC1
CF20_CATTGCCGTATCACGT-1	0.325734	0.44767	CF	EC1
CF20_CCAATGAAGGGTAATT-1	0.559773	0.508967	CF	EC1
CF20_CCAATTTGTAGGAAAG-1	0.883323	0.798119	CF	EC1
CF20_CCAATTTTCGAACGGA-1	0.506048	0.620951	CF	EC1
CF20_CCACAAATCCAAGCCG-1	1.27404	1.31165	CF	EC1
CF20_CCACCATCACGGTCTG-1	0.855264	0.821373	CF	EC1
CF20_CCACGTTAGTTGTAAG-1	0.925218	0.786152	CF	EC1
CF20_CCATAAGTCAAGGTGG-1	0.26855	0.351069	CF	EC1
CF20_CCATCACGTACTGTTG-1	1.19522	1.0778	CF	EC1
CF20_CCCATTGTCCGACATA-1	0.621562	0.584128	CF	EC1
CF20_CCCGGAAAGGAGTATT-1	1.11219	1.12899	CF	EC1
CF20_CCCGGAAAGGGAGGTG-1	0.909744	1.00473	CF	EC1
CF20_CCCTTAGCACAGACGA-1	0.491206	0.592969	CF	EC1
CF20_CCCTTAGTCGGCTGTG-1	0.677181	0.732669	CF	EC1
CF20_CCGATCTGTATCTTCT-1	0.895823	0.911228	CF	EC1
CF20_CCGCAAGAGTAACAGT-1	0.772273	1.02853	CF	EC1
CF20_CCGCAAGGTCAAAGTA-1	0.497045	0.844257	CF	EC1
CF20_CCGGTGAGTATGATCC-1	0.131845	0.329347	CF	EC1
CF20_CCTACGTGTTGGTGTT-1	0.442357	0.632512	CF	EC1
CF20_CCTCAACGTAGAATAC-1	0.542606	0.515087	CF	EC1
CF20_CCTCAGTCATAGCACT-1	0.531359	0.633833	CF	EC1
CF20_CCTCAGTTCACGTAGT-1	1.31454	1.30366	CF	EC1
CF20_CCTCCTCGTAATGCTC-1	0.721564	0.757256	CF	EC1
CF20_CCTCCTCTCCGTCCTA-1	1.19139	1.18274	CF	EC1
CF20_CCTCTCCTCCAACCAA-1	0.00523812	0.0604248	CF	EC1
CF20_CCTGCATGTGACATCT-1	0.583815	0.816882	CF	EC1
CF20_CCTGTTGTCCGGCAAC-1	0.792209	0.862113	CF	EC1
CF20_CCTTGTGTCATTTGTC-1	0.796201	0.697229	CF	EC1
CF20_CGAAGGAAGTGATAAC-1	0.989584	1.1244	CF	EC1
CF20_CGAAGTTCAAGTGGTG-1	1.2242	1.27965	CF	EC1
CF20_CGAAGTTCAATAACCC-1	0.297298	0.289411	CF	EC1
CF20_CGAATTGAGACAACTA-1	0.294627	0.461862	CF	EC1
CF20_CGAATTGTCTACCACC-1	0.223001	0.289552	CF	EC1
CF20_CGACAGCCATAATGAG-1	0.815164	0.926395	CF	EC1
CF20_CGAGAAGCAGCGACAA-1	0.939622	0.959662	CF	EC1
CF20_CGAGAAGGTGACTGAG-1	0.815839	0.872966	CF	EC1
CF20_CGATCGGCAGGTTTAC-1	0.891576	0.855313	CF	EC1
CF20_CGATCGGTCTGCTTAT-1	0.896294	0.913599	CF	EC1
CF20_CGCAGGTGTTCTGAGT-1	0.75904	0.60861	CF	EC1
CF20_CGCCAGAAGTTACTCG-1	0.261093	0.313335	CF	EC1
CF20_CGCCATTCAGGTGAGT-1	0.341369	0.221511	CF	EC1
CF20_CGGAACCGTCATCAGT-1	0.799365	0.766971	CF	EC1
CF20_CGGCAGTTCTTTCCGG-1	0.403285	0.500249	CF	EC1
CF20_CGGGCATAGCCACCGT-1	0.515382	0.44433	CF	EC1
CF20_CGGGCATAGTTCTACG-1	0.791528	0.832586	CF	EC1
CF20_CGGTCAGGTTTCACTT-1	0.624348	0.751743	CF	EC1
CF20_CGTAATGAGGTGAGAA-1	0.120731	0.132119	CF	EC1
CF20_CGTAGTAGTGATTCAC-1	0.835404	0.997023	CF	EC1
CF20_CGTGCTTGTGTCCAAT-1	0.292999	0.472259	CF	EC1
CF20_CGTGCTTTCGCGTCGA-1	1.2519	1.36325	CF	EC1
CF20_CGTGTCTTCTCGTGAA-1	0.800572	0.754643	CF	EC1
CF20_CGTTGGGGTAACTGCT-1	0.286783	0.257528	CF	EC1
CF20_CTAACCCAGCCTATCA-1	0.692129	0.58147	CF	EC1
CF20_CTAACCCCAGAGAAAG-1	0.675543	0.589393	CF	EC1
CF20_CTAACTTCAAGTCGTT-1	0.0753308	0.112339	CF	EC1
CF20_CTAAGTGAGCGACAGT-1	0.875013	0.827011	CF	EC1
CF20_CTACCTGGTGGCTTAT-1	0.716475	0.808408	CF	EC1
CF20_CTAGACAAGACGTCCC-1	0.679929	0.474775	CF	EC1
CF20_CTCAAGAGTAGGATAT-1	0.255838	0.183605	CF	EC1
CF20_CTCAGGGAGACGTCCC-1	0.97505	0.964894	CF	EC1
CF20_CTCCAACAGGAAAGGT-1	0.701386	0.833262	CF	EC1
CF20_CTCCATGGTATCGTTG-1	1.19274	1.20204	CF	EC1
CF20_CTCCCTCAGATGTTAG-1	1.46916	1.4359	CF	EC1
CF20_CTCCTTTGTGTTGCCG-1	1.29604	1.17991	CF	EC1
CF20_CTCTGGTGTTAGAGAT-1	0.968235	0.955041	CF	EC1
CF20_CTGAATGAGGCTTAAA-1	0.974124	1.08701	CF	EC1
CF20_CTGAGCGAGGACTATA-1	1.15203	1.24214	CF	EC1
CF20_CTGAGCGGTCCTTTGC-1	0.561295	0.571232	CF	EC1
CF20_CTGAGGCCAATTGCTG-1	1.06858	1.02642	CF	EC1
CF20_CTGCAGGAGTCCCGAC-1	1.21523	1.25342	CF	EC1
CF20_CTGCCTAAGCTGTTAC-1	1.53371	1.43891	CF	EC1
CF20_CTGGTCTAGGCGAAGG-1	1.59404	1.34029	CF	EC1
CF20_CTGTACCAGGCCTGAA-1	0.467922	0.36932	CF	EC1
CF20_CTGTCGTAGTCTTCGA-1	1.66017	1.6377	CF	EC1
CF20_CTGTCGTTCTGATTCT-1	1.03139	1.05571	CF	EC1
CF20_CTGTGGGAGCGCCTCA-1	1.14932	1.0561	CF	EC1
CF20_CTTAGGAAGTTGTAGA-1	0.206432	0.226839	CF	EC1
CF20_CTTCCTTGTGTTACAC-1	0.682646	0.70792	CF	EC1
CF20_CTTCTAAGTCGTACAT-1	0.745555	0.776704	CF	EC1
CF20_CTTCTAAGTTCTCACC-1	1.13939	1.04694	CF	EC1
CF20_CTTGATTAGCAACAGC-1	1.0377	1.00815	CF	EC1
CF20_GAAACCTGTGATGGCA-1	0.586479	0.484092	CF	EC1
CF20_GAAATGAAGCTATCTG-1	1.0191	0.941062	CF	EC1
CF20_GAAATGATCGTAGCCG-1	0.416475	0.392543	CF	EC1
CF20_GAACACTGTTGCGGAA-1	1.01092	1.08734	CF	EC1
CF20_GAACGTTAGCTGCCTG-1	1.33959	1.41767	CF	EC1
CF20_GAAGCCCTCCGAAGGA-1	0.217155	0.190163	CF	EC1
CF20_GAATAGATCGAACGCC-1	0.464272	0.589183	CF	EC1
CF20_GAATCACGTTGGTACT-1	1.47813	1.41764	CF	EC1
CF20_GAATCGTGTTAGAGTA-1	0.68251	0.758572	CF	EC1
CF20_GAATCGTTCGTCGATA-1	0.412942	0.335921	CF	EC1
CF20_GACACGCCAAAGCAAT-1	0.441755	0.463428	CF	EC1
CF20_GACAGCCTCGCAGTGC-1	1.02381	0.963178	CF	EC1
CF20_GACGTTAGTCACCACG-1	0.597385	0.572744	CF	EC1
CF20_GACTCAAGTGATTCTG-1	0.492777	0.45862	CF	EC1
CF20_GACTCTCAGACTCATC-1	0.719336	0.859961	CF	EC1
CF20_GACTGATGTGTCTCCT-1	0.547884	0.381987	CF	EC1
CF20_GACTGATGTTGCTAGT-1	0.0973614	-0.0038125	CF	EC1
CF20_GAGAAATGTAGGCAAC-1	0.692953	0.736168	CF	EC1
CF20_GAGACTTCACCTAAAC-1	0.699153	0.652069	CF	EC1
CF20_GAGAGGTAGCCTAGGA-1	0.516643	0.47375	CF	EC1
CF20_GAGATGGAGCGCATCC-1	0.48412	0.47034	CF	EC1
CF20_GAGCTGCCACATAACC-1	0.733943	0.831296	CF	EC1
CF20_GAGGGTACAGCTAACT-1	0.105169	0.147839	CF	EC1
CF20_GAGTCTACATGACGAG-1	0.547685	0.605927	CF	EC1
CF20_GAGTTGTGTCTGCCTT-1	0.758094	0.769304	CF	EC1
CF20_GATAGAAAGATTCGAA-1	0.698398	0.799387	CF	EC1
CF20_GATCGTAGTTGGTAGG-1	1.47134	1.55866	CF	EC1
CF20_GATGACTTCCACTAGA-1	0.655134	0.546751	CF	EC1
CF20_GATGACTTCTGCGATA-1	0.637006	0.794257	CF	EC1
CF20_GATGATCAGCCTGAAG-1	0.363603	0.502343	CF	EC1
CF20_GATGGAGCATCCGGCA-1	0.914092	0.893971	CF	EC1
CF20_GATGTTGTCCAACCGG-1	-0.0803028	0.0801172	CF	EC1
CF20_GATTCGATCCCAAGCG-1	0.925852	0.946716	CF	EC1
CF20_GATTTCTAGATGCGAC-1	0.846261	0.809427	CF	EC1
CF20_GCACTAACACTTGAAC-1	0.823935	0.934922	CF	EC1
CF20_GCACTAAGTGGCAGAT-1	0.947676	1.00188	CF	EC1
CF20_GCAGTTATCCAGTACA-1	0.551384	0.563172	CF	EC1
CF20_GCATCGGAGTTACGTC-1	0.887432	1.0922	CF	EC1
CF20_GCATCTCAGACGCTCC-1	0.824488	0.822315	CF	EC1
CF20_GCATGATTCGTGGCTG-1	-0.00654487	0.0844485	CF	EC1
CF20_GCATTAGCACCTCTAC-1	0.694577	0.629336	CF	EC1
CF20_GCCAACGTCATTACCT-1	0.779153	0.537136	CF	EC1
CF20_GCCAGCAGTCGGTGTC-1	1.06408	1.03216	CF	EC1
CF20_GCCAGGTAGGGTGGGA-1	1.13661	1.13078	CF	EC1
CF20_GCCAGGTAGTAACCGG-1	0.678747	0.676759	CF	EC1
CF20_GCCAGGTTCCTCGCAT-1	0.915047	1.01582	CF	EC1
CF20_GCCGATGAGTCTGGAG-1	1.03877	1.05581	CF	EC1
CF20_GCCGATGGTACGAGCA-1	0.693162	0.689888	CF	EC1
CF20_GCGAGAAGTCTGCGCA-1	0.700854	0.709948	CF	EC1
CF20_GCGGAAATCGGTCAGC-1	0.842464	0.686305	CF	EC1
CF20_GCGGATCTCGCGTGAC-1	0.530213	0.592468	CF	EC1
CF20_GCGTGCAAGTTCCGTA-1	1.26333	1.22491	CF	EC1
CF20_GCGTGCACAATGAAAC-1	0.213414	0.156024	CF	EC1
CF20_GCGTTTCCACCAGACC-1	0.958596	1.20242	CF	EC1
CF20_GCTACAATCCTAGAGT-1	0.78586	0.901871	CF	EC1
CF20_GCTACCTTCACATTGG-1	0.494013	0.549251	CF	EC1
CF20_GCTCAAAAGCCTTTCC-1	0.826976	0.867524	CF	EC1
CF20_GCTCAAAGTATGTCTG-1	0.828712	0.986731	CF	EC1
CF20_GCTCAAAGTCTGTGTA-1	1.18262	1.15316	CF	EC1
CF20_GCTGAATTCACACGAT-1	0.849725	0.857587	CF	EC1
CF20_GCTTTCGTCGAACGGA-1	0.789888	0.755591	CF	EC1
CF20_GGAACCCAGTGATCGG-1	0.831206	0.874932	CF	EC1
CF20_GGAAGTGGTATGATCC-1	1.02421	1.02235	CF	EC1
CF20_GGAATCTGTATCAAGA-1	0.591328	0.389038	CF	EC1
CF20_GGAATGGCACTCTAGA-1	1.42839	1.36422	CF	EC1
CF20_GGAGGATTCCGCGGAT-1	1.10903	0.864522	CF	EC1
CF20_GGATCTAGTGTGAATA-1	1.24428	1.18051	CF	EC1
CF20_GGATGTTTCCAAGCAT-1	0.87157	0.854932	CF	EC1
CF20_GGCAGTCCACAAGTTC-1	0.908668	0.933155	CF	EC1
CF20_GGCGTCATCGTAGCCG-1	1.21115	1.15966	CF	EC1
CF20_GGGACCTAGAATACAC-1	0.401963	0.411146	CF	EC1
CF20_GGGACCTCAGAAGTTA-1	0.313961	0.317048	CF	EC1
CF20_GGGACCTGTGCCTACG-1	0.0711675	0.0511178	CF	EC1
CF20_GGGAGATGTCTGTGCG-1	0.348909	0.410627	CF	EC1
CF20_GGGCGTTAGCTGACAG-1	0.740822	0.673566	CF	EC1
CF20_GGGCTACAGAGCAGTC-1	0.812896	0.501986	CF	EC1
CF20_GGGCTCATCGCTTTAT-1	0.738145	0.641773	CF	EC1
CF20_GGGTAGAAGCGTCGAA-1	0.823585	0.795341	CF	EC1
CF20_GGGTAGACACCTGAAT-1	0.828708	0.854026	CF	EC1
CF20_GGGTGTCAGAGCAAGA-1	0.654482	0.704884	CF	EC1
CF20_GGGTGTCAGTAGACCG-1	0.935752	0.840417	CF	EC1
CF20_GGGTTTATCAACTGAC-1	0.631222	0.606878	CF	EC1
CF20_GGTAACTCAACCGTGC-1	1.32449	1.2679	CF	EC1
CF20_GGTAACTGTCCGACGT-1	1.22162	1.22317	CF	EC1
CF20_GGTAATCTCGATTGGT-1	0.635463	0.714994	CF	EC1
CF20_GGTGTTATCAAGGAGC-1	0.597193	0.520468	CF	EC1
CF20_GGTTCTCAGTACCGGA-1	0.0661381	0.14731	CF	EC1
CF20_GTAAGTCGTTGCCGCA-1	0.853051	0.783141	CF	EC1
CF20_GTAATGCCATTGGATC-1	0.290517	0.277268	CF	EC1
CF20_GTACAGTGTCGTGCCA-1	0.852698	0.975563	CF	EC1
CF20_GTACAGTTCTTTCAGT-1	0.484576	0.343127	CF	EC1
CF20_GTCAAACGTCACAATC-1	0.977695	0.946657	CF	EC1
CF20_GTCAAGTTCCGGGACT-1	0.46773	0.62453	CF	EC1
CF20_GTCACGGCACAGAGCA-1	1.21147	1.21021	CF	EC1
CF20_GTCACGGGTGGATGAC-1	0.292335	0.291613	CF	EC1
CF20_GTCACGGGTTGGTACT-1	1.13833	1.16216	CF	EC1
CF20_GTCACTCGTGGAGGTT-1	0.704559	0.813914	CF	EC1
CF20_GTCACTCTCGCGGTAC-1	0.745055	0.7794	CF	EC1
CF20_GTCATGATCGCTCCTA-1	0.126992	0.010902	CF	EC1
CF20_GTCCACTTCACCCATC-1	1.43526	1.3226	CF	EC1
CF20_GTCCCATGTACCAATC-1	0.606388	0.607174	CF	EC1
CF20_GTCGAATAGACTGAGC-1	0.0152049	0.0596646	CF	EC1
CF20_GTCGCGAAGCGTCAAG-1	0.899456	0.861195	CF	EC1
CF20_GTCGTAAAGGCGACAT-1	0.440489	0.342202	CF	EC1
CF20_GTCTAGATCTATTGTC-1	0.743001	0.851765	CF	EC1
CF20_GTCTCACTCGCCGAGT-1	1.14697	1.26554	CF	EC1
CF20_GTCTGTCTCCGAGATT-1	1.24408	1.40683	CF	EC1
CF20_GTGCAGCCAGCTACCG-1	0.607073	0.640931	CF	EC1
CF20_GTGCAGCGTGGACCTC-1	0.26825	0.181912	CF	EC1
CF20_GTGCTGGCACACGGTC-1	-0.141802	-0.036627	CF	EC1
CF20_GTGGAAGCACAGCCAC-1	0.414663	0.446266	CF	EC1
CF20_GTGGAAGGTTGATGTC-1	0.954155	1.02237	CF	EC1
CF20_GTGGAAGTCAAACGTC-1	0.781135	0.686097	CF	EC1
CF20_GTGGCGTCAGGTAGTG-1	0.7718	0.895936	CF	EC1
CF20_GTGGGAACACTGAATC-1	1.06284	1.03289	CF	EC1
CF20_GTGTCCTTCCCTCGAT-1	0.242719	0.0743228	CF	EC1
CF20_GTGTCCTTCGGTTGTA-1	1.22914	1.16734	CF	EC1
CF20_GTTACAGAGGACGGAG-1	1.22101	1.14838	CF	EC1
CF20_GTTACGAGTGTATTGC-1	0.761281	0.93394	CF	EC1
CF20_GTTAGTGCAGCACGAA-1	0.783616	0.942339	CF	EC1
CF20_GTTCGCTAGCATGATA-1	0.431211	0.383615	CF	EC1
CF20_GTTGCTCAGTTGCTCA-1	0.833458	0.901919	CF	EC1
CF20_GTTGTAGTCGTGTGAT-1	0.468152	0.515037	CF	EC1
CF20_GTTTACTAGTAAATGC-1	0.836863	0.731514	CF	EC1
CF20_TAACCAGGTTAATGAG-1	0.607325	0.580734	CF	EC1
CF20_TAATTCCTCAGTGCGC-1	1.13115	1.03234	CF	EC1
CF20_TACAACGAGCTCTATG-1	0.624351	0.705805	CF	EC1
CF20_TACACCCAGGATAATC-1	0.544981	0.648851	CF	EC1
CF20_TACCCACGTGGAACCA-1	-0.114242	-0.0145284	CF	EC1
CF20_TACCGGGAGCACTCTA-1	0.869035	1.10893	CF	EC1
CF20_TACCTGCAGATCCCGC-1	1.11082	1.01192	CF	EC1
CF20_TACGGGCCATGACTCA-1	0.613284	0.573077	CF	EC1
CF20_TACGGTAAGTATAGAC-1	0.762178	0.777151	CF	EC1
CF20_TACTGCCTCTATTCGT-1	0.56984	0.685111	CF	EC1
CF20_TAGACCAAGTGGAAAG-1	1.19122	1.26195	CF	EC1
CF20_TAGACCACACGATTCA-1	0.790451	0.888711	CF	EC1
CF20_TAGGTACAGCCGCTTG-1	0.285051	0.400174	CF	EC1
CF20_TAGGTACTCAGGAACG-1	0.920734	0.914992	CF	EC1
CF20_TAGTGCACACGTAGTT-1	0.307276	0.313434	CF	EC1
CF20_TATACCTAGATGTAGT-1	0.670323	0.78208	CF	EC1
CF20_TATTGCTAGGGTAGCT-1	0.859018	0.794943	CF	EC1
CF20_TATTGGGGTGTACATC-1	0.69447	0.694726	CF	EC1
CF20_TATTTCGCAATCAGCT-1	0.420847	0.406633	CF	EC1
CF20_TCAAGTGAGCACTCAT-1	0.871872	0.904748	CF	EC1
CF20_TCAAGTGAGCCTGTGC-1	0.913612	0.993821	CF	EC1
CF20_TCAAGTGGTCCACATA-1	0.465618	0.468357	CF	EC1
CF20_TCAATTCCAGGCGATA-1	0.907783	0.864417	CF	EC1
CF20_TCACACCTCACCCTGT-1	0.669457	0.681669	CF	EC1
CF20_TCACATTGTACAGTCT-1	0.411697	0.336849	CF	EC1
CF20_TCACGCTGTCTCGACG-1	0.987394	1.10053	CF	EC1
CF20_TCACTATTCACTGTTT-1	0.903156	1.04155	CF	EC1
CF20_TCAGGGCGTCGAGCAA-1	1.12071	1.10415	CF	EC1
CF20_TCAGGGCTCTCATTGT-1	0.2146	0.203504	CF	EC1
CF20_TCAGGTAGTGAGCGAT-1	0.543653	0.57624	CF	EC1
CF20_TCAGTGAGTCAAGCCC-1	0.991211	0.85383	CF	EC1
CF20_TCATATCTCAGCTCTC-1	0.634642	0.516618	CF	EC1
CF20_TCATCATGTTTCAGAC-1	0.444748	0.56317	CF	EC1
CF20_TCATGAGTCGTCCTCA-1	1.12476	1.0262	CF	EC1
CF20_TCATGCCCAGGTTCGC-1	1.29472	1.25318	CF	EC1
CF20_TCATGCCGTTCAAGTC-1	0.0336022	0.2925	CF	EC1
CF20_TCATTACGTCGCCTAG-1	0.347968	0.274596	CF	EC1
CF20_TCATTCAGTTCCGCAG-1	0.681538	0.678156	CF	EC1
CF20_TCCACGTGTTACCCAA-1	0.487553	0.553662	CF	EC1
CF20_TCCAGAACAGGGATAC-1	0.299335	0.327565	CF	EC1
CF20_TCCATCGCAGCCATTA-1	0.742771	0.795	CF	EC1
CF20_TCCGGGAAGGAGACCT-1	0.875074	1.04796	CF	EC1
CF20_TCCTAATAGAGGCCAT-1	0.627073	0.688971	CF	EC1
CF20_TCCTTTCCAGGGAATC-1	1.39922	1.41006	CF	EC1
CF20_TCGAACAGTGGAACCA-1	1.11796	1.11902	CF	EC1
CF20_TCGAAGTGTCTTCATT-1	0.468879	0.535789	CF	EC1
CF20_TCGACCTCAACCGATT-1	0.428664	0.636566	CF	EC1
CF20_TCGACCTGTGTGCTTA-1	0.919694	0.933561	CF	EC1
CF20_TCGATTTTCGGCTGAC-1	1.01807	0.938253	CF	EC1
CF20_TCGCACTGTTCCGCAG-1	0.799612	0.889857	CF	EC1
CF20_TCGCAGGGTATACGGG-1	0.588707	0.614269	CF	EC1
CF20_TCGGGCACATGTGACT-1	0.928741	0.852803	CF	EC1
CF20_TCGTGCTAGTACGAGC-1	0.686003	0.741774	CF	EC1
CF20_TCGTGCTCATACAGAA-1	0.630335	0.570145	CF	EC1
CF20_TCTACATTCCTTATCA-1	1.02202	0.789684	CF	EC1
CF20_TCTCTGGTCCACGGGT-1	1.05212	1.08826	CF	EC1
CF20_TCTGCCAGTGGACTGA-1	0.531648	0.495051	CF	EC1
CF20_TCTGTCGAGCTTTCCC-1	0.944498	1.11147	CF	EC1
CF20_TCTTAGTAGATGGCAC-1	1.12606	1.19427	CF	EC1
CF20_TCTTAGTCAATCAGCT-1	0.427387	0.343322	CF	EC1
CF20_TCTTAGTGTATCACCA-1	0.663413	0.709478	CF	EC1
CF20_TCTTCCTCAAAGCACG-1	0.67285	0.543255	CF	EC1
CF20_TGAACGTAGGTACTGG-1	0.717306	0.818513	CF	EC1
CF20_TGAACGTGTAGTATAG-1	0.783392	0.825028	CF	EC1
CF20_TGAACGTTCTCGCGTT-1	0.869321	0.892721	CF	EC1
CF20_TGAATCGAGTGGACGT-1	0.321	0.320223	CF	EC1
CF20_TGAATGCCACCTCGTT-1	0.404919	0.441083	CF	EC1
CF20_TGACAGTCACCCAATA-1	0.708148	0.558739	CF	EC1
CF20_TGACAGTCATGAGTAA-1	0.255619	0.427833	CF	EC1
CF20_TGACCCTGTATCGAAA-1	1.19691	1.36969	CF	EC1
CF20_TGACCCTTCCCGTTCA-1	0.938343	0.966926	CF	EC1
CF20_TGACTCCCATAATGCC-1	0.72684	0.802157	CF	EC1
CF20_TGAGGAGAGAGTTGAT-1	1.17212	1.13427	CF	EC1
CF20_TGAGGGAAGATGTTGA-1	0.349554	0.288552	CF	EC1
CF20_TGAGGGACAGACACCC-1	0.704384	0.629445	CF	EC1
CF20_TGAGTCAAGTTGGCGA-1	1.06738	1.03242	CF	EC1
CF20_TGATCAGCATAGGAGC-1	0.676276	0.561551	CF	EC1
CF20_TGATCAGCATTCCTCG-1	0.509116	0.458973	CF	EC1
CF20_TGATCAGTCTTACCGC-1	0.80595	0.933109	CF	EC1
CF20_TGATGCAGTCTCCTGT-1	0.961296	0.949508	CF	EC1
CF20_TGCAGGCGTATCATGC-1	0.520362	0.431118	CF	EC1
CF20_TGCGACGTCACGGGCT-1	0.914864	0.926552	CF	EC1
CF20_TGCGATAGTGTGAATA-1	0.210218	0.242832	CF	EC1
CF20_TGCTCCACAATGCAGG-1	0.407436	0.3208	CF	EC1
CF20_TGCTGAACACAATGCT-1	0.666593	0.669784	CF	EC1
CF20_TGCTGAACACGTCATA-1	0.935007	1.03127	CF	EC1
CF20_TGGAGGATCTGATGGT-1	0.410511	0.585059	CF	EC1
CF20_TGGGAAGTCATTCACT-1	0.305399	0.328785	CF	EC1
CF20_TGGGCTGTCTCCGCAT-1	0.347575	0.44403	CF	EC1
CF20_TGGTGATTCAAGCTTG-1	1.10802	1.23243	CF	EC1
CF20_TGGTTAGGTCCAAATC-1	1.00826	1.21158	CF	EC1
CF20_TGTACAGCATTGCTGA-1	0.85855	0.777515	CF	EC1
CF20_TGTAGACAGCATCTTG-1	0.406369	0.418879	CF	EC1
CF20_TGTCAGAGTATGGGAC-1	0.536295	0.72784	CF	EC1
CF20_TGTCAGAGTTAAACAG-1	1.38873	1.2727	CF	EC1
CF20_TGTCCCACACGTCTCT-1	0.97474	1.1234	CF	EC1
CF20_TGTCCCACATTGTACG-1	1.02954	1.18274	CF	EC1
CF20_TGTGATGAGACTTGTC-1	1.48595	1.31661	CF	EC1
CF20_TGTGCGGGTATGATCC-1	1.11826	0.915852	CF	EC1
CF20_TGTGCGGTCGATACGT-1	0.327138	0.54488	CF	EC1
CF20_TGTTACTGTCTTGAAC-1	1.05148	1.05281	CF	EC1
CF20_TGTTCCGTCGGAGCAA-1	1.31806	1.33295	CF	EC1
CF20_TGTTGAGTCCTCTAAT-1	0.334613	0.334547	CF	EC1
CF20_TGTTTGTAGAGAGGTA-1	1.50601	1.5448	CF	EC1
CF20_TTAGGCAGTCTTGAAC-1	0.358701	0.431423	CF	EC1
CF20_TTCATGTGTATTAAGG-1	-4.13165e-05	0.0152193	CF	EC1
CF20_TTCATGTTCTTGGATG-1	0.387307	0.389916	CF	EC1
CF20_TTCCAATGTCTCAGGC-1	0.483222	0.525084	CF	EC1
CF20_TTCCACGCACACGGAA-1	0.953239	0.989385	CF	EC1
CF20_TTCCGTGAGTCGCCCA-1	0.68815	0.864608	CF	EC1
CF20_TTCCTTCAGTTGTCAC-1	0.310729	0.338314	CF	EC1
CF20_TTCCTTCGTAGCTGCC-1	0.714617	0.822905	CF	EC1
CF20_TTCCTTCGTCACTTCC-1	1.00674	0.950265	CF	EC1
CF20_TTCGATTCACCGGTCA-1	0.496592	0.446864	CF	EC1
CF20_TTCGCTGAGTTGAAGT-1	0.563216	0.559083	CF	EC1
CF20_TTCGCTGCACTCTGCT-1	0.0405076	0.28111	CF	EC1
CF20_TTCGCTGTCCCATAAG-1	0.873587	0.917582	CF	EC1
CF20_TTCTAGTTCAGCCCAG-1	0.573918	0.622482	CF	EC1
CF20_TTCTAGTTCGGTCACG-1	0.386284	0.382615	CF	EC1
CF20_TTCTTCCCATAATGAG-1	0.557792	0.584056	CF	EC1
CF20_TTCTTCCTCTACCTTA-1	0.759139	0.579688	CF	EC1
CF20_TTGCCTGAGTGTTGTC-1	0.756298	0.780731	CF	EC1
CF20_TTGCCTGCACAAATAG-1	0.37156	0.489534	CF	EC1
CF20_TTGGGCGAGTAGTCAA-1	0.352487	0.467346	CF	EC1
CF20_TTGTGGACAGTATACC-1	0.872637	0.851232	CF	EC1
CF20_TTGTGGAGTTGCCATA-1	0.816033	0.775404	CF	EC1
CF20_TTGTGGATCAGAGCGA-1	0.830955	0.841808	CF	EC1
CF20_TTTATGCGTATTTCGG-1	1.20747	1.22848	CF	EC1
CF20_TTTGGAGTCATGCCGG-1	0.596335	0.572811	CF	EC1
MAT8_AGCGCCAGTAGTTAGA-1	-0.141951	0.070377	CD-MAT	EC1
MAT8_AGGGCTCAGACTACGG-1	0.350646	0.361656	CD-MAT	EC1
MAT8_ATTTCTGAGTCCCTAA-1	-0.60093	-0.327107	CD-MAT	EC1
MAT8_CTCACTGTCTTAATCC-1	1.23427	1.3332	CD-MAT	EC1
MAT8_GATGTTGTCATTGCCC-1	-0.157576	-0.150486	CD-MAT	EC1
MAT8_GCACGGTCAAGTGGCA-1	-0.403515	-0.310701	CD-MAT	EC1
MAT8_GTAGTACTCCACGTCT-1	-0.0495997	0.0443906	CD-MAT	EC1
MAT8_TAGAGTCTCGTACACA-1	0.456262	0.525701	CD-MAT	EC1
MAT8_TGTACAGGTACCCGAC-1	-0.000924021	-0.0967391	CD-MAT	EC1
MAT17_AACAAAGTCCCAAGTA-1	0.611547	0.945184	CD-MAT	EC1
MAT17_AACCAACTCTCAGGCG-1	1.47153	1.57877	CD-MAT	EC1
MAT17_AAGACAACAAGCCATT-1	1.45114	1.40526	CD-MAT	EC1
MAT17_AAGTGAAGTATCGTAC-1	1.32317	1.46641	CD-MAT	EC1
MAT17_AATGAAGGTGTCTTAG-1	1.17313	1.23139	CD-MAT	EC1
MAT17_AATGACCAGATTGTGA-1	0.987873	1.11011	CD-MAT	EC1
MAT17_AATTCCTTCTCATTTG-1	0.615942	0.931337	CD-MAT	EC1
MAT17_ACACAGTTCGTTGTGA-1	0.890972	1.03969	CD-MAT	EC1
MAT17_ACACGCGAGATACAGT-1	0.980992	1.21889	CD-MAT	EC1
MAT17_ACCAACACAGGGAATC-1	1.05442	1.22018	CD-MAT	EC1
MAT17_ACCAACATCTTCTCAA-1	1.47071	1.45076	CD-MAT	EC1
MAT17_ACCATTTCAACCTATG-1	1.21341	1.42651	CD-MAT	EC1
MAT17_ACTCTCGGTATCCTTT-1	0.708412	0.935008	CD-MAT	EC1
MAT17_AGCGATTGTGTATTGC-1	0.651738	0.705069	CD-MAT	EC1
MAT17_AGCTTCCTCTCCGAGG-1	0.788499	0.970204	CD-MAT	EC1
MAT17_AGGATCTCACAGCCAC-1	0.830651	0.995538	CD-MAT	EC1
MAT17_AGGGAGTAGTTCCATG-1	0.961904	1.09861	CD-MAT	EC1
MAT17_AGGGCCTCACTATCGA-1	1.10459	1.24429	CD-MAT	EC1
MAT17_AGGTAGGGTCGAATTC-1	0.63481	0.813561	CD-MAT	EC1
MAT17_AGTAACCGTACCGTCG-1	1.25435	1.29445	CD-MAT	EC1
MAT17_AGTTCGAAGAGCAAGA-1	1.17159	1.19674	CD-MAT	EC1
MAT17_ATCACAGCAGATCCTA-1	1.23407	1.35582	CD-MAT	EC1
MAT17_ATCAGGTAGAGTTGAT-1	1.22355	1.31009	CD-MAT	EC1
MAT17_ATCGTCCAGGTTTACC-1	0.851369	1.07928	CD-MAT	EC1
MAT17_ATGAGGGTCACACGAT-1	1.27336	1.38029	CD-MAT	EC1
MAT17_ATGCCTCTCATTTCGT-1	1.08045	1.28196	CD-MAT	EC1
MAT17_ATTATCCGTGCTATTG-1	1.17608	1.29404	CD-MAT	EC1
MAT17_ATTTCACGTCGATTCA-1	1.20814	1.46107	CD-MAT	EC1
MAT17_ATTTCTGCACTGATTG-1	1.12172	1.27957	CD-MAT	EC1
MAT17_CAAAGAACAGTCAGCC-1	0.966297	1.10272	CD-MAT	EC1
MAT17_CACCGTTAGAAGAACG-1	0.539293	0.716584	CD-MAT	EC1
MAT17_CAGATACGTGTCATGT-1	0.949373	1.15792	CD-MAT	EC1
MAT17_CAGATCAGTCAATGGG-1	0.939384	1.13642	CD-MAT	EC1
MAT17_CAGTTAGGTGCACAAG-1	1.27625	1.40533	CD-MAT	EC1
MAT17_CATCGTCAGCATCCTA-1	0.729072	0.806581	CD-MAT	EC1
MAT17_CATGGTAGTCTGTGGC-1	0.842083	1.01781	CD-MAT	EC1
MAT17_CATTCTAAGCAAGTGC-1	0.859	0.947406	CD-MAT	EC1
MAT17_CATTCTATCGTAACAC-1	0.786133	0.942624	CD-MAT	EC1
MAT17_CCAATGATCTTCTCAA-1	1.4558	1.55377	CD-MAT	EC1
MAT17_CCATAAGGTCCTACAA-1	0.983403	1.22913	CD-MAT	EC1
MAT17_CCATCACTCTCATAGG-1	1.35961	1.35185	CD-MAT	EC1
MAT17_CCGTTCAGTATACCTG-1	0.836411	1.13898	CD-MAT	EC1
MAT17_CCTTTGGAGTGGTTCT-1	1.20541	1.38121	CD-MAT	EC1
MAT17_CGAGAAGCAGAGTTGG-1	1.32522	1.40684	CD-MAT	EC1
MAT17_CGATGGCTCAAGGTGG-1	1.06775	1.33962	CD-MAT	EC1
MAT17_CGGGTGTTCATTATCC-1	1.05783	1.21461	CD-MAT	EC1
MAT17_CGTAATGGTGTCCACG-1	1.006	1.242	CD-MAT	EC1
MAT17_CGTGAATGTGCGGCTT-1	1.24537	1.34283	CD-MAT	EC1
MAT17_CTATCTAGTAGTTACC-1	1.71426	1.6098	CD-MAT	EC1
MAT17_CTATCTAGTCGTTATG-1	1.22327	1.39514	CD-MAT	EC1
MAT17_CTCCTTTTCTTCACAT-1	1.05571	1.22613	CD-MAT	EC1
MAT17_CTGCTCAAGCCTCACG-1	1.21103	1.46761	CD-MAT	EC1
MAT17_CTTCTAAGTAGATTAG-1	1.44218	1.52586	CD-MAT	EC1
MAT17_GACAGCCGTCTCACAA-1	1.35886	1.46284	CD-MAT	EC1
MAT17_GAGAAATAGTGGCAGT-1	0.98497	1.14703	CD-MAT	EC1
MAT17_GAGGCAAAGTTCAACC-1	1.34826	1.49456	CD-MAT	EC1
MAT17_GATTCTTTCATGAGAA-1	1.41345	1.59006	CD-MAT	EC1
MAT17_GATTGGTAGTCTTCGA-1	0.835798	0.847564	CD-MAT	EC1
MAT17_GATTGGTGTTCCTACC-1	0.888803	0.963397	CD-MAT	EC1
MAT17_GATTTCTAGTCTGCAT-1	1.33823	1.55014	CD-MAT	EC1
MAT17_GCGGATCTCGGTCGAC-1	0.593845	0.840121	CD-MAT	EC1
MAT17_GCGTGCATCTGCCTGT-1	1.41043	1.52768	CD-MAT	EC1
MAT17_GCTACCTGTGAGCCAA-1	1.07739	1.28987	CD-MAT	EC1
MAT17_GGAGGATAGATTCGCT-1	1.28042	1.48029	CD-MAT	EC1
MAT17_GGGAGATCACGAAGAC-1	1.03282	1.18066	CD-MAT	EC1
MAT17_GTACAACGTACGTGTT-1	0.553475	0.835563	CD-MAT	EC1
MAT17_GTGATGTAGTGTACAA-1	1.0851	1.1396	CD-MAT	EC1
MAT17_GTTCCGTCAGCCCAGT-1	1.42062	1.59945	CD-MAT	EC1
MAT17_GTTGCTCCACCCTCTA-1	1.23895	1.17804	CD-MAT	EC1
MAT17_GTTGTCCCAGAGGACT-1	1.17966	1.21409	CD-MAT	EC1
MAT17_GTTTACTGTGAGACCA-1	0.960833	1.18048	CD-MAT	EC1
MAT17_TAAGCGTTCGAGTTGT-1	1.09308	1.2835	CD-MAT	EC1
MAT17_TACAGGTTCATTCACT-1	1.47066	1.43381	CD-MAT	EC1
MAT17_TACATTCCAGTATGAA-1	1.00645	1.26766	CD-MAT	EC1
MAT17_TACCGGGAGTCACTGT-1	1.28988	1.4358	CD-MAT	EC1
MAT17_TACCTGCGTCCACACG-1	1.15051	1.34158	CD-MAT	EC1
MAT17_TAGAGTCGTCAAGTTC-1	1.04706	1.06968	CD-MAT	EC1
MAT17_TATGTTCAGATCCAAA-1	0.899938	1.06245	CD-MAT	EC1
MAT17_TCACAAGAGAATCTAG-1	0.851947	1.05344	CD-MAT	EC1
MAT17_TCACGGGTCGATAACC-1	1.2235	1.31821	CD-MAT	EC1
MAT17_TCATGTTGTTGCTCCT-1	0.683018	0.81592	CD-MAT	EC1
MAT17_TCATTCATCGCACTCT-1	0.735119	1.07333	CD-MAT	EC1
MAT17_TCATTTGTCACCTTGC-1	1.11245	1.1962	CD-MAT	EC1
MAT17_TCCGAAAGTACGAGCA-1	0.243365	0.488131	CD-MAT	EC1
MAT17_TCCGATCTCTATTTCG-1	1.01647	1.15619	CD-MAT	EC1
MAT17_TCCTCGATCATCAGTG-1	1.46395	1.60813	CD-MAT	EC1
MAT17_TCCTTTCAGAGTTCGG-1	0.9754	1.11196	CD-MAT	EC1
MAT17_TCGCAGGCACACACGC-1	1.11571	1.16048	CD-MAT	EC1
MAT17_TCGTGGGGTAGGAAAG-1	0.905806	1.05432	CD-MAT	EC1
MAT17_TCTCACGCATACCACA-1	0.96065	1.0569	CD-MAT	EC1
MAT17_TCTCTGGGTACTAAGA-1	0.884821	0.999833	CD-MAT	EC1
MAT17_TCTGGCTAGCCTGTCG-1	0.894027	1.13613	CD-MAT	EC1
MAT17_TCTTCCTGTGTGAGCA-1	0.512268	0.693871	CD-MAT	EC1
MAT17_TGACAGTGTTGCATAC-1	0.713948	0.902872	CD-MAT	EC1
MAT17_TGACTCCCAGAAATCA-1	1.08826	1.10401	CD-MAT	EC1
MAT17_TGAGTCAGTGTACAGG-1	1.02067	1.29763	CD-MAT	EC1
MAT17_TGGAGAGGTGTGACCC-1	0.973693	1.12882	CD-MAT	EC1
MAT17_TGGATGTGTGTTGATC-1	1.64081	1.68047	CD-MAT	EC1
MAT17_TGGTGATGTTTCGACA-1	0.466789	0.671834	CD-MAT	EC1
MAT17_TGTAGACCAACCGACC-1	0.935012	1.13661	CD-MAT	EC1
MAT17_TGTCCCATCATAGACC-1	1.20985	1.39678	CD-MAT	EC1
MAT17_TGTTCCGCAGCGGTTC-1	1.31186	1.40129	CD-MAT	EC1
MAT17_TTACCATCATTGTACG-1	1.16506	1.33888	CD-MAT	EC1
MAT17_TTAGGCATCCTGTACC-1	1.09579	1.28556	CD-MAT	EC1
MAT17_TTCATTGGTAGTCACT-1	0.959147	1.12333	CD-MAT	EC1
MAT17_TTCTTCCTCGAATGCT-1	1.57741	1.72809	CD-MAT	EC1
MAT17_TTGGATGTCAGGTGTT-1	1.69367	1.96239	CD-MAT	EC1
MAT17_TTGGGTACATAACGGG-1	1.53157	1.59392	CD-MAT	EC1
MAT17_TTGTTCAGTCTCTCCA-1	1.1193	1.31995	CD-MAT	EC1
MAT17_TTGTTCAGTGCTATTG-1	0.919538	1.12484	CD-MAT	EC1
MAT17_TTTACGTAGAGTTGTA-1	1.18663	1.28631	CD-MAT	EC1
MAT18_ACAGGGAAGAGGCGGA-1	0.206465	0.373353	CD-MAT	EC1
MAT18_AGATCCAAGCAGATAT-1	0.396378	0.560018	CD-MAT	EC1
MAT18_AGTTCCCAGTAACCTC-1	1.01597	1.04821	CD-MAT	EC1
MAT18_CACCGTTCACTCCTTG-1	-0.0415129	0.170346	CD-MAT	EC1
MAT18_CGGGCATCAGCATTGT-1	0.613499	0.773102	CD-MAT	EC1
MAT18_CTGCATCAGGGCCCTT-1	0.570417	0.45485	CD-MAT	EC1
MAT18_GTGAGCCTCTCTGACC-1	-0.481455	-0.322951	CD-MAT	EC1
MAT18_TACCGAATCACTGAAC-1	0.661489	0.662694	CD-MAT	EC1
MAT18_TACGGGCAGGAGATAG-1	1.16586	1.02601	CD-MAT	EC1
MAT18_TCAAGCACACACGGAA-1	0.0409474	0.0624179	CD-MAT	EC1
MAT18_TCCTCTTCATGTTACG-1	0.360243	0.392447	CD-MAT	EC1
MAT18_TTAGGCACAATAGAGT-1	1.00126	1.04379	CD-MAT	EC1
MAT18_TTTGGAGTCTATCACT-1	-0.0347053	0.0482237	CD-MAT	EC1
H_MAT_AGGTGTTGTATCGTAC-1	0.288743	0.279156	H_MAT	EC1
H_MAT_CACAGGCAGTTGGACG-1	0.0181982	0.256801	H_MAT	EC1
H_MAT_CCTCATGGTGATTGGG-1	-0.18705	-0.0839334	H_MAT	EC1
H_MAT_CTCCAACCATGCCATA-1	0.100777	0.362455	H_MAT	EC1
H_MAT_CTCCATGAGCCGCTTG-1	0.123752	0.0993363	H_MAT	EC1
H_MAT_CTGCTCAGTAGCTGCC-1	0.129765	0.206951	H_MAT	EC1
H_MAT_CTGTATTTCGCCGAAC-1	0.00396462	0.0664353	H_MAT	EC1
H_MAT_GATAGCTTCCTTATCA-1	0.0801943	0.274342	H_MAT	EC1
H_MAT_GCTTGGGGTATCATGC-1	0.108069	0.202115	H_MAT	EC1
H_MAT_GTATTGGTCAACGTGT-1	0.352198	0.410473	H_MAT	EC1
H_MAT_GTCAAACGTGGATCAG-1	-0.660803	-0.529068	H_MAT	EC1
H_MAT_GTCGCGACACCCTCTA-1	0.164869	0.216221	H_MAT	EC1
H_MAT_GTCTCACGTATCGAGG-1	0.310151	0.502896	H_MAT	EC1
H_MAT_TACCGAAGTAGACGTG-1	-0.281178	-0.160785	H_MAT	EC1
H_MAT_TCAGCAAGTGGGCTTC-1	-0.339188	-0.277309	H_MAT	EC1
H_MAT_TCCACGTTCGAATCCA-1	0.142009	0.186593	H_MAT	EC1
H_MAT_TCGCTCACACACAGCC-1	-0.351221	-0.315987	H_MAT	EC1
H_MAT_TGAGCGCTCCGCAAAT-1	0.0162849	0.157987	H_MAT	EC1
H_MAT_TGGAACTTCCATTTCA-1	-0.464111	-0.316602	H_MAT	EC1
H_MAT_TTACCGCTCTCCGAGG-1	-0.136934	0.119982	H_MAT	EC1
H_MAT_TTAGTCTTCGCTCTAC-1	-0.19039	-0.105347	H_MAT	EC1
H_MAT_TTCAGGAGTTGAGAGC-1	-0.362867	-0.233337	H_MAT	EC1
H_MAT_TTCGCTGCATATCGGT-1	-0.568771	-0.405541	H_MAT	EC1
H_MAT_TTGGGATCATTGACTG-1	-0.204022	-0.117484	H_MAT	EC1
H_MAT_TTGTGTTTCAGACCCG-1	-0.0399773	0.114137	H_MAT	EC1
H_MAT2_AAAGTGACACCGTCTT-1	-0.0526614	-0.0151342	H_MAT	EC1
H_MAT2_AACAACCCACCGGTCA-1	-0.701819	-0.620592	H_MAT	EC1
H_MAT2_AACGTCAGTTGTACGT-1	-0.0887924	0.00763693	H_MAT	EC1
H_MAT2_AAGACTCTCCATTTCA-1	-0.622248	-0.584683	H_MAT	EC1
H_MAT2_AAGGTAACATCAGCGC-1	-0.640826	-0.455802	H_MAT	EC1
H_MAT2_AATCGTGCAGCAGGAT-1	-0.792096	-0.714042	H_MAT	EC1
H_MAT2_AATGGAACAGAGTCAG-1	-0.707626	-0.64528	H_MAT	EC1
H_MAT2_ACCCTTGCATACTGAC-1	-0.542112	-0.350329	H_MAT	EC1
H_MAT2_ACGTCCTCACAACGAG-1	-0.0646555	0.168108	H_MAT	EC1
H_MAT2_ACTGATGGTAATCAGA-1	-0.413805	-0.402636	H_MAT	EC1
H_MAT2_AGGGCTCAGACGGTCA-1	-0.528366	-0.538138	H_MAT	EC1
H_MAT2_ATACCGACAAACACCT-1	-0.1267	-0.0319218	H_MAT	EC1
H_MAT2_CAGCACGTCTTTCAGT-1	-0.491454	-0.482986	H_MAT	EC1
H_MAT2_CAGTGCGTCGCTTACC-1	-0.616689	-0.612309	H_MAT	EC1
H_MAT2_CATACAGAGTAGGGTC-1	-0.2905	-0.190701	H_MAT	EC1
H_MAT2_CATCGCTGTTGGGACA-1	-0.613496	-0.607418	H_MAT	EC1
H_MAT2_CATGGATTCCATCCGT-1	0.224836	0.370514	H_MAT	EC1
H_MAT2_CCCTCAACACACACTA-1	-0.249463	-0.269588	H_MAT	EC1
H_MAT2_CCTCACAAGATCACCT-1	-0.325275	-0.227626	H_MAT	EC1
H_MAT2_CCTCAGTGTCTTACAG-1	-0.644364	-0.539337	H_MAT	EC1
H_MAT2_CTAAGTGGTGCCTATA-1	-0.296517	-0.275318	H_MAT	EC1
H_MAT2_CTACCCATCATCGCTC-1	-0.606794	-0.565566	H_MAT	EC1
H_MAT2_CTCATCGCAGCGTATT-1	-0.436612	-0.297142	H_MAT	EC1
H_MAT2_CTCCTTTAGAAACACT-1	-0.211943	-0.0899186	H_MAT	EC1
H_MAT2_CTTCTCTTCGCTGATA-1	-0.460286	-0.296795	H_MAT	EC1
H_MAT2_GAAGGGTCAATACAGA-1	-0.348472	-0.275143	H_MAT	EC1
H_MAT2_GACCGTGTCTCTTCAA-1	-0.387467	-0.343289	H_MAT	EC1
H_MAT2_GCATGATAGCACTCCG-1	-0.474183	-0.369925	H_MAT	EC1
H_MAT2_GCCATTCGTATCTCGA-1	-0.590304	-0.557059	H_MAT	EC1
H_MAT2_GCTGCAGCATCGTGCG-1	-0.309588	-0.122637	H_MAT	EC1
H_MAT2_GGAAGTGGTAACAGTA-1	-0.337683	-0.276791	H_MAT	EC1
H_MAT2_GGAATGGTCTTTACAC-1	-0.530546	-0.557233	H_MAT	EC1
H_MAT2_GTGGGAACAGGCATTT-1	0.386108	0.371538	H_MAT	EC1
H_MAT2_TAACTTCGTCAACACT-1	-0.466019	-0.343568	H_MAT	EC1
H_MAT2_TAAGCGTCATATCTCT-1	-0.228575	-0.261592	H_MAT	EC1
H_MAT2_TAGACCATCGCATTGA-1	-0.615669	-0.454363	H_MAT	EC1
H_MAT2_TAGATCGAGCTGGCCT-1	-0.350995	-0.239701	H_MAT	EC1
H_MAT2_TCAAGACCAATACAGA-1	-0.152224	-0.0632908	H_MAT	EC1
H_MAT2_TCATTACAGGAGAATG-1	-0.755797	-0.700241	H_MAT	EC1
H_MAT2_TCATTGTGTGGGATTG-1	-0.605799	-0.528211	H_MAT	EC1
H_MAT2_TCCATCGTCATCTCTA-1	0.084638	0.10763	H_MAT	EC1
H_MAT2_TCGGTCTAGTGGAATT-1	-0.353372	-0.349648	H_MAT	EC1
H_MAT2_TGTCCTGAGTATAGAC-1	-0.558788	-0.421314	H_MAT	EC1
H_MAT2_TGTCCTGTCGGTTCAA-1	-0.48438	-0.567423	H_MAT	EC1
H_MAT2_TGTTCATCATCCTCAC-1	-0.441118	-0.440799	H_MAT	EC1
H_MAT2_TGTTTGTCAGGGCTTC-1	-0.293806	-0.175695	H_MAT	EC1
H_MAT2_TTCTTGATCGGTTGTA-1	-0.518824	-0.439553	H_MAT	EC1
H_MAT2_TTGGGCGGTGTTATCG-1	-0.326959	-0.237477	H_MAT	EC1
H_MAT2_TTGTTGTTCGAAACAA-1	-0.328388	-0.23812	H_MAT	EC1
H_MAT2_TTTCATGAGCACGATG-1	-0.691557	-0.498245	H_MAT	EC1
H_MAT2_TTTGGTTAGCTCAGAG-1	-0.270519	-0.187923	H_MAT	EC1

## Sheet: Fig. S1a
The maximal thickness of small intestine wall and attached MAT of CD patients (n=13). Related to supplementary Fig. 1a.
sample	Maximal thickness of uninvoived intestinal segments (mm)	Maximal thickness of attached MAT (mm)	Maximal thickness of invoived intestinal segments (mm)	Maximal thickness of attached CF (mm)
1	6.18	10.66	7.67	23.72
2	2.54	2.1	7.02	17
3	3.61	6.44	8.87	15.21
4	4.96	2.94	7.32	11.76
5	3.78	2.1	7	10
6	2	3.7	9	8.9
7	3.1	3.6	6.2	7
8	1.96	3.6	6.98	5
9	2.7	2.46	5.1	4.6
10	2.5	1.72	3.8	3.68
11	3.49	8.82	7.88	23.12
12	2.66	2.94	11	6.3
13	2.7	5.85	4.01	15.21

## Sheet: Fig. S1b
The maximal thickness of MAT or CF plotted against the maximal thickness of corresponding intestinal wall from 11 individuals. Related to supplementary Fig. 1b.
sample	Maximal thickness of attached CF (mm)	Maximal thickness of invoived intestinal segments (mm)
1	23.72	7.67
2	17	7.02
3	12.3	7.32
4	11.76	7
5	10	9
6	8.9	6.2
7	7	6.98
8	7	5.1
9	5	3.8
10	4.72	5.7
11	3.68	4.01

[truncated: 14 more sheets: Fig. S1f, Fig. S2a, S3e, Fig. S2c, Fig. S2e, Fig. S2f, Fig. S3f, Fig. S3g, Fig. S7c, Fig. S7e, Fig. S7f, Fig. S7j, Fig. S8h, Fig. S9e, Fig. S9g]
